# Supplementary material for: Synthesis and crystal structures of N,2,4,6-tetra­methyl­anilinium tri­fluoro­methane­sulfonate and N-iso­propyl­idene-N,2,4,6-tetra­methyl­anilinium tri­fluoro­methane­sulfonate
Source: Acta Crystallogr E Crystallogr Commun. 2024 Apr 26;80(Pt 5):543–9. doi: 10.1107/S2056989024003438 (PMC11074574; doi:10.1107/S2056989024003438)
Supplement: Supplementary file 1 [file e-80-00543-sup1.cif]

##############################################################################
#                                                                            #
# This CIF contains the data in a paper accepted for publication in          #
# Acta Crystallographica Section E. It conforms to the requirements of       #
# Notes for Authors for Acta Crystallographica Section E, and has been       #
# peer reviewed under the auspices of the IUCr Commission on Journals.       #
#                                                                            #
# Full details of the Crystallographic Information File format               #
# are given in the paper "The Crystallographic Information File (CIF):       #
# a New Standard Archive File for Crystallography" by S. R. Hall, F. H.      #
# Allen and I. D. Brown [Acta Cryst. (1991), A47, 655-685].                  #
#                                                                            #
# The current version of the core CIF dictionary is obtainable from          #
# ftp://ftp.iucr.org/pub/cif_core.dic.                                       #
#                                                                            #
# Software is freely available for graphical display of the structure(s)     #
# in this CIF. For information consult the CIF software page                 #
# http://www.iucr.org/resources/cif/software.                                #
#                                                                            #
# This file may be used for bona fide research purposes within the           #
# scientific community so long as proper attribution is given to the journal # 
# article from which it was obtained.                                        #
#                                                                            #
##############################################################################
data_1
_audit_creation_method     'SHELXL-2019/3'
_journal_date_recd_electronic     2024-02-19
_journal_date_accepted     2024-04-17
_journal_name_full     'Acta Crystallographica, Section E'
_journal_year     2024
_journal_volume     80
_journal_issue      1
_journal_page_first     0
_journal_page_last     0
_journal_paper_category     GO
_journal_paper_doi     10.1107/S2056989024003438
_journal_coeditor_code     EJ2004
_publ_contact_author_name     'Daniel P. Predecki'
_publ_contact_author_address
;
Department of Chemistry and Biochemistry
Shippensburg University
Shippensburg, PA 17257
;
_publ_contact_author_email     'dppred@ship.edu'
_publ_contact_author_fax     ?
_publ_contact_author_phone     '717-477-1417'
_publ_section_title
;
Synthesis and crystal structures of
<i>N</i>,2,4,6-tetramethylanilinium trifluoromethanesulfonate and
<i>N</i>-methylisopropylidene-2,4,6-trimethylanilinium
trifluoromethanesulfonate
;
loop_
    _publ_author_name
    _publ_author_footnote
    _publ_author_address
    'Stewart, John W.' .
;
Department of Chemistry and Biochemistry
Shippensburg University
Shippensburg, PA 17257
USA
;
    'Irons, Elena M.' .
;
Department of Chemistry and Biochemistry
Shippensburg University
Shippensburg, PA 17257
USA
;
    'Osorio Abanto, Giovanna' .
;
Department of Chemistry and Biochemistry
Shippensburg University
Shippensburg, PA 17257
USA
;
    'Zeller, Matthias' .
;
Department of Chemistry, Purdue University, West Lafayette, IN 47907,
USA
;
    'Zaleski, Curtis M.' .
;
Department of Chemistry and Biochemistry
Shippensburg University
Shippensburg, PA 17257
USA
;
    'Predecki, Daniel P.' .
;
Department of Chemistry and Biochemistry
Shippensburg University
Shippensburg, PA 17257
USA
;
_publ_section_synopsis
;
Two aniline-based trifluoromethylsulfonate (trifluoromethanesulfonate) salts,
<i>N</i>,2,4,6-tetramethylanilinium trifluoromethanesulfonate and
<i>N</i>-isopropylidene-<i>N</i>,2,4,6-tetramethylanilinium
trifluoromethanesulfonate, were synthesized and characterized by
single-crystal X-ray diffraction.
;
_chemical_name_systematic
;
<i>N</i>,2,4,6-Tetramethylanilinium trifluoromethanesulfonate
;
_chemical_name_common     ?
_chemical_formula_moiety     'C10 H16 N +, C F3 O3 S -'
_chemical_formula_sum     'C11 H16 F3 N O3 S'
_chemical_formula_iupac     'C10 H16 N +, C F3 O3 S -'
_chemical_formula_weight     299.31
_chemical_melting_point     ?
_space_group_crystal_system     monoclinic
_space_group_name_H-M_alt     'P 21/n'
_space_group_name_Hall     '-P 2yn'
loop_
    _space_group_symop_operation_xyz
    'x, y, z'
    '-x+1/2, y+1/2, -z+1/2'
    '-x, -y, -z'
    'x-1/2, -y-1/2, z-1/2'
_cell_length_a     8.5194(7)
_cell_length_b     18.1257(13)
_cell_length_c     9.0875(8)
_cell_angle_alpha     90
_cell_angle_beta     105.106(3)
_cell_angle_gamma     90
_cell_volume     1354.80(19)
_cell_formula_units_Z     4
_cell_measurement_reflns_used     9989
_cell_measurement_theta_min     2.5794
_cell_measurement_theta_max     32.7105
_cell_measurement_temperature     150(2)
_exptl_crystal_description     plate
_exptl_crystal_colour     colourless
_exptl_crystal_size_max     0.450
_exptl_crystal_size_mid     0.430
_exptl_crystal_size_min     0.210
_exptl_crystal_density_diffrn     1.467
_exptl_crystal_density_meas     ?
_exptl_crystal_density_method     ?
_exptl_crystal_F_000     624
_exptl_absorpt_coefficient_mu     0.278
_exptl_absorpt_correction_type     multi-scan
_exptl_absorpt_process_details
;
(SADABS; Krause <i>et al</i>., 2015)
;
_exptl_absorpt_correction_T_min     0.5592
_exptl_absorpt_correction_T_max     0.7465
_diffrn_ambient_temperature     150(2)
_diffrn_source     'fine focus sealed tube X-ray source'
_diffrn_source_voltage     50
_diffrn_source_current     30
_diffrn_radiation_type     MoK\a
_diffrn_radiation_wavelength     0.71073
_diffrn_radiation_monochromator     'Triumph curved graphite crystal'
_diffrn_measurement_device_type     'Bruker AXS D8 Quest'
_diffrn_measurement_device     'three circle diffractometer'
_diffrn_measurement_method     'omega and phi scans'
_diffrn_detector_area_resol_mean     7.4074
_diffrn_reflns_number     47829
_diffrn_reflns_av_R_equivalents     0.0927
_diffrn_reflns_av_unetI/netI     0.0492
_diffrn_reflns_theta_min     2.579
_diffrn_reflns_theta_max     33.262
_diffrn_reflns_theta_full     25.242
_diffrn_measured_fraction_theta_max     0.994
_diffrn_measured_fraction_theta_full     0.999
_diffrn_reflns_limit_h_min     -13
_diffrn_reflns_limit_h_max     12
_diffrn_reflns_limit_k_min     -27
_diffrn_reflns_limit_k_max     27
_diffrn_reflns_limit_l_min     -13
_diffrn_reflns_limit_l_max     14
_refine_special_details     ?
_reflns_number_total     5186
_reflns_number_gt     3572
_reflns_threshold_expression     'I > 2\s(I)'
_refine_ls_structure_factor_coef     Fsqd
_refine_ls_matrix_type     full
_refine_ls_R_factor_all     0.0813
_refine_ls_R_factor_gt     0.0473
_refine_ls_wR_factor_gt     0.1179
_refine_ls_wR_factor_ref     0.1326
_refine_ls_goodness_of_fit_ref     1.033
_refine_ls_restrained_S_all     1.033
_refine_ls_number_reflns     5186
_refine_ls_number_parameters     176
_refine_ls_number_restraints     0
_refine_ls_hydrogen_treatment     constr
_refine_ls_weighting_scheme     calc
_refine_ls_weighting_details
              'w=1/[\s^2^(Fo^2^)+(0.0667P)^2^+0.3108P] where P=(Fo^2^+2Fc^2^)/3'
_atom_sites_solution_hydrogens     geom
_atom_sites_solution_primary     dual
_atom_sites_solution_secondary     difmap
_refine_ls_shift/su_max     0.001
_refine_ls_shift/su_mean     0.000
_refine_diff_density_max     0.418
_refine_diff_density_min     -0.559
_refine_ls_extinction_method     none
_refine_ls_extinction_coef     .
loop_
    _atom_type_symbol
    _atom_type_description
    _atom_type_scat_dispersion_real
    _atom_type_scat_dispersion_imag
    _atom_type_scat_source
    'C' 'C' 0.0033 0.0016
                         'International Tables Vol C Tables 4.2.6.8 and 6.1.1.4'
    'H' 'H' 0.0000 0.0000
                         'International Tables Vol C Tables 4.2.6.8 and 6.1.1.4'
    'N' 'N' 0.0061 0.0033
                         'International Tables Vol C Tables 4.2.6.8 and 6.1.1.4'
    'O' 'O' 0.0106 0.0060
                         'International Tables Vol C Tables 4.2.6.8 and 6.1.1.4'
    'F' 'F' 0.0171 0.0103
                         'International Tables Vol C Tables 4.2.6.8 and 6.1.1.4'
    'S' 'S' 0.1246 0.1234
                         'International Tables Vol C Tables 4.2.6.8 and 6.1.1.4'
_computing_data_collection
;
APEX4 v2022.10-0 (Bruker, 2022)
;
_computing_cell_refinement
;
SAINT V8.40B (Bruker, 2022)
;
_computing_data_reduction
;
SAINT V8.40B (Bruker, 2022)
;
_computing_structure_solution
;
<i>SHELXT</i> (Sheldrick, 2015a)
;
_computing_structure_refinement
;
<i>SHELXL2019/2</i> (Sheldrick, 2015b),
<i>ShelXle</i> Rev1594 (H\"ubschle <i>et al.</i>,  2011)
;
_computing_molecular_graphics
;
Mercury (Macrae <i>et al.</i>,  2020)
;
_computing_publication_material
;
publCIF (Westrip, 2010)
;
loop_
    _atom_site_type_symbol
    _atom_site_label
    _atom_site_fract_x
    _atom_site_fract_y
    _atom_site_fract_z
    _atom_site_U_iso_or_equiv
    _atom_site_adp_type
    _atom_site_calc_flag
    _atom_site_occupancy
    _atom_site_disorder_assembly
    _atom_site_disorder_group
    S S1 0.26254(4) 0.70859(2) 0.03063(4) 0.02587(10) Uani d 1 . .
    F F1 0.06186(16) 0.66503(9) -0.22410(12) 0.0730(4) Uani d 1 . .
    F F2 -0.00260(12) 0.62874(6) -0.02375(13) 0.0491(3) Uani d 1 . .
    F F3 0.19455(15) 0.57716(7) -0.08796(18) 0.0703(4) Uani d 1 . .
    O O1 0.31540(15) 0.67224(7) 0.17559(12) 0.0431(3) Uani d 1 . .
    O O2 0.16299(15) 0.77239(7) 0.03049(17) 0.0469(3) Uani d 1 . .
    O O3 0.38537(14) 0.71728(7) -0.04960(13) 0.0380(3) Uani d 1 . .
    N N1 0.38672(14) 0.64116(6) 0.48425(12) 0.0243(2) Uani d 1 . .
    H H1A 0.358888 0.636006 0.381079 0.029 Uiso calc 1 . .
    H H1B 0.493405 0.654345 0.513906 0.029 Uiso calc 1 . .
    C C1 0.36660(15) 0.56949(7) 0.55382(14) 0.0221(2) Uani d 1 . .
    C C2 0.24275(15) 0.52245(7) 0.47553(14) 0.0229(2) Uani d 1 . .
    C C3 0.21912(17) 0.45701(7) 0.54737(15) 0.0252(2) Uani d 1 . .
    H H3 0.136131 0.424047 0.496070 0.030 Uiso calc 1 . .
    C C4 0.31396(16) 0.43847(7) 0.69272(15) 0.0252(3) Uani d 1 . .
    C C5 0.43919(16) 0.48619(8) 0.76333(14) 0.0257(3) Uani d 1 . .
    H H5 0.507495 0.473066 0.860156 0.031 Uiso calc 1 . .
    C C6 0.46785(15) 0.55238(7) 0.69717(14) 0.0236(2) Uani d 1 . .
    C C7 0.13840(17) 0.53992(8) 0.31822(15) 0.0282(3) Uani d 1 . .
    H H7A 0.204815 0.537779 0.245017 0.042 Uiso calc 1 . .
    H H7B 0.092515 0.589532 0.317709 0.042 Uiso calc 1 . .
    H H7C 0.050034 0.503828 0.289669 0.042 Uiso calc 1 . .
    C C8 0.27871(19) 0.37021(8) 0.77291(17) 0.0318(3) Uani d 1 . .
    H H8A 0.219874 0.334557 0.697413 0.048 Uiso calc 1 . .
    H H8B 0.212107 0.383332 0.842138 0.048 Uiso calc 1 . .
    H H8C 0.381199 0.348317 0.831371 0.048 Uiso calc 1 . .
    C C9 0.60280(17) 0.60290(8) 0.77978(16) 0.0305(3) Uani d 1 . .
    H H9A 0.673863 0.614143 0.713537 0.046 Uiso calc 1 . .
    H H9B 0.666105 0.578630 0.872717 0.046 Uiso calc 1 . .
    H H9C 0.556113 0.648773 0.806764 0.046 Uiso calc 1 . .
    C C10 0.2861(2) 0.70206(8) 0.52615(18) 0.0338(3) Uani d 1 . .
    H H10A 0.304250 0.747882 0.475748 0.051 Uiso calc 1 . .
    H H10B 0.317801 0.709186 0.636870 0.051 Uiso calc 1 . .
    H H10C 0.170738 0.688743 0.493086 0.051 Uiso calc 1 . .
    C C11 0.1221(2) 0.64161(10) -0.08269(18) 0.0374(3) Uani d 1 . .
loop_
    _atom_site_aniso_label
    _atom_site_aniso_U_11
    _atom_site_aniso_U_22
    _atom_site_aniso_U_33
    _atom_site_aniso_U_12
    _atom_site_aniso_U_13
    _atom_site_aniso_U_23
    S1 0.02667(16) 0.03106(18) 0.02113(15) 0.00514(13) 0.00846(11) 0.00329(12)
    F1 0.0665(8) 0.1198(12) 0.0243(5) -0.0232(8) -0.0031(5) 0.0009(6)
    F2 0.0354(5) 0.0635(7) 0.0509(6) -0.0111(5) 0.0155(4) -0.0054(5)
    F3 0.0570(7) 0.0532(7) 0.1026(11) -0.0022(6) 0.0240(7) -0.0397(7)
    O1 0.0452(6) 0.0557(7) 0.0246(5) -0.0077(6) 0.0022(4) 0.0128(5)
    O2 0.0396(6) 0.0398(6) 0.0647(9) 0.0121(5) 0.0197(6) -0.0029(6)
    O3 0.0346(5) 0.0491(7) 0.0350(6) 0.0031(5) 0.0174(5) 0.0045(5)
    N1 0.0262(5) 0.0269(5) 0.0212(5) -0.0026(4) 0.0084(4) -0.0013(4)
    C1 0.0247(5) 0.0245(6) 0.0192(5) 0.0002(5) 0.0095(4) -0.0013(4)
    C2 0.0228(5) 0.0280(6) 0.0187(5) 0.0001(5) 0.0072(4) -0.0007(4)
    C3 0.0277(6) 0.0268(6) 0.0226(5) -0.0015(5) 0.0092(5) -0.0013(5)
    C4 0.0294(6) 0.0258(6) 0.0231(6) 0.0043(5) 0.0118(5) 0.0014(5)
    C5 0.0275(6) 0.0315(7) 0.0190(5) 0.0041(5) 0.0079(4) -0.0001(5)
    C6 0.0236(5) 0.0300(6) 0.0185(5) 0.0014(5) 0.0076(4) -0.0037(4)
    C7 0.0278(6) 0.0336(7) 0.0217(6) -0.0034(5) 0.0037(5) 0.0027(5)
    C8 0.0378(7) 0.0307(7) 0.0290(7) 0.0030(6) 0.0124(6) 0.0069(5)
    C9 0.0302(7) 0.0364(7) 0.0237(6) -0.0027(6) 0.0049(5) -0.0046(5)
    C10 0.0411(8) 0.0264(7) 0.0382(8) 0.0043(6) 0.0176(6) 0.0005(6)
    C11 0.0352(7) 0.0486(9) 0.0288(7) 0.0009(7) 0.0088(6) -0.0056(6)
_geom_special_details
;
 All esds (except the esd in the dihedral angle between two l.s. planes)
 are estimated using the full covariance matrix.  The cell esds are taken
 into account individually in the estimation of esds in distances, angles
 and torsion angles; correlations between esds in cell parameters are only
 used when they are defined by crystal symmetry.  An approximate (isotropic)
 treatment of cell esds is used for estimating esds involving l.s. planes.
;
loop_
    _geom_bond_atom_site_label_1
    _geom_bond_atom_site_label_2
    _geom_bond_site_symmetry_2
    _geom_bond_distance
    _geom_bond_publ_flag
    S1 O3 . 1.4315(11) ?
    S1 O2 . 1.4339(12) ?
    S1 O1 . 1.4364(11) ?
    S1 C11 . 1.8230(17) ?
    F1 C11 . 1.3234(19) ?
    F2 C11 . 1.3293(19) ?
    F3 C11 . 1.328(2) ?
    N1 C1 . 1.4742(17) ?
    N1 C10 . 1.5062(18) ?
    N1 H1A . 0.9100 ?
    N1 H1B . 0.9100 ?
    C1 C6 . 1.3970(18) ?
    C1 C2 . 1.3983(18) ?
    C2 C3 . 1.3935(18) ?
    C2 C7 . 1.5073(18) ?
    C3 C4 . 1.3980(18) ?
    C3 H3 . 0.9500 ?
    C4 C5 . 1.393(2) ?
    C4 C8 . 1.5052(19) ?
    C5 C6 . 1.3918(19) ?
    C5 H5 . 0.9500 ?
    C6 C9 . 1.5080(19) ?
    C7 H7A . 0.9800 ?
    C7 H7B . 0.9800 ?
    C7 H7C . 0.9800 ?
    C8 H8A . 0.9800 ?
    C8 H8B . 0.9800 ?
    C8 H8C . 0.9800 ?
    C9 H9A . 0.9800 ?
    C9 H9B . 0.9800 ?
    C9 H9C . 0.9800 ?
    C10 H10A . 0.9800 ?
    C10 H10B . 0.9800 ?
    C10 H10C . 0.9800 ?
loop_
    _geom_angle_atom_site_label_1
    _geom_angle_atom_site_label_2
    _geom_angle_atom_site_label_3
    _geom_angle_site_symmetry_1
    _geom_angle_site_symmetry_3
    _geom_angle
    _geom_angle_publ_flag
    O3 S1 O2 . . 114.93(8) ?
    O3 S1 O1 . . 114.93(7) ?
    O2 S1 O1 . . 114.51(8) ?
    O3 S1 C11 . . 104.16(7) ?
    O2 S1 C11 . . 103.63(8) ?
    O1 S1 C11 . . 102.43(7) ?
    C1 N1 C10 . . 113.57(10) ?
    C1 N1 H1A . . 108.9 ?
    C10 N1 H1A . . 108.9 ?
    C1 N1 H1B . . 108.9 ?
    C10 N1 H1B . . 108.9 ?
    H1A N1 H1B . . 107.7 ?
    C6 C1 C2 . . 122.66(12) ?
    C6 C1 N1 . . 118.88(11) ?
    C2 C1 N1 . . 118.41(11) ?
    C3 C2 C1 . . 117.56(12) ?
    C3 C2 C7 . . 120.11(12) ?
    C1 C2 C7 . . 122.32(12) ?
    C2 C3 C4 . . 121.93(12) ?
    C2 C3 H3 . . 119.0 ?
    C4 C3 H3 . . 119.0 ?
    C5 C4 C3 . . 118.07(12) ?
    C5 C4 C8 . . 120.84(12) ?
    C3 C4 C8 . . 121.06(13) ?
    C6 C5 C4 . . 122.39(12) ?
    C6 C5 H5 . . 118.8 ?
    C4 C5 H5 . . 118.8 ?
    C5 C6 C1 . . 117.33(12) ?
    C5 C6 C9 . . 120.35(12) ?
    C1 C6 C9 . . 122.33(12) ?
    C2 C7 H7A . . 109.5 ?
    C2 C7 H7B . . 109.5 ?
    H7A C7 H7B . . 109.5 ?
    C2 C7 H7C . . 109.5 ?
    H7A C7 H7C . . 109.5 ?
    H7B C7 H7C . . 109.5 ?
    C4 C8 H8A . . 109.5 ?
    C4 C8 H8B . . 109.5 ?
    H8A C8 H8B . . 109.5 ?
    C4 C8 H8C . . 109.5 ?
    H8A C8 H8C . . 109.5 ?
    H8B C8 H8C . . 109.5 ?
    C6 C9 H9A . . 109.5 ?
    C6 C9 H9B . . 109.5 ?
    H9A C9 H9B . . 109.5 ?
    C6 C9 H9C . . 109.5 ?
    H9A C9 H9C . . 109.5 ?
    H9B C9 H9C . . 109.5 ?
    N1 C10 H10A . . 109.5 ?
    N1 C10 H10B . . 109.5 ?
    H10A C10 H10B . . 109.5 ?
    N1 C10 H10C . . 109.5 ?
    H10A C10 H10C . . 109.5 ?
    H10B C10 H10C . . 109.5 ?
    F1 C11 F3 . . 108.27(15) ?
    F1 C11 F2 . . 107.40(14) ?
    F3 C11 F2 . . 106.73(15) ?
    F1 C11 S1 . . 111.49(13) ?
    F3 C11 S1 . . 111.33(12) ?
    F2 C11 S1 . . 111.41(11) ?
loop_
    _geom_torsion_atom_site_label_1
    _geom_torsion_atom_site_label_2
    _geom_torsion_atom_site_label_3
    _geom_torsion_atom_site_label_4
    _geom_torsion_site_symmetry_1
    _geom_torsion_site_symmetry_2
    _geom_torsion_site_symmetry_3
    _geom_torsion_site_symmetry_4
    _geom_torsion
    _geom_torsion_publ_flag
    C10 N1 C1 C6 . . . . -89.12(15) ?
    C10 N1 C1 C2 . . . . 88.69(14) ?
    C6 C1 C2 C3 . . . . 1.63(19) ?
    N1 C1 C2 C3 . . . . -176.09(11) ?
    C6 C1 C2 C7 . . . . -177.50(12) ?
    N1 C1 C2 C7 . . . . 4.78(18) ?
    C1 C2 C3 C4 . . . . 0.40(19) ?
    C7 C2 C3 C4 . . . . 179.54(12) ?
    C2 C3 C4 C5 . . . . -2.52(19) ?
    C2 C3 C4 C8 . . . . 175.57(12) ?
    C3 C4 C5 C6 . . . . 2.77(19) ?
    C8 C4 C5 C6 . . . . -175.32(12) ?
    C4 C5 C6 C1 . . . . -0.87(19) ?
    C4 C5 C6 C9 . . . . 178.69(12) ?
    C2 C1 C6 C5 . . . . -1.40(18) ?
    N1 C1 C6 C5 . . . . 176.31(11) ?
    C2 C1 C6 C9 . . . . 179.04(12) ?
    N1 C1 C6 C9 . . . . -3.25(18) ?
    O3 S1 C11 F1 . . . . -58.65(14) ?
    O2 S1 C11 F1 . . . . 61.92(14) ?
    O1 S1 C11 F1 . . . . -178.71(12) ?
    O3 S1 C11 F3 . . . . 62.38(14) ?
    O2 S1 C11 F3 . . . . -177.05(13) ?
    O1 S1 C11 F3 . . . . -57.68(14) ?
    O3 S1 C11 F2 . . . . -178.61(11) ?
    O2 S1 C11 F2 . . . . -58.04(14) ?
    O1 S1 C11 F2 . . . . 61.33(13) ?
loop_
    _geom_hbond_atom_site_label_D
    _geom_hbond_atom_site_label_H
    _geom_hbond_atom_site_label_A
    _geom_hbond_site_symmetry_A
    _geom_hbond_distance_DH
    _geom_hbond_distance_HA
    _geom_hbond_distance_DA
    _geom_hbond_angle_DHA
    _geom_hbond_publ_flag
    N1 H1A O1 . 0.91 1.92 2.7687(16) 153.9 yes
    N1 H1B O2 4_676 0.91 1.94 2.7669(16) 150.4 yes
    C8 H8C O1 3_666 0.98 2.63 3.453(2) 141.9 yes
    C8 H8C O3 3_666 0.98 2.69 3.6438(19) 164.0 yes
    C8 H8A O3 2_545 0.98 2.55 3.504(2) 164.6 yes
    C9 H9A O2 4_676 0.98 2.63 3.333(2) 128.7 yes
_shelx_space_group_comment
;
The symmetry employed for this shelxl refinement is uniquely defined
by the following loop, which should always be used as a source of
symmetry information in preference to the above space-group names.
They are only intended as comments.
;
_shelx_estimated_absorpt_T_min     0.885
_shelx_estimated_absorpt_T_max     0.944
_shelx_hkl_file
;
   1   0   0 2.38463 0.50853   3
   1   0   0 1.95424 0.37561   4
   2   0   0 4063.45 218.979   1
   3   0   0 -0.5512 0.61644   4
  -3   0   0 1.13043 1.60133   1
  -3   0   0 -0.3532 1.00437   3
  -3   0   0 -0.2752 0.57215   4
   3   0   0 -0.0150 2.05368   1
  -3   0   0 -0.5451 0.47589   3
   3   0   0 -0.1235 0.97641   3
   3   0   0 0.24998 0.91530   3
   4   0   0 91.6411 5.65272   3
   4   0   0 83.2351 5.48461   4
  -4   0   0 94.5920 7.89726   1
   4   0   0 98.0158 8.10194   1
   4   0   0 83.3410 5.59153   3
  -4   0   0 87.9647 5.36946   4
  -4   0   0 87.9925 5.68784   3
   5   0   0 1.24294 1.03422   4
  -5   0   0 2.73166 3.10214   1
  -5   0   0 4.31694 1.20388   3
  -5   0   0 -0.1144 0.76457   4
   5   0   0 0.51028 1.21813   3
  -5   0   0 -0.8866 1.37697   3
   5   0   0 -0.1513 1.23645   3
   5   0   0 1.36665 3.59011   1
   6   0   0 31.8026 6.94797   1
  -6   0   0 28.2258 6.20580   1
  -6   0   0 33.4430 3.72136   3
  -6   0   0 37.6439 3.09979   4
   6   0   0 38.4578 3.75469   3
  -6   0   0 36.8089 3.50888   3
   6   0   0 37.2144 3.63744   3
   6   0   0 36.9923 3.45463   4
   7   0   0 -0.3114 1.66490   3
   7   0   0 1.02130 1.79599   3
  -7   0   0 -0.6578 1.03214   4
  -7   0   0 2.96897 5.36385   1
   7   0   0 -0.3726 5.64659   1
  -7   0   0 1.16379 1.75330   3
  -7   0   0 0.20625 1.96886   3
   7   0   0 -0.0423 1.22372   4
   8   0   0 203.707 12.7695   4
  -8   0   0 207.363 12.8149   3
  -8   0   0 211.037 18.3335   1
   8   0   0 204.382 12.8522   3
   8   0   0 170.071 19.4287   1
   8   0   0 205.269 12.7967   3
  -8   0   0 194.165 17.7724   1
  -8   0   0 211.053 12.9480   3
  -9   0   0 -14.175 7.94350   1
   9   0   0 -1.4421 1.72398   4
  -9   0   0 1.47719 2.55948   3
   9   0   0 -0.6970 2.06528   3
  -9   0   0 0.18147 9.60657   1
   9   0   0 -4.1323 9.42236   1
  -9   0   0 -1.5482 2.16407   3
  10   0   0 11.4693 2.75056   4
 -10   0   0 -10.038 10.1692   1
 -10   0   0 7.05031 2.95157   3
 -10   0   0 11.1737 3.31960   3
  10   0   0 6.97485 2.61645   3
  10   0   0 14.0950 13.0684   1
 -10   0   0 7.11614 13.3241   1
  11   0   0 0.09297 15.8554   1
  11   0   0 -1.1444 2.41164   4
 -11   0   0 15.0427 18.1777   1
 -11   0   0 0.11594 2.58393   3
 -11   0   0 0.61626 3.23025   3
 -12   0   0 -6.5998 4.34702   3
 -12   0   0 3.41779 2.82122   3
 -12   0   0 5.82644 24.3061   1
  -1  -1   0 306.816 18.4995   3
   1  -1   0 327.733 18.7818   1
   1  -1   0 309.539 18.3826   3
   1  -1   0 333.360 18.3482   4
   1  -1   0 359.363 18.3967   3
   1   1   0 356.525 18.4952   4
   1   1   0 364.547 18.5211   3
   1   1   0 377.678 19.3803   1
   2  -1   0 7.16585 0.91010   3
   2  -1   0 4.95894 0.71736   4
  -2  -1   0 4.43017 1.05669   3
   2  -1   0 3.46301 1.59041   1
   2   1   0 4.77719 0.95724   3
   2   1   0 4.83361 0.87605   4
  -2   1   0 6.56446 0.97821   3
   2   1   0 4.98522 1.12505   3
  -2   1   0 4.22848 0.63782   4
   2   1   0 7.50195 2.11542   1
  -2   1   0 5.15334 1.57059   1
   3  -1   0 86.1458 5.05577   4
   3  -1   0 91.3297 6.86406   1
   3  -1   0 83.4817 5.16620   3
  -3  -1   0 88.4086 5.40959   3
   3  -1   0 83.8506 5.14632   3
   3   1   0 82.5856 5.31266   3
  -3   1   0 79.7899 4.92127   4
   3   1   0 89.5351 7.49827   1
  -3   1   0 94.5376 6.79935   1
  -3   1   0 84.5924 5.13853   3
   3   1   0 85.3659 5.18568   4
   3   1   0 85.1003 5.34992   3
  -3   1   0 81.8895 5.17052   3
  -4  -1   0 82.5444 5.70655   3
   4  -1   0 84.5452 5.44669   3
   4  -1   0 97.4033 8.14934   1
   4  -1   0 90.0778 5.56388   3
   4  -1   0 86.8997 5.37230   4
  -4  -1   0 97.1954 5.81681   4
   4   1   0 83.2918 5.48464   4
  -4   1   0 89.7883 5.49270   3
  -4   1   0 88.1878 5.51841   3
  -4   1   0 79.4573 7.27894   1
   4   1   0 87.9002 5.68389   3
   4   1   0 83.3254 5.54422   3
   4   1   0 85.7408 8.35089   1
  -4   1   0 81.7405 5.16385   4
   5  -1   0 99.1678 6.60268   3
  -5  -1   0 110.308 6.90793   3
   5  -1   0 107.104 9.76407   1
   5  -1   0 103.047 6.55453   3
   5  -1   0 103.743 6.47017   4
  -5  -1   0 105.566 6.44309   4
  -5   1   0 102.260 6.18960   4
  -5   1   0 109.110 9.47938   1
   5   1   0 121.797 10.3306   1
   5   1   0 96.5473 6.52829   4
  -5   1   0 100.987 6.56466   3
   5   1   0 108.047 6.76841   3
   5   1   0 98.4897 6.72082   3
   6  -1   0 7.37788 1.83205   3
   6  -1   0 9.45449 5.37915   1
   6  -1   0 4.79481 1.31437   4
  -6  -1   0 13.5562 5.13866   1
   6  -1   0 7.44118 1.81357   3
  -6  -1   0 4.36035 1.96704   3
  -6  -1   0 5.76994 1.43695   4
   6   1   0 8.02652 2.02238   3
  -6   1   0 11.9751 4.62977   1
   6   1   0 4.07415 1.88204   3
  -6   1   0 5.07469 1.71097   3
  -6   1   0 5.31253 1.92430   3
   6   1   0 -0.7299 4.59035   1
   6   1   0 6.70879 1.48032   4
  -6   1   0 4.61357 1.17664   4
   7  -1   0 12.9768 2.46016   3
  -7  -1   0 18.7401 6.64425   1
   7  -1   0 18.5988 6.91246   1
  -7  -1   0 12.6885 2.72622   3
   7  -1   0 9.15285 1.85288   4
   7  -1   0 12.3662 2.34440   3
  -7  -1   0 11.3616 1.94875   4
  -7  -1   0 10.6024 2.05348   3
  -7   1   0 10.6703 5.98243   1
   7   1   0 12.5520 6.68015   1
  -7   1   0 7.58808 2.26627   3
   7   1   0 9.49619 2.05117   4
   7   1   0 10.6204 2.57249   3
   7   1   0 11.9601 2.31871   3
  -7   1   0 9.02962 2.36043   3
   8  -1   0 89.1399 6.59305   3
  -8  -1   0 81.0336 6.01621   4
   8  -1   0 101.003 13.8671   1
  -8  -1   0 75.7460 11.8423   1
  -8  -1   0 83.9420 6.71876   3
  -8  -1   0 87.1156 6.97506   3
  -8  -1   0 71.0910 11.2519   1
   8  -1   0 93.5249 6.67004   4
   8  -1   0 86.0733 6.46579   3
   8   1   0 88.0791 6.69581   3
   8   1   0 77.4193 6.58737   4
  -8   1   0 58.9389 9.98488   1
  -8   1   0 79.5363 6.70413   3
   8   1   0 78.4000 6.69523   3
   8   1   0 83.8667 13.5045   1
  -8   1   0 76.7734 11.6123   1
  -8   1   0 87.8214 6.68052   3
   9  -1   0 12.8096 9.60020   1
   9  -1   0 7.03292 2.19107   4
  -9  -1   0 8.19773 3.09874   3
  -9  -1   0 4.49931 10.1735   1
  -9  -1   0 -8.1694 8.50523   1
  -9  -1   0 4.84061 2.73062   3
   9  -1   0 10.5369 2.65326   3
   9   1   0 12.1334 9.93951   1
  -9   1   0 9.96438 9.32224   1
  -9   1   0 6.66283 2.71964   3
   9   1   0 10.3969 2.80266   3
  -9   1   0 -6.2855 7.87082   1
  -9   1   0 4.08521 2.62638   3
   9   1   0 6.88785 2.41828   4
 -10  -1   0 56.2776 13.7176   1
  10  -1   0 87.0036 7.07719   3
  10  -1   0 92.0091 17.1524   1
 -10  -1   0 87.9998 7.64233   3
 -10  -1   0 80.2457 7.38387   3
  10  -1   0 85.3481 7.25239   4
 -10  -1   0 121.954 18.5924   1
  10   1   0 94.1920 18.0079   1
 -10   1   0 82.5488 7.20059   3
 -10   1   0 67.1547 7.51348   3
  10   1   0 82.5563 7.32335   4
 -10   1   0 86.8357 15.3025   1
 -10   1   0 58.9186 12.2926   1
  10   1   0 83.0760 7.50094   3
  11  -1   0 22.0171 15.8044   1
 -11  -1   0 0.63307 2.70286   3
 -11  -1   0 5.30373 3.57745   3
  11  -1   0 2.80130 2.40427   4
 -11  -1   0 1.34580 18.2088   1
 -11   1   0 -4.9040 3.48191   3
 -11   1   0 2.01575 16.6817   1
  11   1   0 21.9057 17.1519   1
 -11   1   0 2.61510 2.42165   3
 -12  -1   0 7.55888 3.08651   3
 -12  -1   0 -32.769 27.5816   1
 -12  -1   0 4.82662 5.35416   3
 -12   1   0 0.94051 2.72027   3
 -12   1   0 42.7062 22.6348   1
 -12   1   0 5.06127 4.48574   3
   0  -2   0 32.9202 2.01163   3
   1  -2   0 2880.12 166.891   1
  -1  -2   0 3246.89 167.805   1
   1   2   0 3207.45 167.750   1
   2  -2   0 578.030 31.0907   3
   2  -2   0 590.085 31.1068   3
  -2  -2   0 573.928 31.3519   3
   2  -2   0 590.992 31.9539   1
  -2  -2   0 564.813 31.3190   3
   2  -2   0 564.545 31.0343   4
  -2  -2   0 571.579 31.2770   4
   2   2   0 578.761 31.3472   3
   2   2   0 636.396 33.0845   1
   2   2   0 541.205 31.3092   3
  -2   2   0 576.202 31.0985   3
  -2   2   0 559.361 31.0887   3
   2   2   0 577.303 31.2886   4
  -3  -2   0 204.357 12.5422   3
  -3  -2   0 230.711 12.6635   3
  -3  -2   0 223.610 14.7297   1
   3  -2   0 215.277 12.2401   4
   3  -2   0 220.375 12.3056   3
   3  -2   0 244.939 13.9687   1
   3  -2   0 228.978 12.3318   3
  -3   2   0 220.096 12.3093   3
   3   2   0 223.610 12.5688   3
  -3   2   0 207.188 12.0636   4
  -3   2   0 220.979 12.3305   3
   3   2   0 239.533 14.8874   1
   3   2   0 224.116 12.4973   4
   3   2   0 234.365 12.6498   3
  -3   2   0 194.812 13.4168   1
  -4  -2   0 3.30140 1.41742   3
   4  -2   0 0.79396 0.73505   4
  -4  -2   0 -0.2754 0.41086   4
  -4  -2   0 1.02545 2.41558   1
  -4  -2   0 3.31144 1.58509   3
   4  -2   0 2.51939 1.18279   3
   4  -2   0 0.36052 2.52169   1
   4  -2   0 0.52218 1.00356   3
   4   2   0 1.02034 2.97130   1
  -4   2   0 0.36005 1.18695   3
  -4   2   0 1.05078 0.63581   4
  -4   2   0 -1.9658 2.12525   1
   4   2   0 1.27808 1.09426   4
   4   2   0 1.77695 1.24467   3
   4   2   0 1.49438 1.47137   3
  -4   2   0 0.86701 1.07327   3
   5  -2   0 -3.9976 2.90904   1
   5  -2   0 1.73125 1.20697   3
   5  -2   0 0.82762 0.88869   4
  -5  -2   0 2.04512 1.45369   3
   5  -2   0 1.67315 1.28851   3
  -5  -2   0 0.12733 1.65023   3
  -5   2   0 0.16178 0.70575   4
  -5   2   0 0.10160 1.15027   3
   5   2   0 -1.1657 3.87791   1
  -5   2   0 -0.6336 2.96996   1
   5   2   0 2.16462 0.98329   4
  -5   2   0 1.30111 1.32460   3
   5   2   0 3.02360 1.38395   3
   5   2   0 2.70865 1.41538   3
  -6  -2   0 54.0377 4.69904   3
  -6  -2   0 47.6709 3.98280   4
   6  -2   0 46.9811 7.67734   1
   6  -2   0 54.2647 3.99830   4
   6  -2   0 48.1008 4.11104   3
   6  -2   0 48.4384 3.92550   3
   6   2   0 47.1900 4.43518   3
  -6   2   0 49.9500 4.09290   3
   6   2   0 50.9749 4.18122   4
   6   2   0 51.2654 4.41386   3
  -6   2   0 41.3763 3.95311   3
  -6   2   0 44.9738 6.85974   1
   6   2   0 40.3121 7.90110   1
  -7  -2   0 35.7202 3.66935   4
   7  -2   0 36.5601 3.77144   4
  -7  -2   0 35.3328 4.52355   3
   7  -2   0 39.2338 3.96596   3
   7  -2   0 41.7259 3.95665   3
   7  -2   0 30.5061 7.82248   1
  -7  -2   0 49.5829 8.99781   1
  -7   2   0 38.6149 6.96566   1
   7   2   0 33.1062 3.82962   4
  -7   2   0 37.4480 3.75995   3
  -7   2   0 35.9611 4.06229   3
  -7   2   0 45.5725 7.78780   1
   7   2   0 40.2074 4.30961   3
   7   2   0 35.5214 4.27487   3
   7   2   0 38.9443 9.38366   1
  -8  -2   0 52.4460 10.5615   1
  -8  -2   0 52.5574 5.63826   3
   8  -2   0 56.3174 5.01501   3
  -8  -2   0 53.6439 10.9246   1
   8  -2   0 52.6603 4.83764   3
   8  -2   0 48.5327 4.88910   4
  -8  -2   0 53.6840 4.66866   4
   8  -2   0 49.6851 10.6857   1
  -8   2   0 53.9093 5.04955   3
   8   2   0 44.8975 5.21756   3
   8   2   0 49.8847 5.13520   4
   8   2   0 57.3706 11.3916   1
   8   2   0 49.5711 5.35118   3
  -8   2   0 49.7127 8.35638   1
  -8   2   0 50.2165 9.72305   1
  -8   2   0 38.3416 4.69641   3
  -9  -2   0 60.4292 6.24742   3
  -9  -2   0 35.2676 11.5045   1
  -9  -2   0 90.3443 14.6884   1
   9  -2   0 56.8581 5.94624   3
   9  -2   0 76.0334 6.21615   4
  -9  -2   0 65.6540 6.80288   3
   9  -2   0 97.3285 14.0022   1
  -9   2   0 63.3880 6.21206   3
   9   2   0 80.0148 14.4981   1
  -9   2   0 70.0580 6.25306   3
   9   2   0 68.9966 6.67760   3
  -9   2   0 77.5903 12.5607   1
   9   2   0 76.0659 6.56692   4
  10  -2   0 3.60860 2.30168   4
  10  -2   0 7.57713 11.9487   1
 -10  -2   0 9.94933 12.0091   1
 -10  -2   0 -2.0384 3.06640   3
  10  -2   0 6.22221 2.26198   3
 -10  -2   0 2.43023 12.9202   1
 -10  -2   0 2.61587 3.02891   3
 -10   2   0 7.89219 11.6313   1
 -10   2   0 -1.0836 8.21406   1
  10   2   0 1.12567 2.56652   3
 -10   2   0 11.1079 3.26636   3
  10   2   0 -0.5606 2.19268   4
  10   2   0 -2.5412 13.1805   1
 -10   2   0 2.08848 2.36529   3
  11  -2   0 1.19643 2.36119   4
 -11  -2   0 5.35898 3.48931   3
 -11  -2   0 -10.396 19.6126   1
  11  -2   0 6.72256 14.6301   1
 -11  -2   0 -0.9321 2.80364   3
  11   2   0 -1.9355 2.47996   4
  11   2   0 10.2090 17.7946   1
 -11   2   0 -1.3358 2.91436   3
 -11   2   0 -2.9285 2.17827   3
 -11   2   0 -1.8531 14.2177   1
 -12  -2   0 12.9975 3.68554   3
 -12  -2   0 3.21890 5.55641   3
 -12  -2   0 34.9805 29.6035   1
 -12   2   0 -3.3948 19.4873   1
 -12   2   0 7.34901 3.14414   3
 -12   2   0 11.4394 4.95777   3
   0  -3   0 1.63563 0.52400   3
   0  -3   0 2.15515 0.52589   3
   0  -3   0 0.86157 0.37080   4
   0   3   0 0.71952 0.34242   4
   0   3   0 1.03370 0.46081   3
   0   3   0 -0.1135 0.35280   3
  -1  -3   0 113.880 7.15549   1
   1  -3   0 86.9978 5.47175   3
   1  -3   0 90.3217 5.48853   3
  -1  -3   0 107.625 5.78557   4
  -1  -3   0 105.439 5.88369   3
  -1  -3   0 107.765 5.84141   3
  -1   3   0 88.9519 5.47281   3
   1   3   0 108.383 7.03576   1
   1   3   0 101.428 5.79645   3
   1   3   0 104.575 5.84117   3
   2  -3   0 1003.74 54.3500   3
  -2  -3   0 1034.50 54.7352   3
   2  -3   0 1038.43 54.3458   3
  -2  -3   0 941.392 54.6514   3
  -2  -3   0 1011.60 54.6400   4
   2  -3   0 1002.01 54.2749   4
  -2  -3   0 1052.32 56.5033   1
   2   3   0 1039.89 54.7162   3
  -2   3   0 951.877 54.3406   3
   2   3   0 1007.98 54.6935   3
  -2   3   0 986.451 54.8407   1
   2   3   0 1080.42 56.5865   1
  -2   3   0 1011.59 54.3468   3
  -3  -3   0 4210.34 227.113   1
   3  -3   0 4079.67 225.733   1
   3   3   0 4275.78 227.366   1
   4  -3   0 295.438 16.9001   4
  -4  -3   0 313.747 20.3524   1
   4  -3   0 315.076 18.9900   1
   4  -3   0 315.692 16.9887   3
  -4  -3   0 308.928 17.2297   4
   4  -3   0 294.549 16.9398   3
  -4  -3   0 287.019 17.2974   3
  -4  -3   0 323.206 17.5144   3
   4   3   0 305.758 17.2684   4
  -4   3   0 307.554 16.9889   3
   4   3   0 309.482 17.3898   3
   4   3   0 299.301 17.4050   3
   4   3   0 336.930 20.6316   1
  -4   3   0 284.823 18.4594   1
  -4   3   0 308.468 16.9732   3
   5  -3   0 59.1788 7.19760   1
   5  -3   0 61.2162 4.36840   3
  -5  -3   0 65.0154 8.45095   1
  -5  -3   0 63.0913 5.13171   3
  -5  -3   0 59.9403 4.68489   3
   5  -3   0 65.5247 4.32738   4
   5  -3   0 68.7048 4.42523   3
   5   3   0 62.0202 4.80822   3
   5   3   0 63.7364 4.72462   3
   5   3   0 61.1694 4.60162   4
  -5   3   0 65.3225 4.42337   3
  -5   3   0 65.9780 4.46085   3
  -5   3   0 46.2280 6.44235   1
   5   3   0 70.2332 8.44486   1
   6  -3   0 80.1273 5.29534   3
  -6  -3   0 71.5934 5.76883   3
   6  -3   0 72.3835 5.34125   3
  -6  -3   0 62.9678 9.97585   1
   6  -3   0 82.6713 9.40270   1
   6  -3   0 74.3817 5.21645   4
  -6  -3   0 84.2973 6.15667   3
   6   3   0 75.0193 5.79382   3
  -6   3   0 81.9946 8.61263   1
  -6   3   0 76.6942 5.37569   3
   6   3   0 78.9266 5.62644   4
   6   3   0 69.4287 5.68190   3
  -6   3   0 75.6463 5.36080   3
   6   3   0 74.3747 10.2894   1
   7  -3   0 69.6939 5.32735   4
   7  -3   0 73.8310 5.34881   3
   7  -3   0 66.0341 5.25324   3
  -7  -3   0 67.0476 5.40777   4
   7  -3   0 86.7434 10.7901   1
  -7  -3   0 61.6983 5.76660   3
  -7  -3   0 71.0172 6.02226   3
  -7   3   0 76.6558 9.75327   1
   7   3   0 62.5609 5.81008   3
   7   3   0 75.4757 11.2827   1
   7   3   0 75.1150 6.04287   3
   7   3   0 73.9440 5.67605   4
  -7   3   0 67.7468 5.41277   3
  -7   3   0 79.6739 5.45716   3
  -7   3   0 74.4667 8.66856   1
   8  -3   0 213.368 12.5297   4
   8  -3   0 192.595 12.3803   3
   8  -3   0 211.584 12.4642   3
  -8  -3   0 211.791 12.5592   4
   8  -3   0 207.388 19.2653   1
  -8  -3   0 201.788 19.5356   1
  -8  -3   0 157.717 18.4879   1
  -8  -3   0 209.036 13.2643   3
  -8   3   0 184.970 16.0714   1
  -8   3   0 197.244 12.5331   3
   8   3   0 200.602 12.8434   4
   8   3   0 194.689 13.0133   3
  -8   3   0 201.991 12.4622   3
  -8   3   0 209.395 17.6215   1
   8   3   0 222.872 21.3082   1
   8   3   0 199.751 13.0370   3
  -9  -3   0 90.5604 15.3774   1
  -9  -3   0 126.752 17.9522   1
   9  -3   0 109.344 8.17320   3
   9  -3   0 149.073 17.7055   1
  -9  -3   0 115.980 9.32761   3
   9  -3   0 125.621 8.50669   4
  -9  -3   0 120.282 8.35320   4
  -9   3   0 117.286 8.55285   3
  -9   3   0 104.214 8.20016   3
  -9   3   0 124.022 14.6367   1
   9   3   0 112.833 17.2328   1
  -9   3   0 95.2922 12.0756   1
   9   3   0 121.351 8.97795   3
   9   3   0 112.003 8.75417   4
 -10  -3   0 6.64171 3.34145   3
  10  -3   0 1.21853 2.29882   3
  10  -3   0 6.82346 11.8753   1
  10  -3   0 5.32638 2.36125   4
 -10  -3   0 2.49664 13.2076   1
 -10  -3   0 2.64999 2.54644   3
 -10  -3   0 6.62066 14.0816   1
 -10   3   0 8.41910 10.0526   1
  10   3   0 17.3312 14.0978   1
 -10   3   0 5.50647 2.53549   3
  10   3   0 10.3017 3.15508   3
 -10   3   0 -4.7218 7.55703   1
 -10   3   0 8.07267 2.92636   3
  10   3   0 10.9521 2.80912   4
  11  -3   0 41.1468 16.0449   1
 -11  -3   0 13.1233 4.67111   3
 -11  -3   0 14.3264 3.91424   3
 -11  -3   0 1.64974 19.8511   1
  11  -3   0 18.2533 3.46644   4
  11   3   0 24.9274 4.18370   4
  11   3   0 26.1931 19.2647   1
 -11   3   0 29.1605 13.5923   1
 -11   3   0 22.7805 4.15500   3
 -11   3   0 16.8266 3.25726   3
 -12  -3   0 5.36828 3.22408   3
 -12  -3   0 -2.9836 4.96093   3
 -12  -3   0 71.1998 33.1622   1
 -12   3   0 2.01822 2.58053   3
 -12   3   0 -1.9046 3.80844   3
 -12   3   0 -17.459 13.6867   1
   0  -4   0 124.148 6.99846   3
   0  -4   0 118.935 6.99167   3
   0  -4   0 128.354 6.97696   4
   0   4   0 116.376 6.96785   3
   0   4   0 134.688 6.94738   4
   1  -4   0 2060.41 121.196   1
  -1  -4   0 2317.51 122.469   1
   1   4   0 2386.42 122.435   1
  -2  -4   0 1078.60 58.0291   3
   2  -4   0 972.027 58.2518   1
  -2  -4   0 1054.58 57.9732   3
   2  -4   0 1079.62 57.5600   3
  -2  -4   0 1091.22 59.9948   1
  -2  -4   0 1091.65 57.9560   4
   2   4   0 1096.58 57.9448   4
  -2   4   0 1100.31 57.5687   3
   2   4   0 1112.56 59.9644   1
   2   4   0 1065.08 58.0009   3
   2   4   0 1052.58 57.9707   3
   3  -4   0 160.621 9.29283   3
  -3  -4   0 181.438 9.93734   3
  -3  -4   0 164.261 9.78607   4
   3  -4   0 156.348 9.23725   4
  -3  -4   0 192.537 12.5597   1
  -3  -4   0 181.153 10.0004   3
   3  -4   0 157.562 9.30904   3
   3  -4   0 162.884 10.6094   1
  -3   4   0 165.907 9.34248   3
   3   4   0 185.569 12.8589   1
   3   4   0 161.905 9.74381   4
   3   4   0 163.693 9.89031   3
  -3   4   0 155.098 10.0528   1
   3   4   0 180.294 10.0244   3
  -4  -4   0 116.872 7.20258   3
  -4  -4   0 114.322 10.1362   1
   4  -4   0 106.971 6.25090   3
  -4  -4   0 99.8578 6.68313   4
   4  -4   0 114.455 8.40937   1
  -4  -4   0 104.235 6.76341   3
   4  -4   0 104.291 6.26810   3
   4  -4   0 103.214 6.18376   4
   4   4   0 107.765 6.89337   3
   4   4   0 101.100 6.86913   3
  -4   4   0 91.6082 7.68398   1
   4   4   0 101.758 6.67064   4
   4   4   0 122.360 10.2691   1
  -4   4   0 106.421 6.27292   3
  -4   4   0 103.137 6.24140   3
  -5  -4   0 317.909 19.0721   3
   5  -4   0 360.111 21.2560   1
  -5  -4   0 345.576 22.9761   1
   5  -4   0 351.088 18.6011   3
  -5  -4   0 358.643 19.3460   3
   5  -4   0 324.956 18.5328   3
   5  -4   0 338.281 18.5545   4
  -5  -4   0 322.164 18.9197   4
   5   4   0 360.323 23.5000   1
  -5   4   0 294.856 20.2083   1
   5   4   0 332.946 19.0914   3
   5   4   0 333.573 19.1523   3
  -5   4   0 328.481 18.5789   3
   5   4   0 319.278 18.9712   4
  -5   4   0 336.506 18.5692   3
   6  -4   0 94.6066 6.29037   3
   6  -4   0 104.579 6.33639   3
  -6  -4   0 110.933 7.46149   3
  -6  -4   0 104.139 11.9850   1
   6  -4   0 81.6910 9.78057   1
  -6  -4   0 93.3386 6.77133   3
   6  -4   0 102.453 6.33590   4
   6   4   0 93.5719 6.75238   4
   6   4   0 86.6506 6.81318   3
  -6   4   0 104.614 6.35988   3
  -6   4   0 90.4606 6.30678   3
   6   4   0 94.3236 6.76795   3
   6   4   0 100.853 11.3857   1
  -6   4   0 102.922 8.35517   1
  -6   4   0 85.3913 8.99540   1
  -7  -4   0 168.142 10.6577   3
   7  -4   0 156.081 14.3940   1
  -7  -4   0 138.763 10.0550   3
  -7  -4   0 136.526 15.9686   1
   7  -4   0 131.350 9.34147   3
   7  -4   0 170.150 9.54938   3
   7   4   0 156.985 10.1565   3
  -7   4   0 146.335 12.7817   1
  -7   4   0 133.959 11.8373   1
   7   4   0 170.113 17.0648   1
   7   4   0 149.496 9.87791   4
  -7   4   0 166.211 9.56099   3
   7   4   0 151.798 10.1166   3
  -7   4   0 156.983 9.55278   3
   8  -4   0 -0.0195 1.56615   4
  -8  -4   0 -0.4045 1.38242   4
  -8  -4   0 6.82113 8.29081   1
   8  -4   0 3.57639 1.79965   3
  -8  -4   0 1.31384 2.40632   3
   8  -4   0 -3.1061 7.02707   1
  -8  -4   0 5.96740 2.95118   3
   8  -4   0 2.76551 1.85647   3
   8   4   0 -4.2438 2.43346   3
   8   4   0 -1.8470 2.08987   3
  -8   4   0 -1.3679 5.44220   1
  -8   4   0 4.35086 2.10734   3
   8   4   0 -0.0491 1.82716   4
  -8   4   0 -4.5223 4.73322   1
   8   4   0 -3.2057 7.52521   1
  -9  -4   0 12.6287 3.98015   3
  -9  -4   0 15.6957 10.7335   1
   9  -4   0 22.2844 3.24847   4
   9  -4   0 27.2048 10.1400   1
   9  -4   0 16.7841 2.77223   3
  -9  -4   0 14.2386 11.2993   1
  -9  -4   0 15.6386 2.83142   4
  -9  -4   0 25.2693 4.24726   3
  -9   4   0 24.3315 3.70701   3
   9   4   0 17.0468 12.0163   1
  -9   4   0 15.8358 6.24542   1
  -9   4   0 19.6740 8.06376   1
  -9   4   0 15.5335 2.94882   3
   9   4   0 10.8097 3.37633   3
   9   4   0 16.3885 3.20191   4
 -10  -4   0 66.6533 16.9375   1
  10  -4   0 119.653 8.67957   4
 -10  -4   0 109.580 22.1705   1
 -10  -4   0 98.8387 9.31411   3
  10  -4   0 111.154 17.2951   1
 -10   4   0 117.623 13.6927   1
 -10   4   0 102.096 7.98971   3
  10   4   0 88.5376 18.9054   1
 -10   4   0 111.920 14.1091   1
 -10   4   0 118.955 8.68884   3
  10   4   0 119.030 9.08613   4
  10   4   0 115.469 9.45168   3
 -11  -4   0 -6.9434 21.8562   1
  11  -4   0 1.80554 2.25789   4
  11  -4   0 9.27764 14.9648   1
 -11  -4   0 -1.1908 2.89267   3
 -11   4   0 -0.2001 8.96817   1
 -11   4   0 8.63821 9.66780   1
 -11   4   0 4.06177 3.00490   3
 -11   4   0 0.92995 2.01623   3
  11   4   0 -3.6406 2.69124   4
 -12  -4   0 3.18115 3.10072   3
 -12  -4   0 -37.864 44.0450   1
 -12   4   0 4.73825 3.21610   3
 -12   4   0 3.29486 2.52880   3
   0  -5   0 -0.1474 0.64897   3
   0  -5   0 -0.4261 0.51005   4
   0  -5   0 0.64851 0.75484   3
   0   5   0 -0.1731 0.69312   3
   0   5   0 0.45019 0.53213   4
   0   5   0 1.45163 0.61320   3
  -1  -5   0 430.177 23.1508   3
   1  -5   0 409.485 22.7992   3
  -1  -5   0 427.484 24.7452   1
  -1  -5   0 435.721 23.0903   4
   1  -5   0 390.956 23.5113   1
   1  -5   0 434.364 22.7682   4
  -1  -5   0 439.080 23.1345   3
  -1   5   0 391.991 22.7864   3
   1   5   0 403.847 23.0894   3
   1   5   0 454.843 23.0819   4
   1   5   0 421.811 23.1256   3
   2  -5   0 48.9238 3.19097   3
  -2  -5   0 58.3855 3.97920   3
  -2  -5   0 59.8765 6.45263   1
   2  -5   0 55.2880 3.20629   3
  -2  -5   0 56.8338 3.99939   3
   2  -5   0 53.7297 4.32727   1
   2   5   0 58.4142 3.92181   3
   2   5   0 61.6687 3.80450   4
   2   5   0 54.5621 5.80844   1
   2   5   0 55.2612 3.99657   3
  -2   5   0 47.5490 3.20426   3
  -2   5   0 57.1011 3.23515   3
   3  -5   0 166.316 9.80920   3
  -3  -5   0 175.017 10.4308   4
   3  -5   0 180.526 9.81037   3
   3  -5   0 179.727 9.76713   4
  -3  -5   0 176.023 13.2937   1
   3  -5   0 167.270 11.0437   1
  -3  -5   0 182.220 10.6110   3
  -3  -5   0 170.197 10.4784   3
   3   5   0 196.608 13.6360   1
   3   5   0 178.533 10.3804   4
  -3   5   0 186.937 9.84231   3
   3   5   0 177.276 10.5354   3
   3   5   0 177.251 10.5124   3
   4  -5   0 643.802 33.5996   1
  -4  -5   0 573.182 32.2741   4
   4  -5   0 586.073 31.7199   4
  -4  -5   0 538.740 35.3672   1
  -4  -5   0 581.068 32.3451   3
  -4  -5   0 589.895 32.4858   3
   4  -5   0 578.907 31.7145   3
   4  -5   0 577.513 31.7367   3
  -4   5   0 566.042 32.4067   1
   4   5   0 584.179 32.2971   4
  -4   5   0 592.430 31.7480   3
   4   5   0 584.273 35.8471   1
   4   5   0 576.615 32.3623   3
   4   5   0 609.029 32.4926   3
  -5  -5   0 440.003 23.5872   3
   5  -5   0 417.072 22.6766   4
  -5  -5   0 407.542 23.2173   4
   5  -5   0 381.794 24.9209   1
  -5  -5   0 366.280 26.8773   1
  -5  -5   0 399.995 23.3091   3
   5  -5   0 414.096 22.6410   3
   5  -5   0 418.282 22.6615   3
   5   5   0 415.820 27.4636   1
   5   5   0 401.821 23.2149   4
  -5   5   0 388.220 23.9203   1
   5   5   0 439.126 23.5239   3
  -5   5   0 443.096 22.7058   3
   5   5   0 404.350 23.3047   3
  -5   5   0 409.284 22.6644   3
  -6  -5   0 9.64317 2.05914   4
  -6  -5   0 9.49115 2.91720   3
  -6  -5   0 11.5570 2.37302   3
   6  -5   0 10.3365 1.76036   3
   6  -5   0 10.1313 1.71840   3
  -6  -5   0 9.64479 6.18212   1
   6  -5   0 7.13666 4.43657   1
   6  -5   0 13.6661 1.90262   4
   6   5   0 8.51066 5.96813   1
   6   5   0 9.88966 2.38354   3
  -6   5   0 11.2495 3.65345   1
   6   5   0 13.7295 2.50565   3
  -6   5   0 8.65780 2.86082   1
   6   5   0 9.62719 1.96267   4
  -6   5   0 14.2506 1.93969   3
  -6   5   0 11.4608 1.88547   3
  -7  -5   0 26.6333 7.98380   1
  -7  -5   0 24.3697 3.50675   3
   7  -5   0 26.3193 3.11740   3
   7  -5   0 28.7602 3.11566   3
   7  -5   0 26.1194 6.96249   1
  -7  -5   0 28.1928 4.22995   3
  -7  -5   0 25.5866 3.26828   4
   7  -5   0 32.9328 3.39293   4
  -7   5   0 18.5874 4.39204   1
   7   5   0 32.2377 3.96256   3
   7   5   0 36.7936 4.29513   3
  -7   5   0 28.9626 5.23571   1
  -7   5   0 24.2581 3.29761   3
   7   5   0 30.0782 3.80617   4
   7   5   0 13.5540 8.69933   1
  -7   5   0 30.7452 3.33653   3
   8  -5   0 40.7017 9.17171   1
   8  -5   0 27.6257 3.64768   3
  -8  -5   0 40.8194 4.97747   3
  -8  -5   0 38.3893 4.99973   3
  -8  -5   0 19.9248 9.40725   1
  -8  -5   0 28.3794 10.7432   1
   8  -5   0 32.6538 4.02892   3
   8  -5   0 34.6389 4.04063   4
  -8   5   0 49.3531 7.16403   1
   8   5   0 36.9816 4.64866   3
   8   5   0 33.4997 4.60968   3
   8   5   0 25.0334 10.9082   1
  -8   5   0 40.5392 4.01543   3
   8   5   0 37.3067 4.59975   4
  -8   5   0 26.7351 5.23283   1
  -8   5   0 37.1003 3.83914   3
  -9  -5   0 -5.7949 11.3144   1
   9  -5   0 8.26397 2.62688   4
  -9  -5   0 9.63042 2.59726   4
   9  -5   0 15.9336 9.31808   1
  -9  -5   0 15.1854 3.75446   3
   9  -5   0 6.27749 2.10149   3
  -9  -5   0 16.3790 4.02339   3
   9   5   0 -9.1340 12.0863   1
  -9   5   0 9.49182 5.67190   1
  -9   5   0 12.4427 5.34153   1
  -9   5   0 9.65615 2.38897   3
  -9   5   0 6.65838 2.42933   3
   9   5   0 11.3583 2.81885   4
   9   5   0 14.5158 3.18649   3
  10  -5   0 90.4469 15.3572   1
 -10  -5   0 61.5800 7.41982   3
 -10  -5   0 71.7174 7.82738   3
 -10  -5   0 54.8301 16.6652   1
  10  -5   0 81.9211 6.75066   4
 -10  -5   0 62.7619 18.8057   1
 -10   5   0 83.7926 9.11381   1
  10   5   0 70.6431 7.22230   4
 -10   5   0 68.2079 6.04559   3
 -10   5   0 71.0160 8.59191   1
  10   5   0 75.3661 7.73669   3
 -11  -5   0 0.44444 4.40518   3
 -11  -5   0 14.4431 23.3178   1
  11  -5   0 6.19762 2.45608   4
 -11  -5   0 1.92916 3.07035   3
  11  -5   0 4.72585 14.9850   1
  11   5   0 4.68770 3.02855   4
 -11   5   0 5.64530 2.64100   3
 -11   5   0 2.76866 2.19665   3
 -12  -5   0 -1.7644 3.14314   3
 -12   5   0 4.16295 4.14161   3
 -12   5   0 5.89553 2.54379   3
   0  -6   0 47.9389 3.03282   4
   0  -6   0 37.5976 4.33022   1
   0  -6   0 46.4220 3.15413   3
   0  -6   0 50.0113 3.14813   3
   0   6   0 39.6768 2.92654   3
   0   6   0 49.2427 2.93187   4
   1  -6   0 2237.59 121.288   3
  -1  -6   0 2301.16 121.536   3
   1  -6   0 2214.85 121.229   3
   1  -6   0 2154.80 122.154   1
  -1  -6   0 2267.75 121.548   3
  -1  -6   0 2311.74 123.424   1
  -1   6   0 2191.33 121.255   3
   1   6   0 2397.34 121.484   4
  -2  -6   0 283.199 15.4727   3
  -2  -6   0 291.905 18.0246   1
   2  -6   0 275.308 14.8248   3
   2  -6   0 253.863 15.8893   1
  -2  -6   0 278.190 15.3886   3
   2   6   0 282.678 15.4356   3
   2   6   0 274.401 15.3808   3
   2   6   0 286.111 15.3307   4
   2   6   0 300.172 17.9086   1
  -2   6   0 240.337 14.7771   3
  -2   6   0 252.400 14.8012   3
  -3  -6   0 690.301 35.0947   3
  -3  -6   0 655.136 34.8428   4
   3  -6   0 672.741 34.1539   4
   3  -6   0 557.757 34.1634   3
  -3  -6   0 608.237 37.6943   1
  -3  -6   0 617.911 34.8338   3
   3  -6   0 569.669 35.2386   1
   3  -6   0 641.034 34.1538   3
   3   6   0 676.329 38.1340   1
  -3   6   0 653.044 34.1777   3
   3   6   0 639.298 34.9198   3
   3   6   0 614.752 34.8257   3
   3   6   0 644.871 34.8017   4
  -4  -6   0 156.719 9.67913   3
   4  -6   0 147.103 8.46611   3
   4  -6   0 148.762 8.42042   3
   4  -6   0 157.069 8.48729   4
  -4  -6   0 151.832 9.24787   4
  -4  -6   0 142.106 9.31285   3
  -4  -6   0 149.071 13.1300   1
   4  -6   0 142.105 10.1442   1
   4   6   0 169.052 13.1631   1
  -4   6   0 153.521 8.47507   3
   4   6   0 156.596 9.43547   3
  -4   6   0 146.891 8.48970   3
   4   6   0 143.207 9.13619   4
   4   6   0 143.814 9.32095   3
   5  -6   0 501.009 27.7706   3
  -5  -6   0 522.336 28.5555   4
  -5  -6   0 494.063 28.5522   3
   5  -6   0 526.252 27.8321   3
   5  -6   0 488.776 29.9836   1
   5  -6   0 510.485 27.8455   4
  -5  -6   0 524.828 32.9862   1
  -5  -6   0 549.121 28.9957   3
  -5   6   0 495.640 27.8198   3
   5   6   0 504.698 32.7877   1
  -5   6   0 471.732 27.7653   3
   5   6   0 536.505 28.8235   3
   5   6   0 502.259 28.5973   3
  -6  -6   0 95.7153 7.05534   3
  -6  -6   0 96.9557 6.95026   4
   6  -6   0 102.252 6.27679   4
   6  -6   0 122.402 10.2016   1
  -6  -6   0 110.608 12.9488   1
  -6  -6   0 92.0717 7.68911   3
   6  -6   0 93.1590 6.07206   3
   6  -6   0 89.7004 6.05718   3
   6   6   0 99.4388 7.26543   3
  -6   6   0 104.830 6.18511   3
  -6   6   0 94.6538 6.99642   1
   6   6   0 92.9254 6.97064   3
   6   6   0 87.8881 6.80381   4
   6   6   0 106.983 13.4345   1
  -6   6   0 104.041 6.22894   3
  -7  -6   0 162.806 11.2252   3
   7  -6   0 165.097 14.5842   1
  -7  -6   0 157.289 10.8744   4
   7  -6   0 152.249 10.1156   3
  -7  -6   0 170.757 11.6633   3
   7  -6   0 183.865 10.1705   3
  -7  -6   0 183.599 18.5111   1
   7  -6   0 172.186 10.3774   4
   7   6   0 173.532 11.4252   3
   7   6   0 191.143 17.8254   1
  -7   6   0 192.685 10.3107   3
  -7   6   0 177.187 10.2044   3
  -7   6   0 153.172 11.2857   1
   7   6   0 164.194 10.9464   4
   7   6   0 173.601 11.2509   3
  -8  -6   0 -0.1219 2.62888   3
  -8  -6   0 3.38026 2.69243   3
   8  -6   0 1.98627 6.92060   1
   8  -6   0 -0.5891 1.41731   4
  -8  -6   0 -1.7971 9.40321   1
   8  -6   0 0.28696 1.45204   3
  -8  -6   0 -7.3162 8.00034   1
  -8  -6   0 1.92096 1.46482   4
  -8   6   0 -0.1389 1.59730   3
   8   6   0 -7.3090 8.75045   1
   8   6   0 0.92903 2.46062   3
   8   6   0 3.49606 2.08396   4
  -8   6   0 4.80780 2.96975   1
  -8   6   0 -2.3221 1.48333   3
   8   6   0 2.70657 2.62077   3
  -8   6   0 -0.1474 3.06200   1
  -9  -6   0 144.479 10.5944   4
  -9  -6   0 135.499 20.2431   1
  -9  -6   0 137.222 10.7075   3
   9  -6   0 137.627 9.41007   3
  -9  -6   0 142.826 11.2325   3
   9  -6   0 137.870 18.1345   1
   9  -6   0 144.652 9.86397   4
  -9   6   0 155.489 9.46846   3
   9   6   0 144.064 10.5275   4
  -9   6   0 161.567 9.61960   3
   9   6   0 146.553 10.9136   3
   9   6   0 170.016 21.5572   1
 -10  -6   0 -1.3872 15.9309   1
 -10  -6   0 8.91887 3.90750   3
 -10  -6   0 7.61748 2.58924   4
  10  -6   0 20.7058 11.5207   1
 -10  -6   0 5.82480 3.46600   3
  10  -6   0 11.1688 2.42197   4
  10   6   0 10.5607 3.56998   3
  10   6   0 -13.244 15.7200   1
  10   6   0 9.67086 2.77193   4
 -10   6   0 5.96552 2.15711   3
 -11  -6   0 33.1432 24.3679   1
  11  -6   0 -2.9384 14.3138   1
  11  -6   0 -1.0143 2.80747   3
 -11  -6   0 8.91440 4.55464   3
 -11  -6   0 0.88148 3.29005   3
  11  -6   0 3.01944 2.18790   4
  11   6   0 -1.3298 3.04666   4
 -11   6   0 3.04188 2.03993   3
 -11   6   0 2.21056 2.73607   3
 -12  -6   0 -1.7874 3.60523   3
 -12   6   0 5.84195 2.85392   3
 -12   6   0 3.97733 2.16339   3
   0  -7   0 -0.4884 0.84210   3
   0  -7   0 0.01377 0.65009   4
   0  -7   0 0.97256 1.94263   1
   0  -7   0 0.18934 0.85332   3
   0   7   0 2.40021 0.82831   3
   0   7   0 0.42331 0.57502   4
   1  -7   0 807.410 43.4062   4
   1  -7   0 790.404 43.4400   3
  -1  -7   0 794.408 43.7281   3
  -1  -7   0 828.975 43.8012   3
  -1  -7   0 786.422 45.8255   1
   1  -7   0 755.676 44.5863   1
  -1  -7   0 840.767 43.7497   4
   1   7   0 833.273 43.8645   3
   1   7   0 810.482 43.7398   3
   1   7   0 856.047 43.6805   4
  -1   7   0 742.651 43.4007   3
   2  -7   0 91.4261 5.11573   4
  -2  -7   0 99.4084 6.06978   3
  -2  -7   0 90.7043 5.87742   4
   2  -7   0 85.0645 5.22578   3
  -2  -7   0 96.4376 9.05344   1
  -2  -7   0 92.8877 5.89961   3
   2   7   0 85.6031 5.82642   3
   2   7   0 97.3213 5.77149   4
   2   7   0 98.9000 8.43641   1
  -2   7   0 81.3592 5.18958   3
  -2   7   0 88.2960 5.14979   3
   2   7   0 94.6020 5.93493   3
   3  -7   0 34.4905 2.17143   4
  -3  -7   0 24.4923 5.73697   1
   3  -7   0 28.9458 3.78270   1
  -3  -7   0 34.8763 3.24284   3
  -3  -7   0 30.0842 3.49884   3
   3  -7   0 32.5325 2.11982   3
   3  -7   0 28.3487 2.09799   3
  -3  -7   0 34.3303 3.27337   4
   3   7   0 32.5481 3.59496   3
   3   7   0 28.0294 3.15623   3
   3   7   0 34.7947 6.52739   1
   3   7   0 31.7204 2.99578   4
  -3   7   0 33.7145 2.18211   3
   4  -7   0 295.918 15.8201   4
  -4  -7   0 293.748 16.8905   3
  -4  -7   0 294.753 16.6531   4
   4  -7   0 252.827 15.7496   3
   4  -7   0 292.824 17.4959   1
  -4  -7   0 291.545 16.6869   3
  -4  -7   0 293.447 20.6779   1
   4  -7   0 283.449 15.7164   3
   4   7   0 290.665 16.7858   3
   4   7   0 323.042 21.1167   1
   4   7   0 283.052 16.5493   4
   4   7   0 277.702 16.6289   3
  -4   7   0 298.552 15.7638   3
  -5  -7   0 28.5794 7.72206   1
  -5  -7   0 50.3054 4.51841   4
   5  -7   0 45.1613 5.84388   1
   5  -7   0 50.5387 3.29969   3
   5  -7   0 44.7630 3.21108   3
  -5  -7   0 55.2045 5.33185   3
   5  -7   0 49.2375 3.41601   4
  -5  -7   0 44.4231 4.35558   3
   5   7   0 46.9619 4.21622   4
   5   7   0 56.4045 8.93802   1
   5   7   0 48.5723 4.60504   3
   5   7   0 49.3902 4.69239   3
  -5   7   0 46.4457 3.37283   3
  -5   7   0 49.6865 3.29301   3
   6  -7   0 47.5182 3.78765   3
  -6  -7   0 55.7095 4.99686   4
  -6  -7   0 36.6950 8.75067   1
   6  -7   0 59.6320 3.93072   3
  -6  -7   0 56.4378 5.37687   3
   6  -7   0 54.8241 7.32135   1
   6  -7   0 56.2908 4.13185   4
  -6  -7   0 62.0244 6.00986   3
   6   7   0 52.6122 5.20954   3
  -6   7   0 55.6180 4.01449   3
   6   7   0 64.5601 5.41560   3
  -6   7   0 58.1248 3.92831   3
   6   7   0 67.2636 11.0269   1
   6   7   0 54.7524 4.90151   4
  -7  -7   0 16.3371 8.07585   1
   7  -7   0 16.1924 2.00266   3
  -7  -7   0 13.4966 3.30299   3
  -7  -7   0 10.6092 2.50375   4
   7  -7   0 16.2447 1.98622   3
  -7  -7   0 11.7091 3.06297   3
   7  -7   0 22.4595 6.31386   1
   7  -7   0 15.6916 2.22163   4
   7   7   0 11.8625 2.99278   3
   7   7   0 21.4539 8.93241   1
   7   7   0 12.7820 3.15040   3
  -7   7   0 15.2194 1.98881   3
  -7   7   0 12.6878 1.93334   3
   7   7   0 14.5566 2.62441   4
  -8  -7   0 14.7673 3.70002   3
   8  -7   0 19.9331 2.71342   4
   8  -7   0 15.0752 2.16983   3
  -8  -7   0 16.2077 11.0548   1
  -8  -7   0 14.3574 3.84028   3
   8  -7   0 15.3362 7.47409   1
  -8  -7   0 17.7488 3.01678   4
  -8  -7   0 12.0607 10.6910   1
   8   7   0 15.2465 3.16608   4
   8   7   0 13.4082 10.6863   1
   8   7   0 15.0297 3.22054   3
   8   7   0 17.3876 3.39404   3
  -8   7   0 20.5042 2.43685   3
  -9  -7   0 50.8029 7.03567   3
  -9  -7   0 45.4360 6.30785   3
   9  -7   0 69.2067 11.4878   1
   9  -7   0 61.7896 5.27055   4
  -9  -7   0 51.2206 15.9412   1
   9   7   0 48.3524 5.99948   3
   9   7   0 59.7944 6.27696   4
  -9   7   0 59.9307 4.65130   3
   9   7   0 52.0706 16.0046   1
  10  -7   0 8.44703 11.2260   1
 -10  -7   0 7.30946 2.62719   4
 -10  -7   0 10.1033 3.91829   3
 -10  -7   0 5.73190 16.8334   1
  10  -7   0 8.53282 2.39026   4
 -10  -7   0 1.99121 3.46219   3
 -10  -7   0 -1.9247 17.5003   1
 -10   7   0 10.7538 2.28292   3
  10   7   0 9.26967 2.84605   4
 -10   7   0 7.20276 2.11272   3
  10   7   0 8.59033 3.66419   3
 -11  -7   0 5.01806 4.86356   3
  11  -7   0 15.5031 3.09769   4
  11  -7   0 -3.2232 14.2659   1
 -11  -7   0 11.6923 4.19552   3
 -11   7   0 12.4673 2.54986   3
  11   7   0 6.87865 6.06928   4
 -11   7   0 14.3453 2.73388   3
 -12  -7   0 1.05834 3.54065   3
 -12   7   0 1.56192 2.09966   3
 -12   7   0 0.69569 2.94021   3
   0  -8   0 306.714 20.7308   1
   0  -8   0 350.736 19.0604   4
   0  -8   0 354.048 19.1380   3
   0  -8   0 348.031 19.0858   3
   0   8   0 366.430 18.9416   4
   0   8   0 333.891 19.0354   3
  -1  -8   0 72.4365 7.32706   1
   1  -8   0 83.4643 4.94748   3
   1  -8   0 79.7101 4.87758   4
   1  -8   0 79.3063 5.02629   3
  -1  -8   0 81.9537 5.28581   4
   1  -8   0 78.2655 6.71948   1
  -1  -8   0 85.8600 5.45033   3
  -1  -8   0 91.4158 5.40092   3
  -1   8   0 77.6032 4.90640   3
   1   8   0 80.8469 5.30439   3
  -1   8   0 75.0010 4.91904   3
   1   8   0 85.1551 5.14269   4
  -2  -8   0 1035.82 59.4398   1
   2  -8   0 1017.69 55.8716   4
  -2  -8   0 1104.68 56.6341   3
   2  -8   0 916.672 57.1874   1
   2  -8   0 944.453 55.9481   3
   2  -8   0 1073.98 55.9160   3
  -2  -8   0 1073.43 56.5370   3
  -2   8   0 999.551 55.8766   3
   2   8   0 1079.81 56.5277   3
   2   8   0 1123.72 56.4594   4
   2   8   0 1052.59 56.5145   3
   3  -8   0 913.017 46.8803   3
  -3  -8   0 915.601 47.8778   3
  -3  -8   0 901.626 47.7167   4
   3  -8   0 806.710 48.3341   1
  -3  -8   0 847.969 51.0775   1
  -3  -8   0 936.381 47.8019   3
   3   8   0 879.743 47.6124   4
  -3   8   0 892.834 46.8875   3
   3   8   0 837.375 47.6543   3
   3   8   0 862.003 50.9075   1
  -3   8   0 779.882 46.8211   3
   3   8   0 872.047 47.7517   3
  -4  -8   0 50.7555 4.20801   3
   4  -8   0 46.9957 5.36080   1
   4  -8   0 52.5746 2.89724   3
  -4  -8   0 49.0451 8.24296   1
  -4  -8   0 52.4005 4.87393   3
   4  -8   0 44.9635 2.93788   3
  -4  -8   0 48.8268 4.24384   4
   4  -8   0 55.0782 3.16213   4
  -4   8   0 42.8151 2.92568   3
  -4   8   0 41.0483 2.93880   3
   4   8   0 45.4696 4.14500   3
   4   8   0 45.5700 3.94118   4
   4   8   0 50.4176 4.58756   3
   4   8   0 52.1719 8.06143   1
   5  -8   0 300.958 17.6442   3
  -5  -8   0 309.860 18.8094   3
   5  -8   0 355.758 17.9396   4
  -5  -8   0 357.941 19.2557   3
  -5  -8   0 332.980 23.9863   1
  -5  -8   0 321.820 18.8601   4
   5  -8   0 338.422 20.0103   1
   5  -8   0 303.535 17.7178   3
   5   8   0 319.096 18.8266   3
  -5   8   0 288.604 17.7303   3
  -5   8   0 336.771 17.6857   3
   5   8   0 329.503 19.0193   3
   5   8   0 334.313 23.6689   1
   6  -8   0 1.72884 0.99688   3
  -6  -8   0 -7.0477 5.70776   1
   6  -8   0 1.53365 1.14588   4
   6  -8   0 4.80448 4.03192   1
  -6  -8   0 1.85646 2.63699   3
  -6  -8   0 3.28109 1.82540   4
   6  -8   0 0.49734 0.87756   3
  -6  -8   0 -0.2692 1.99767   3
  -6   8   0 0.40696 1.04944   3
  -6   8   0 1.42213 1.03514   3
   6   8   0 -1.2194 6.79915   1
   6   8   0 -0.7545 1.86595   3
   6   8   0 0.12869 1.46554   4
   6   8   0 -0.5994 1.81144   3
  -7  -8   0 52.9914 5.35682   3
   7  -8   0 60.4656 4.39918   4
  -7  -8   0 45.6687 5.67031   3
   7  -8   0 58.9720 3.88425   3
   7  -8   0 53.2217 8.39992   1
  -7  -8   0 50.3524 5.26470   4
  -7  -8   0 58.7121 11.5396   1
   7  -8   0 46.4235 3.75371   3
   7   8   0 46.9743 5.19396   3
  -7   8   0 57.8708 3.86278   3
   7   8   0 51.7320 11.6967   1
  -7   8   0 48.7821 3.93338   3
   7   8   0 55.7594 5.26810   4
   7   8   0 56.3701 5.51373   3
   8  -8   0 27.1434 7.82258   1
  -8  -8   0 11.5504 2.76122   4
  -8  -8   0 5.64440 11.4264   1
   8  -8   0 17.7084 2.50073   4
  -8  -8   0 15.1524 3.38515   3
  -8  -8   0 14.0283 10.5811   1
  -8  -8   0 10.7403 3.89792   3
   8   8   0 14.1790 2.81558   4
  -8   8   0 13.3761 1.91647   3
  -8   8   0 13.4028 2.08435   3
   8   8   0 9.98494 10.1924   1
   8   8   0 17.1046 3.48828   3
   8   8   0 16.0978 3.45445   3
  -9  -8   0 -14.970 13.8749   1
   9  -8   0 0.66574 1.55014   4
  -9  -8   0 0.04783 2.99246   3
  -9  -8   0 4.13827 2.11923   4
  -9  -8   0 -14.839 14.4277   1
  -9  -8   0 5.81266 3.84594   3
   9  -8   0 11.7800 8.76234   1
   9   8   0 -3.1025 2.05052   4
   9   8   0 1.80998 2.73873   3
  -9   8   0 5.24970 1.75495   3
   9   8   0 23.3868 14.8621   1
  -9   8   0 2.57489 1.49185   3
 -10  -8   0 11.8306 18.0325   1
  10  -8   0 16.6485 2.82825   4
 -10  -8   0 34.8708 18.5964   1
 -10  -8   0 5.30455 4.14223   3
  10  -8   0 -14.802 10.8199   1
 -10  -8   0 13.4606 4.21221   3
  10   8   0 3.37658 3.42625   3
 -10   8   0 10.8313 2.05913   3
 -10   8   0 13.4676 2.39253   3
  10   8   0 4.73319 2.70266   4
 -11  -8   0 -0.9379 5.18001   3
  11  -8   0 -16.422 13.9457   1
 -11  -8   0 1.44362 3.49099   3
  11  -8   0 -0.2714 2.02384   4
 -11  -8   0 2.79306 28.6704   1
 -11   8   0 3.05900 1.87885   3
 -11   8   0 2.30945 1.65566   3
 -12  -8   0 2.33551 4.30062   3
 -12   8   0 7.27989 2.42734   3
 -12   8   0 4.02264 1.73520   3
   0  -9   0 1.34708 0.87261   4
   0  -9   0 3.79806 2.80997   1
   0  -9   0 0.77072 1.02504   3
   0  -9   0 4.42965 1.25558   3
   0   9   0 3.62441 1.06778   3
   0   9   0 2.56715 1.10508   3
   1  -9   0 146.519 8.57949   4
   1  -9   0 137.814 8.65892   3
   1  -9   0 148.892 10.5826   1
  -1  -9   0 167.898 9.06969   3
  -1  -9   0 161.678 9.03185   4
  -1  -9   0 137.708 11.6135   1
   1  -9   0 155.460 8.64713   3
  -1  -9   0 148.814 8.96767   3
   1   9   0 158.871 8.82149   4
  -1   9   0 143.058 8.58166   3
  -1   9   0 134.014 8.58317   3
   1   9   0 155.587 8.97876   3
   2  -9   0 91.7841 5.65633   4
  -2  -9   0 105.060 6.49361   4
  -2  -9   0 102.149 9.56660   1
  -2  -9   0 111.731 6.78218   3
  -2  -9   0 100.850 6.54378   3
   2  -9   0 92.9649 5.81825   3
   2  -9   0 102.495 5.71716   3
   2  -9   0 86.8704 7.56390   1
  -2   9   0 93.2317 5.66649   3
   2   9   0 101.672 6.55198   3
  -2   9   0 86.0181 5.70750   3
   2   9   0 95.7095 6.36240   3
   2   9   0 105.880 6.29533   4
  -3  -9   0 354.240 18.8478   3
  -3  -9   0 328.304 18.7554   4
  -3  -9   0 305.439 22.4313   1
   3  -9   0 310.298 17.7943   3
   3  -9   0 343.856 17.8444   3
  -3  -9   0 349.809 19.0383   3
   3  -9   0 324.623 19.8382   1
   3   9   0 339.921 18.6678   4
   3   9   0 336.817 18.8209   3
   3   9   0 319.732 18.7147   3
  -3   9   0 301.709 17.7751   3
  -3   9   0 298.941 17.7701   3
  -3   9   0 346.717 17.8650   3
  -4  -9   0 4.27701 4.71649   1
  -4  -9   0 12.3559 2.11052   4
   4  -9   0 11.9683 2.99900   1
   4  -9   0 12.4841 1.25581   4
  -4  -9   0 10.5072 2.17199   3
  -4  -9   0 8.16699 2.41119   3
   4   9   0 17.6532 6.04993   1
   4   9   0 8.23214 1.79348   4
   4   9   0 9.64580 2.14535   3
  -4   9   0 6.73631 0.94704   3
  -4   9   0 9.81299 1.03833   3
   4   9   0 10.0667 2.21890   3
  -5  -9   0 38.8375 8.82921   1
  -5  -9   0 44.8797 4.54810   3
   5  -9   0 45.3286 2.91433   3
   5  -9   0 47.3070 3.38713   4
  -5  -9   0 47.0464 4.69708   4
  -5  -9   0 54.4612 5.08989   3
   5   9   0 44.9452 4.31225   4
   5   9   0 49.8708 9.93168   1
   5   9   0 48.9473 4.51661   3
  -5   9   0 50.3060 2.86102   3
   5   9   0 44.4771 4.60688   3
   6  -9   0 1.17991 0.70058   3
   6  -9   0 1.08449 0.75502   3
  -6  -9   0 1.46340 1.75727   4
   6  -9   0 1.64044 1.11318   4
  -6  -9   0 4.14749 2.52797   3
   6  -9   0 7.25039 4.10144   1
  -6  -9   0 1.84411 2.56050   3
  -6  -9   0 -6.0950 6.42625   1
   6   9   0 -1.5994 7.15785   1
   6   9   0 1.88596 1.65310   4
   6   9   0 0.72752 2.05383   3
   6   9   0 0.24526 2.03226   3
  -6   9   0 1.64863 0.83220   3
  -6   9   0 0.11708 0.83212   3
  -7  -9   0 147.092 18.4173   1
   7  -9   0 110.999 7.05243   3
   7  -9   0 105.683 11.8989   1
  -7  -9   0 133.650 9.52366   3
  -7  -9   0 110.555 9.01144   3
  -7  -9   0 130.786 8.90078   4
   7  -9   0 129.009 7.73789   4
  -7   9   0 123.917 7.03876   3
   7   9   0 113.366 8.74220   3
   7   9   0 127.141 9.08132   3
   7   9   0 105.760 15.4314   1
  -7   9   0 116.952 7.17603   3
   7   9   0 122.709 8.79076   4
   8  -9   0 7.13384 6.92417   1
  -8  -9   0 13.2128 3.61201   3
  -8  -9   0 2.77265 2.22751   4
  -8  -9   0 10.4251 11.5893   1
  -8  -9   0 4.48411 3.84539   3
  -8  -9   0 11.5522 11.1043   1
   8  -9   0 10.1977 2.10832   4
   8   9   0 12.0350 12.2349   1
   8   9   0 5.23459 2.84835   3
   8   9   0 7.47375 2.66490   4
  -8   9   0 4.63580 1.42119   3
   8   9   0 2.50811 3.00854   3
  -8   9   0 6.87876 1.34551   3
  -9  -9   0 18.0929 14.9954   1
   9  -9   0 30.1139 4.03342   4
  -9  -9   0 36.9933 5.50875   3
  -9  -9   0 28.1674 4.29800   4
   9  -9   0 41.9769 10.0366   1
  -9  -9   0 25.8112 16.1195   1
  -9  -9   0 32.1270 5.68103   3
  -9   9   0 31.3910 2.95712   3
   9   9   0 43.1918 5.11895   4
  -9   9   0 36.5080 3.19858   3
   9   9   0 41.9908 5.57193   3
  10  -9   0 33.8782 11.5873   1
 -10  -9   0 15.5869 20.4457   1
  10  -9   0 27.6274 3.58091   4
 -10  -9   0 21.1931 4.85649   3
 -10  -9   0 16.1410 4.68167   3
 -10  -9   0 20.3832 19.6089   1
 -10  -9   0 17.0569 3.65626   4
  10   9   0 19.2450 4.04339   4
  10   9   0 31.4223 5.30694   3
 -10   9   0 20.5063 2.53786   3
  11  -9   0 26.6639 3.98330   4
 -11  -9   0 27.9983 5.59770   3
 -11  -9   0 61.4721 29.9858   1
 -11   9   0 24.9137 2.54327   3
   0 -10   0 30.0927 5.09993   1
   0 -10   0 40.2137 3.24071   4
   0 -10   0 37.6551 3.28050   3
   0 -10   0 41.9894 3.26458   3
   0  10   0 42.6477 3.20034   3
   0  10   0 48.7277 2.99975   4
   0  10   0 38.1548 3.17630   3
   1 -10   0 48.4319 3.36301   3
  -1 -10   0 49.2444 3.99587   3
  -1 -10   0 38.9092 6.27127   1
   1 -10   0 44.5828 3.32772   4
   1 -10   0 51.8597 3.59697   3
   1 -10   0 33.2290 5.30403   1
  -1 -10   0 51.8982 3.88665   3
  -1 -10   0 48.8420 3.82158   4
   1  10   0 47.8910 3.80231   3
  -1  10   0 45.1376 3.31824   3
  -1  10   0 45.4261 3.39709   3
   1  10   0 47.2963 3.48228   4
   2 -10   0 298.688 17.2459   4
  -2 -10   0 302.558 21.2428   1
  -2 -10   0 325.392 17.9597   4
   2 -10   0 326.680 17.2886   3
  -2 -10   0 323.824 18.0457   3
  -2 -10   0 330.255 17.9711   3
   2 -10   0 305.888 17.4013   3
  -2  10   0 304.383 17.3243   3
   2  10   0 306.437 17.8881   3
  -2  10   0 298.902 17.2245   3
   2  10   0 341.919 17.8229   4
   2  10   0 299.903 17.8456   3
   3 -10   0 13.7399 3.72093   1
   3 -10   0 14.4668 1.45547   3
  -3 -10   0 13.7870 5.72842   1
   3 -10   0 15.7893 1.43055   3
  -3 -10   0 17.9498 2.53898   4
  -3 -10   0 14.0829 2.29780   3
  -3 -10   0 16.5662 2.59902   3
  -3  10   0 14.2616 1.43017   3
   3  10   0 15.0645 2.41200   3
   3  10   0 16.8412 2.38609   4
   3  10   0 14.7339 2.35720   3
  -4 -10   0 302.633 16.8798   3
  -4 -10   0 272.058 16.4131   4
  -4 -10   0 271.139 20.7628   1
  -4 -10   0 278.625 16.4172   3
   4  10   0 275.659 16.5443   3
   4  10   0 266.858 16.3225   3
   4  10   0 281.188 16.2783   4
   5 -10   0 19.7165 4.19062   1
   5 -10   0 20.3967 2.16248   4
  -5 -10   0 26.8178 7.66932   1
  -5 -10   0 31.1876 4.47006   4
  -5 -10   0 19.2124 3.63413   3
  -5 -10   0 22.1102 3.38911   3
   5  10   0 19.5943 3.25867   3
   5  10   0 15.3144 2.32337   4
   5  10   0 22.1215 3.07663   3
   5  10   0 35.9518 8.69804   1
  -6 -10   0 232.085 14.9739   3
   6 -10   0 258.658 13.7292   4
  -6 -10   0 260.393 15.0176   4
   6 -10   0 228.885 16.1948   1
  -6 -10   0 249.016 15.4241   3
  -6 -10   0 215.991 21.6806   1
   6  10   0 225.662 21.9106   1
   6  10   0 240.013 15.0427   3
   6  10   0 233.982 14.9337   3
   6  10   0 230.240 14.6809   4
  -7 -10   0 220.237 14.5210   4
  -7 -10   0 239.259 15.2042   3
   7 -10   0 202.068 16.6242   1
  -7 -10   0 224.451 14.8491   3
  -7 -10   0 225.042 23.6938   1
   7 -10   0 252.578 13.4327   4
   7  10   0 211.783 14.4758   4
   7  10   0 214.659 14.6909   3
   7  10   0 255.361 14.9981   3
   7  10   0 245.157 22.8920   1
  -8 -10   0 5.47861 3.75327   3
  -8 -10   0 -13.023 13.1527   1
   8 -10   0 7.08586 1.90103   4
  -8 -10   0 8.95375 3.84079   3
  -8 -10   0 2.26316 12.2016   1
  -8 -10   0 5.86170 2.51344   4
   8 -10   0 10.4489 6.94553   1
   8  10   0 5.27548 2.47816   4
   8  10   0 5.33525 3.30591   3
   8  10   0 14.6349 3.67327   3
  -9 -10   0 18.2877 3.45507   4
  -9 -10   0 19.4486 17.0890   1
  -9 -10   0 14.1726 4.25068   3
   9 -10   0 25.3954 8.92328   1
  -9 -10   0 23.4197 4.72499   3
   9 -10   0 24.7233 3.09979   4
  -9 -10   0 22.0213 17.1489   1
   9  10   0 23.4440 4.65239   3
   9  10   0 22.7395 3.96365   4
 -10 -10   0 42.2666 22.5967   1
  10 -10   0 5.95436 2.15806   4
 -10 -10   0 15.7081 3.37600   4
 -10 -10   0 0.48532 22.1930   1
 -10 -10   0 10.8045 4.75084   3
 -10 -10   0 3.09144 3.54974   3
  10 -10   0 3.98798 10.6964   1
  10  10   0 10.4586 3.75345   4
  11 -10   0 2.19099 2.27888   4
 -11 -10   0 5.36261 3.72892   3
 -11 -10   0 -24.611 29.9931   1
   0 -11   0 -0.5774 0.92340   4
   0 -11   0 -0.6113 1.10614   3
   0 -11   0 -2.0361 3.33862   1
   0 -11   0 -5.3246 2.88169   1
   0 -11   0 -0.9301 1.18794   3
   0  11   0 0.56227 1.23365   3
   0  11   0 -0.5818 0.97152   3
   0  11   0 -0.0752 0.72866   4
  -1 -11   0 22.4602 2.71892   4
  -1 -11   0 22.9750 2.79641   3
   1 -11   0 21.3882 4.26783   1
   1 -11   0 17.3950 2.35591   3
  -1 -11   0 17.9256 4.89250   1
   1 -11   0 22.7142 2.29014   3
   1 -11   0 12.9999 4.18942   1
  -1 -11   0 15.9940 2.41497   3
   1 -11   0 21.8734 2.28107   4
  -1  11   0 21.1516 2.22740   3
  -1  11   0 19.4104 2.19091   3
   1  11   0 24.7764 2.32696   4
  -2 -11   0 1.59197 1.80833   3
   2 -11   0 1.42095 0.97873   3
  -2 -11   0 3.62867 4.55527   1
   2 -11   0 6.45449 3.17954   1
  -2 -11   0 3.56911 1.55209   3
  -2 -11   0 0.96564 1.30471   4
   2 -11   0 2.26478 0.89841   4
   2 -11   0 4.17994 1.20563   3
  -2  11   0 2.72441 1.04740   3
  -2  11   0 2.52927 1.02064   3
   2  11   0 0.03597 1.44580   3
   2  11   0 1.10830 1.10949   4
   2  11   0 0.94729 1.36138   3
   3 -11   0 87.6317 8.35664   1
  -3 -11   0 79.9924 6.63924   3
   3 -11   0 90.3574 5.13553   3
   3 -11   0 89.4085 5.16436   3
  -3 -11   0 100.410 6.50431   4
  -3 -11   0 84.6853 10.9687   1
  -3 -11   0 87.7829 6.42684   3
  -3  11   0 82.7771 5.18120   3
   3  11   0 88.9984 6.30747   3
  -3  11   0 83.0770 5.11733   3
   3  11   0 89.6328 6.35993   3
   3  11   0 91.8166 6.09504   4
  -4 -11   0 124.523 12.9407   1
   4 -11   0 93.9023 8.94466   1
  -4 -11   0 115.403 7.76205   3
   4  11   0 114.113 7.83225   3
   4  11   0 111.611 7.65684   3
   4  11   0 109.439 7.47677   4
  -5 -11   0 -0.0416 1.96330   3
   5 -11   0 4.16648 3.45283   1
  -5 -11   0 2.27076 2.75784   3
  -5 -11   0 2.20155 6.77739   1
  -5 -11   0 3.68124 1.70699   4
   5  11   0 -0.0123 1.37141   4
   5  11   0 0.25775 1.86249   3
   5  11   0 2.04410 2.12152   3
  -6 -11   0 56.8760 12.3573   1
   6 -11   0 95.3155 5.51055   4
   6 -11   0 68.7949 8.36119   1
  -6 -11   0 89.3790 7.50669   3
  -6 -11   0 80.9293 6.98782   4
  -6 -11   0 79.9273 7.14567   3
   6  11   0 77.6412 6.96163   3
   6  11   0 88.1557 7.07767   3
   6  11   0 76.3785 6.53432   4
  -7 -11   0 2.89633 3.38168   3
   7 -11   0 13.9333 5.56885   1
  -7 -11   0 14.1555 3.03545   4
  -7 -11   0 9.64973 10.6623   1
  -7 -11   0 8.86935 3.52564   3
   7 -11   0 14.0265 2.04522   4
  -7 -11   0 6.28189 11.1892   1
   7  11   0 5.14697 3.41745   3
   7  11   0 10.0616 3.18664   3
   7  11   0 8.10228 2.71487   4
  -8 -11   0 54.2630 16.8291   1
   8 -11   0 62.2364 4.81775   4
  -8 -11   0 45.7042 6.63053   3
  -8 -11   0 50.6259 6.50119   3
  -8 -11   0 50.0034 15.3008   1
  -8 -11   0 63.3023 6.41605   4
   8 -11   0 56.1464 9.07355   1
   8  11   0 47.6073 6.17262   4
   8  11   0 63.3062 7.23993   3
   8  11   0 48.4880 6.59929   3
  -9 -11   0 -18.533 17.7802   1
  -9 -11   0 -0.4848 3.56439   3
  -9 -11   0 0.49761 2.26693   4
  -9 -11   0 -3.2698 17.8148   1
   9 -11   0 2.12026 1.56807   4
  -9 -11   0 -1.9448 2.97486   3
   9 -11   0 -3.6117 7.73124   1
   9  11   0 3.02961 2.73106   4
   9  11   0 -1.6539 2.64415   3
  10 -11   0 3.21414 1.75364   4
 -10 -11   0 -14.032 25.0586   1
 -10 -11   0 5.40117 4.09958   3
 -10 -11   0 -3.1841 4.41409   3
  10 -11   0 -11.117 10.0537   1
 -10 -11   0 -6.9636 23.0425   1
 -10 -11   0 -0.4110 2.66175   4
  10  11   0 -5.3039 2.98793   4
  11 -11   0 1.78317 2.07764   4
 -11 -11   0 -1.1345 3.90303   3
   0 -12   0 866.379 46.7669   3
   0 -12   0 875.541 46.7150   3
   0 -12   0 795.282 46.6251   4
   0  12   0 887.707 46.4020   4
   0  12   0 836.182 46.6339   3
   0  12   0 868.680 46.7050   3
   1 -12   0 -2.5439 3.38803   1
   1 -12   0 4.65607 1.21800   4
  -1 -12   0 2.25996 1.30869   4
   1 -12   0 5.33649 1.35018   3
  -1 -12   0 6.15241 4.51533   1
   1 -12   0 3.56620 3.73088   1
  -1 -12   0 2.63104 1.67661   3
  -1 -12   0 3.86768 1.66853   3
   1 -12   0 3.63354 1.43189   3
  -1  12   0 4.79747 1.39170   3
   1  12   0 3.17409 1.07751   4
  -1  12   0 3.87284 1.26879   3
  -2 -12   0 257.202 14.6231   4
   2 -12   0 255.380 13.8567   3
  -2 -12   0 210.738 18.1092   1
  -2 -12   0 254.721 14.6391   3
   2 -12   0 239.844 16.7521   1
  -2 -12   0 272.036 14.8548   3
   2 -12   0 228.290 13.9739   3
   2 -12   0 229.589 13.8258   4
   2  12   0 267.474 14.3554   4
  -2  12   0 245.469 13.8057   3
   2  12   0 258.929 14.6390   3
   2  12   0 248.789 14.5373   3
  -2  12   0 225.705 13.8548   3
   3 -12   0 608.924 32.1134   3
  -3 -12   0 619.510 33.4099   3
  -3 -12   0 592.849 33.1703   4
  -3 -12   0 596.991 33.1761   3
   3 -12   0 614.268 32.1606   3
   3 -12   0 585.566 35.0805   1
  -3 -12   0 532.827 37.6072   1
   3  12   0 578.289 33.0600   3
   3  12   0 616.573 32.9862   4
   3  12   0 593.361 33.1725   3
  -3  12   0 561.689 32.1139   3
  -3  12   0 585.040 32.0957   3
  -4 -12   0 366.086 20.7778   3
  -4 -12   0 372.226 20.9792   3
  -4 -12   0 336.965 25.6725   1
   4 -12   0 328.588 21.8278   1
  -4 -12   0 356.920 20.7086   4
   4  12   0 361.707 20.4552   4
   4  12   0 330.846 20.5666   3
   4  12   0 365.995 20.7838   3
   5 -12   0 14.7031 3.93906   1
  -5 -12   0 1.36350 2.31808   3
  -5 -12   0 8.27528 2.46532   4
  -5 -12   0 5.26007 2.64781   3
  -5 -12   0 1.15341 6.85360   1
   5  12   0 6.50476 2.34865   3
   5  12   0 2.63571 1.58215   4
   5  12   0 7.41043 2.50324   3
   6 -12   0 92.5378 9.13155   1
  -6 -12   0 108.433 8.17447   3
  -6 -12   0 87.9667 15.1251   1
  -6 -12   0 103.751 8.93473   3
  -6 -12   0 106.557 7.97404   4
   6  12   0 87.6445 7.45753   4
   6  12   0 97.0671 8.21349   3
   6  12   0 99.8495 7.66867   3
  -7 -12   0 40.0023 5.73599   3
  -7 -12   0 67.8249 15.5902   1
  -7 -12   0 53.0218 5.94486   4
  -7 -12   0 54.9776 6.22459   3
  -7 -12   0 10.6542 14.2308   1
   7 -12   0 53.3239 7.26724   1
   7  12   0 43.6202 5.70882   3
   7  12   0 43.3819 5.62559   3
   7  12   0 56.7604 5.96805   4
   8 -12   0 149.241 15.9996   1
  -8 -12   0 194.310 13.0434   3
  -8 -12   0 196.381 12.9203   4
  -8 -12   0 213.396 26.2193   1
  -8 -12   0 139.423 22.9636   1
   8  12   0 193.071 13.6677   3
   8  12   0 160.237 12.4124   3
   8  12   0 190.447 12.9073   4
   9 -12   0 -0.1361 1.39107   4
  -9 -12   0 -7.8985 16.6373   1
  -9 -12   0 0.13749 3.94292   3
  -9 -12   0 -7.5843 19.8739   1
  -9 -12   0 -0.6851 2.19493   4
  -9 -12   0 -5.6770 3.23026   3
   9 -12   0 4.55154 7.84372   1
   9  12   0 3.73489 3.32351   3
   9  12   0 -0.1755 3.01658   4
 -10 -12   0 23.5009 27.7109   1
  10 -12   0 1.79241 1.89324   4
 -10 -12   0 2.89077 4.30184   3
 -10 -12   0 0.15454 2.84363   4
 -10 -12   0 10.1379 24.9761   1
 -10 -12   0 1.40806 4.68225   3
 -11 -12   0 26.7155 6.05153   3
  11 -12   0 21.6232 3.50747   4
   0 -13   0 6.25839 1.80414   3
   0 -13   0 7.74749 4.51669   1
   0 -13   0 7.11377 1.78080   3
   0 -13   0 5.60534 1.66996   4
   0 -13   0 4.36495 4.82128   1
   0  13   0 10.8329 1.87637   3
   0  13   0 6.25169 1.60867   3
   0  13   0 5.54285 1.16051   4
  -1 -13   0 50.8674 4.59339   3
  -1 -13   0 55.3565 4.47953   3
  -1 -13   0 52.8788 4.41211   4
  -1 -13   0 42.0885 7.64338   1
  -1 -13   0 40.1975 7.92372   1
   1 -13   0 53.8970 3.97356   3
   1 -13   0 43.1037 6.67903   1
   1 -13   0 49.5312 7.23068   1
   1 -13   0 46.9317 3.91245   4
   1  13   0 52.2375 4.26192   3
   1  13   0 56.7479 3.96911   4
  -1  13   0 52.7141 3.94654   3
  -1  13   0 55.2342 4.03908   3
   2 -13   0 187.841 10.6388   3
  -2 -13   0 189.048 11.4559   4
  -2 -13   0 156.764 15.7908   1
   2 -13   0 191.290 10.8634   3
  -2 -13   0 191.913 11.4927   3
  -2  13   0 179.991 10.5775   3
   2  13   0 181.605 11.0235   4
  -2  13   0 179.647 10.6829   3
   2  13   0 182.648 11.3287   3
  -3 -13   0 38.3663 4.38564   3
  -3 -13   0 30.9110 7.83799   1
  -3 -13   0 32.2450 4.20607   4
   3 -13   0 33.1908 2.72146   3
   3 -13   0 39.8095 2.74216   3
  -3 -13   0 45.0074 4.50843   3
   3 -13   0 31.6058 6.11090   1
   3  13   0 34.0304 3.60952   4
   3  13   0 37.8504 4.29334   3
  -3  13   0 36.8958 2.81180   3
  -3  13   0 39.0043 2.78649   3
   3  13   0 36.7461 4.11034   3
  -4 -13   0 105.954 7.81423   3
   4 -13   0 104.727 10.1008   1
  -4 -13   0 97.5455 7.85882   4
  -4 -13   0 105.989 13.5724   1
  -4 -13   0 110.112 8.49478   3
   4  13   0 112.400 7.76764   3
   4  13   0 110.027 7.81041   3
   4  13   0 114.690 7.54954   4
  -5 -13   0 2.07074 2.96828   3
   5 -13   0 -8.1209 3.52117   1
  -5 -13   0 4.81799 7.44182   1
  -5 -13   0 1.19790 1.70782   4
  -5 -13   0 5.09048 2.50059   3
   5  13   0 -1.1167 2.35095   3
   5  13   0 2.44688 1.54581   4
   5  13   0 3.24857 2.47864   3
  -6 -13   0 7.53535 2.97535   3
   6 -13   0 6.12232 4.02679   1
  -6 -13   0 -8.7089 10.2820   1
  -6 -13   0 -4.3896 10.0268   1
  -6 -13   0 5.42155 2.30645   4
  -6 -13   0 9.65879 3.75178   3
   6  13   0 9.54496 3.15634   3
   6  13   0 9.76039 2.52890   4
   6  13   0 8.12562 2.86385   3
  -7 -13   0 57.9493 6.71677   3
  -7 -13   0 43.4118 5.20604   4
  -7 -13   0 50.2835 6.70876   3
  -7 -13   0 43.6964 16.5971   1
   7 -13   0 44.1423 6.96627   1
  -7 -13   0 34.6457 14.3994   1
   7  13   0 52.3751 5.99582   4
   7  13   0 49.2015 6.70166   3
   7  13   0 45.5286 6.21386   3
  -8 -13   0 37.0408 5.36238   4
  -8 -13   0 28.8087 5.48915   3
   8 -13   0 38.5460 7.50754   1
  -8 -13   0 32.3601 19.7098   1
  -8 -13   0 34.0593 5.15395   3
  -8 -13   0 18.7811 17.7718   1
   8  13   0 41.3180 5.97601   3
   8  13   0 27.8624 4.43456   4
   8  13   0 31.6998 5.14324   3
   9 -13   0 5.15744 7.56090   1
  -9 -13   0 4.05554 20.8735   1
  -9 -13   0 -5.1014 3.75038   3
  -9 -13   0 -1.5925 2.32238   4
  -9 -13   0 -9.8960 19.7968   1
  -9 -13   0 -1.4369 3.60714   3
 -10 -13   0 44.1997 30.7408   1
 -10 -13   0 80.8286 8.53243   4
 -10 -13   0 68.3931 9.07092   3
 -11 -13   0 5.27242 4.37584   3
  11  13   0 -0.9475 4.96289   3
   0 -14   0 629.647 38.1298   4
   0 -14   0 685.050 38.3186   3
   0 -14   0 670.003 42.0720   1
   0 -14   0 750.277 38.3266   3
   0 -14   0 603.687 41.4747   1
   0  14   0 743.784 37.8221   4
   0  14   0 691.080 38.2183   3
   0  14   0 741.883 38.2479   3
   1 -14   0 3.82661 1.72569   3
   1 -14   0 -2.6835 3.98841   1
   1 -14   0 3.56760 1.54330   3
   1 -14   0 3.80443 4.78002   1
  -1 -14   0 3.30752 5.89915   1
  -1 -14   0 2.21258 4.63284   1
  -1 -14   0 2.31547 1.90228   3
  -1 -14   0 3.39394 1.59031   4
  -1 -14   0 1.36667 1.95291   3
   1 -14   0 5.61292 1.56639   4
  -1  14   0 3.29500 1.46327   3
   1  14   0 2.75135 1.30642   4
   1  14   0 3.43565 1.74310   3
   1  14   0 4.05748 1.48780   3
  -1  14   0 6.29869 1.67609   3
  -2 -14   0 103.412 13.5696   1
  -2 -14   0 137.240 8.85212   3
   2 -14   0 135.938 8.22817   3
  -2 -14   0 125.620 8.73942   4
  -2 -14   0 141.143 9.11686   3
   2 -14   0 112.840 11.9260   1
   2 -14   0 132.000 7.92871   3
  -2 -14   0 124.819 13.9141   1
   2  14   0 141.171 8.42813   4
   2  14   0 131.092 8.72058   3
  -2  14   0 122.894 7.98341   3
  -2  14   0 135.186 7.94392   3
  -3 -14   0 16.3737 7.95101   1
   3 -14   0 33.7341 6.62459   1
  -3 -14   0 32.8667 4.14492   4
  -3 -14   0 35.0545 4.24473   3
   3 -14   0 27.9323 2.52509   3
  -3 -14   0 26.9502 3.99190   3
   3 -14   0 33.2328 2.52558   3
  -3  14   0 29.2947 2.58070   3
   3  14   0 32.6952 4.06192   3
   3  14   0 32.6856 3.50822   4
  -3  14   0 27.8181 2.54052   3
  -4 -14   0 4.73289 2.20125   4
  -4 -14   0 0.76937 2.42521   3
  -4 -14   0 -7.4796 7.85658   1
  -4 -14   0 4.67935 2.53037   3
   4 -14   0 2.14752 4.80058   1
   4  14   0 1.42994 1.53729   4
   4  14   0 0.81675 2.40906   3
   4  14   0 5.35916 2.35408   3
  -5 -14   0 15.1837 9.06458   1
   5 -14   0 5.91277 4.09297   1
  -5 -14   0 4.34349 2.05315   4
  -5 -14   0 3.38341 2.73805   3
  -5 -14   0 22.9562 10.4795   1
  -5 -14   0 4.43971 3.09755   3
   5  14   0 8.62241 2.65676   3
   5  14   0 8.07106 2.69988   3
   5  14   0 5.50352 2.12274   4
   6 -14   0 19.9898 4.96541   1
  -6 -14   0 3.96676 10.4972   1
  -6 -14   0 23.6254 4.02540   3
  -6 -14   0 23.2539 4.64185   3
  -6 -14   0 28.9089 4.13558   4
  -6 -14   0 25.7704 12.4010   1
   6  14   0 24.8915 4.02462   3
   6  14   0 30.7880 3.88363   4
   6  14   0 25.2686 3.94317   3
  -7 -14   0 -12.881 12.4681   1
  -7 -14   0 -6.4336 15.7841   1
  -7 -14   0 -2.4158 3.61196   3
  -7 -14   0 -0.0429 3.44283   3
   7 -14   0 -5.4618 4.71068   1
  -7 -14   0 5.13280 2.78444   4
   7  14   0 5.82636 3.56037   3
   7  14   0 -2.6639 3.13687   3
   7  14   0 1.33188 2.46027   4
  -8 -14   0 31.2788 5.38598   3
  -8 -14   0 17.8336 20.5774   1
  -8 -14   0 25.9724 4.37749   4
  -8 -14   0 32.4167 17.7858   1
  -8 -14   0 36.7749 5.77045   3
   8 -14   0 33.4324 6.42642   1
   8  14   0 34.0799 5.25408   3
  -9 -14   0 17.0615 5.38914   3
  -9 -14   0 -12.811 24.5715   1
  -9 -14   0 30.5349 5.64922   3
  -9 -14   0 29.7099 21.6113   1
 -10 -14   0 -42.123 30.5042   1
 -10 -14   0 2.88441 3.65021   4
 -10 -14   0 3.86833 3.87278   3
   0 -15   0 -0.8697 5.95928   1
   0 -15   0 1.98023 5.20730   1
   0 -15   0 9.52771 2.15249   3
   0 -15   0 6.42995 1.74171   4
   0 -15   0 6.79119 2.20779   3
   0  15   0 6.94956 1.95159   3
   0  15   0 4.44012 1.27415   4
   0  15   0 6.75066 1.92416   3
   1 -15   0 1.06237 1.73771   3
   1 -15   0 1.29698 1.26597   4
   1 -15   0 1.56556 4.83960   1
  -1 -15   0 -0.6042 1.29552   4
   1 -15   0 4.38628 5.09050   1
  -1 -15   0 -0.4734 1.91021   3
  -1 -15   0 5.84982 6.06308   1
  -1 -15   0 -0.2696 5.49820   1
  -1 -15   0 -2.9703 1.75409   3
   1 -15   0 -1.0817 1.43074   3
  -1  15   0 0.95803 1.46661   3
  -1  15   0 1.28777 1.65848   3
   1  15   0 -2.8421 1.55078   3
   1  15   0 5.08542 1.79011   3
   1  15   0 1.14026 1.20391   4
   2 -15   0 5.52494 1.81217   3
   2 -15   0 1.83491 5.18167   1
  -2 -15   0 0.29411 2.07027   3
  -2 -15   0 -6.1804 5.62113   1
  -2 -15   0 3.07505 1.74439   4
   2 -15   0 0.87812 1.30336   3
   2 -15   0 7.02366 4.63826   1
   2 -15   0 3.15911 1.27606   4
  -2 -15   0 9.18920 7.94854   1
  -2 -15   0 4.33993 2.48698   3
  -2  15   0 3.79326 1.46530   3
  -2  15   0 2.57882 1.51892   3
   2  15   0 3.47708 2.03919   3
   2  15   0 0.21517 2.08011   3
   2  15   0 0.72256 1.35766   4
   3 -15   0 46.3981 8.05987   1
   3 -15   0 45.2068 6.86378   1
  -3 -15   0 42.7936 4.80858   4
  -3 -15   0 52.0705 11.7866   1
   3 -15   0 44.4722 3.26170   3
  -3 -15   0 47.8360 10.1557   1
   3 -15   0 42.7369 3.23943   3
  -3 -15   0 49.8488 4.69224   3
  -3 -15   0 48.9769 5.06743   3
   3  15   0 36.0993 4.04386   4
  -3  15   0 48.1393 3.35297   3
   3  15   0 35.8354 4.25884   3
  -3  15   0 42.6237 3.30819   3
  -4 -15   0 2.83641 2.08151   4
   4 -15   0 1.82306 5.22827   1
  -4 -15   0 2.35043 2.40637   3
  -4 -15   0 5.35124 3.00183   3
  -4 -15   0 12.4876 10.6712   1
  -4 -15   0 5.96062 8.25653   1
   4  15   0 4.84855 1.86870   4
   4  15   0 3.74867 2.22215   3
  -5 -15   0 14.7873 11.2638   1
  -5 -15   0 10.3511 3.11658   3
  -5 -15   0 12.7695 2.99835   4
  -5 -15   0 5.76055 2.66350   3
  -5 -15   0 3.86923 9.85124   1
   5 -15   0 7.82799 4.73952   1
   5  15   0 14.4900 3.03939   3
   5  15   0 15.9289 3.34956   3
   5  15   0 10.8133 2.56576   4
  -6 -15   0 32.7458 13.7640   1
  -6 -15   0 31.5730 5.08797   3
   6 -15   0 39.3520 5.54154   1
  -6 -15   0 37.2340 4.79797   4
  -6 -15   0 17.8570 13.8577   1
  -6 -15   0 35.3478 5.17138   3
   6  15   0 41.7090 5.59230   3
   6  15   0 38.5734 5.08873   3
   6  15   0 39.9069 4.77383   4
  -7 -15   0 35.5482 6.28244   3
  -7 -15   0 47.0840 5.46510   4
  -7 -15   0 28.0729 15.1064   1
  -7 -15   0 36.0708 5.47739   3
  -7 -15   0 14.5936 17.8780   1
   7  15   0 33.4023 4.93811   3
  -8 -15   0 13.1466 4.52219   3
  -8 -15   0 48.9422 21.8544   1
  -8 -15   0 13.8474 4.70815   3
  -8 -15   0 -3.5215 18.7619   1
  -8 -15   0 17.2456 3.88337   4
   8  15   0 10.2047 4.47788   3
  -9 -15   0 3.89146 22.4612   1
  -9 -15   0 36.0520 28.5833   1
  -9 -15   0 0.72235 5.10824   3
  -9 -15   0 12.2434 3.64231   4
  -9 -15   0 13.3962 5.04327   3
 -10 -15   0 9.76640 4.05353   4
 -10 -15   0 14.7282 5.02144   3
 -10 -15   0 57.9673 33.1735   1
  10  15   0 5.94810 4.51685   3
   0 -16   0 30.1163 7.61164   1
   0 -16   0 30.3726 3.93776   3
   0 -16   0 42.7302 4.50428   3
   0 -16   0 19.9711 7.63859   1
   0 -16   0 30.3607 3.82746   4
   0  16   0 41.6479 3.05937   4
   0  16   0 37.5653 4.01270   3
   0  16   0 29.5087 3.62479   3
  -1 -16   0 517.419 31.4239   4
  -1 -16   0 592.898 31.7305   3
   1 -16   0 544.477 31.0859   3
  -1 -16   0 567.484 31.5688   3
   1  16   0 564.945 31.0271   4
   1  16   0 561.871 31.4299   3
  -1  16   0 544.700 31.0269   3
   1  16   0 586.559 31.5759   3
   2 -16   0 54.3667 4.69150   3
   2 -16   0 44.2033 8.80619   1
   2 -16   0 45.6206 4.29073   4
  -2 -16   0 55.5821 5.27018   4
  -2 -16   0 58.5592 5.37240   3
  -2 -16   0 41.2456 10.9178   1
  -2 -16   0 62.6436 5.42594   3
  -2 -16   0 34.7788 9.25426   1
   2 -16   0 52.7127 8.13774   1
   2 -16   0 64.0354 4.32006   3
  -2  16   0 59.2590 4.35627   3
  -2  16   0 59.2803 4.42083   3
   2  16   0 62.7720 5.27220   3
   2  16   0 51.3351 4.55391   4
   2  16   0 56.1473 5.25592   3
   3 -16   0 167.609 15.9540   1
  -3 -16   0 174.795 11.4810   3
   3 -16   0 178.966 10.0306   3
  -3 -16   0 178.838 11.8856   3
   3 -16   0 169.734 10.0559   3
  -3 -16   0 169.105 20.1868   1
  -3 -16   0 161.211 11.3445   4
  -3 -16   0 146.210 18.2815   1
   3  16   0 172.875 11.1791   3
   3  16   0 176.211 10.9839   4
  -3  16   0 189.367 10.1155   3
  -3  16   0 166.748 10.0107   3
  -4 -16   0 5.59711 2.87650   3
  -4 -16   0 8.82924 10.8551   1
   4 -16   0 -1.4260 4.94320   1
  -4 -16   0 -0.2576 8.34663   1
   4 -16   0 -0.2150 6.22498   1
  -4 -16   0 4.35506 2.93100   3
  -4 -16   0 2.10222 1.94450   4
   4  16   0 2.15375 2.50822   3
   4  16   0 5.81988 1.95766   4
  -5 -16   0 3.20835 2.48342   4
  -5 -16   0 -8.6537 12.8981   1
   5 -16   0 5.41607 4.99039   1
  -5 -16   0 5.80763 3.04036   3
  -5 -16   0 13.4299 9.82006   1
  -5 -16   0 3.69669 3.26617   3
   5  16   0 2.87718 2.08016   4
   5  16   0 7.27459 2.64145   3
  -6 -16   0 42.0036 16.0752   1
   6 -16   0 47.9871 6.10759   1
  -6 -16   0 53.7569 6.19223   4
  -6 -16   0 50.5821 6.36879   3
  -6 -16   0 52.8622 15.7440   1
  -6 -16   0 43.4783 5.55413   3
   6  16   0 43.1894 5.58133   3
  -7 -16   0 201.084 13.6076   4
  -7 -16   0 191.677 14.2328   3
  -7 -16   0 119.331 26.8135   1
  -7 -16   0 145.187 23.3607   1
  -7 -16   0 185.400 13.8651   3
   7  16   0 190.635 13.2534   3
  -8 -16   0 7.57724 20.8670   1
  -8 -16   0 10.1743 4.83064   3
  -8 -16   0 20.3712 5.12420   3
  -8 -16   0 -17.367 24.1572   1
  -8 -16   0 12.4620 3.37363   4
   8  16   0 7.03412 4.01683   3
  -9 -16   0 -8.9892 24.5127   1
  -9 -16   0 9.00807 5.10309   3
  -9 -16   0 1.53626 31.5012   1
 -10 -16   0 -0.4202 3.80533   4
 -10 -16   0 1.96767 4.75090   3
  10  16   0 -2.8780 4.11329   3
   0 -17   0 -1.3717 1.18781   4
   0 -17   0 2.23410 6.62846   1
   0 -17   0 -1.6789 1.69817   3
   0 -17   0 -9.8669 6.72698   1
   0 -17   0 -3.9880 1.79871   3
   0  17   0 -0.7540 0.91038   4
   0  17   0 -0.8886 1.71751   3
   0  17   0 -0.4324 1.60748   3
   1 -17   0 7.42596 2.34157   3
  -1 -17   0 17.3783 8.86473   1
  -1 -17   0 1.88112 7.53451   1
  -1 -17   0 11.5277 2.66886   3
  -1 -17   0 14.4352 2.67533   4
   1 -17   0 11.6366 2.26633   3
   1 -17   0 10.5314 2.05104   4
   1 -17   0 5.36414 7.04110   1
  -1 -17   0 10.1063 2.92305   3
   1 -17   0 3.63762 6.15822   1
  -1  17   0 12.9227 2.31192   3
   1  17   0 11.9593 1.97990   4
   1  17   0 11.8961 2.51970   3
  -1  17   0 14.1574 2.31610   3
   1  17   0 15.1539 2.68257   3
   2 -17   0 5.82963 6.74173   1
  -2 -17   0 2.45978 2.24598   3
   2 -17   0 0.64216 1.36195   3
  -2 -17   0 2.29621 1.75385   4
  -2 -17   0 5.94605 8.28934   1
   2 -17   0 -10.360 5.58041   1
  -2 -17   0 0.93042 2.53106   3
   2 -17   0 0.98902 1.26835   4
  -2 -17   0 -0.1916 7.26191   1
   2 -17   0 -1.5109 1.52402   3
  -2  17   0 -0.0677 1.28162   3
   2  17   0 -1.0558 1.80195   3
   2  17   0 -1.6680 1.20273   4
  -2  17   0 -3.1812 1.39090   3
   3 -17   0 14.4175 1.89245   3
  -3 -17   0 7.71784 2.95221   3
   3 -17   0 8.04827 6.06976   1
   3 -17   0 14.3382 7.96566   1
  -3 -17   0 12.2825 3.18221   3
  -3 -17   0 15.9640 10.9609   1
  -3 -17   0 18.3613 3.35444   4
  -3 -17   0 9.21145 9.81568   1
   3 -17   0 18.1304 2.23499   3
  -3  17   0 20.5461 2.41134   3
  -3  17   0 19.0932 2.29776   3
   3  17   0 14.1858 2.43152   4
   3  17   0 12.9217 3.09877   3
   3  17   0 16.7340 3.23525   3
  -4 -17   0 15.5601 12.9455   1
  -4 -17   0 6.05320 9.84553   1
  -4 -17   0 9.60330 2.60090   4
   4 -17   0 15.9549 6.00347   1
  -4 -17   0 12.4524 3.65016   3
  -4 -17   0 11.1278 3.36962   3
   4 -17   0 16.9022 7.51445   1
   4  17   0 11.3929 2.78141   3
   4  17   0 13.7018 3.23591   3
  -5 -17   0 -0.6082 3.12616   3
   5 -17   0 7.72291 5.20462   1
   5 -17   0 3.28380 5.59217   1
  -5 -17   0 10.1916 14.7767   1
  -5 -17   0 -13.418 11.5607   1
  -5 -17   0 0.33262 1.91945   4
  -5 -17   0 2.97475 3.06660   3
   5  17   0 -3.3168 2.75942   3
  -6 -17   0 137.006 10.9228   3
   6 -17   0 114.259 10.3436   1
  -6 -17   0 128.483 10.6953   3
   6 -17   0 120.868 10.1747   1
  -6 -17   0 142.829 10.3546   4
  -6 -17   0 105.049 23.7007   1
  -6 -17   0 107.895 20.1777   1
   6  17   0 120.655 10.2276   3
  -7 -17   0 18.5845 4.10903   4
  -7 -17   0 17.1933 4.53830   3
  -7 -17   0 1.33606 22.5440   1
  -7 -17   0 3.25887 19.7084   1
  -7 -17   0 11.6489 5.54458   3
   7  17   0 8.18633 4.14948   3
  -8 -17   0 13.8119 22.9064   1
  -8 -17   0 -36.904 27.0967   1
  -8 -17   0 22.7689 5.95043   3
   8  17   0 11.9365 4.82182   3
   8  17   0 22.7501 4.54073   3
  -9 -17   0 19.0162 6.50033   3
  -9 -17   0 12.4837 28.8713   1
  -9 -17   0 36.4480 35.5599   1
  -9 -17   0 20.9122 4.84872   4
   9  17   0 28.7375 5.68897   3
 -10 -17   0 -10.083 4.79199   3
 -10 -17   0 1.94416 4.50600   4
  10  17   0 -2.0212 3.86349   3
   0 -18   0 0.48161 2.13011   3
   0 -18   0 -3.3459 1.73131   3
   0 -18   0 -1.1394 1.50158   4
   0 -18   0 4.51569 7.36535   1
   0 -18   0 -16.689 8.07211   1
   0  18   0 1.84017 1.99435   3
   0  18   0 -0.2828 0.93942   4
   0  18   0 1.17834 1.71796   3
  -1 -18   0 128.807 9.07816   3
  -1 -18   0 137.938 17.7887   1
   1 -18   0 112.831 8.52717   4
   1 -18   0 125.263 14.9858   1
   1 -18   0 139.949 9.08441   3
  -1 -18   0 115.190 8.95992   4
  -1 -18   0 157.952 9.80521   3
  -1 -18   0 103.086 15.0652   1
   1 -18   0 125.837 8.88553   3
  -1  18   0 144.311 8.79491   3
   1  18   0 136.318 8.46102   4
   1  18   0 130.059 8.97178   3
   1  18   0 150.187 9.37737   3
  -1  18   0 142.021 8.78390   3
   2 -18   0 12.6266 2.30607   4
  -2 -18   0 12.9662 3.14317   3
  -2 -18   0 11.4661 3.01938   3
   2 -18   0 19.7497 2.71682   3
   2 -18   0 14.5754 7.15028   1
   2 -18   0 17.5012 8.55140   1
  -2 -18   0 4.83962 10.4461   1
  -2 -18   0 7.15227 8.93991   1
  -2 -18   0 18.7134 3.26781   4
  -2  18   0 14.2517 2.35323   3
   2  18   0 12.3911 2.88275   3
  -2  18   0 11.1915 2.08405   3
  -3 -18   0 24.7917 3.82520   4
  -3 -18   0 3.73419 12.4273   1
  -3 -18   0 17.3934 3.91123   3
   3 -18   0 13.6369 7.12303   1
   3 -18   0 18.9508 2.49557   3
   3 -18   0 13.8280 9.12105   1
  -3 -18   0 23.3840 11.5826   1
   3  18   0 26.6950 3.79648   3
   3  18   0 17.5002 3.10943   3
   4 -18   0 4.94349 6.26951   1
  -4 -18   0 1.29486 2.69992   3
   4 -18   0 8.28936 8.31156   1
  -4 -18   0 4.98093 3.23725   3
  -4 -18   0 1.56209 1.96110   4
  -4 -18   0 0.56341 12.6070   1
  -4 -18   0 4.92086 12.1708   1
   4  18   0 2.94764 2.80718   3
   4  18   0 0.62498 2.30897   3
  -5 -18   0 19.3194 16.1412   1
  -5 -18   0 18.2574 13.5208   1
  -5 -18   0 54.8696 5.93818   4
   5 -18   0 51.7315 7.97196   1
   5 -18   0 38.5778 7.47360   1
  -5 -18   0 49.0494 6.06888   3
   5  18   0 38.6033 5.15823   3
   5  18   0 43.7672 5.78682   3
  -6 -18   0 13.1893 20.3006   1
  -6 -18   0 18.0640 4.06535   4
  -6 -18   0 -15.556 15.3538   1
  -6 -18   0 20.7222 4.66149   3
   6  18   0 17.9574 4.16233   3
   6  18   0 23.5717 4.37344   3
  -7 -18   0 -0.0654 3.77340   3
  -7 -18   0 1.60281 2.66827   4
  -7 -18   0 -5.9187 21.7374   1
  -7 -18   0 1.07930 21.2217   1
   7  18   0 3.38538 3.55243   3
   7  18   0 11.3357 4.51322   3
  -8 -18   0 -35.250 31.3442   1
  -8 -18   0 27.5451 6.19284   3
  -8 -18   0 21.7272 3.99562   4
  -8 -18   0 30.1704 27.1278   1
   8  18   0 26.8372 5.12460   3
   8  18   0 18.0252 6.95006   3
  -9 -18   0 1.63329 4.09508   4
  -9 -18   0 24.3977 34.6096   1
  -9 -18   0 5.18005 42.0421   1
  -9 -18   0 14.4802 5.97503   3
   9  18   0 12.2609 4.51593   3
   0 -19   0 -3.4880 2.02812   3
   0 -19   0 -7.9344 9.09788   1
   0 -19   0 -22.286 8.44543   1
   0 -19   0 -0.9062 1.28980   4
   0  19   0 -0.4703 0.83430   4
   0  19   0 -0.8186 1.70441   3
   0  19   0 -0.4844 1.85892   3
  -1 -19   0 9.17980 10.1358   1
   1 -19   0 31.6101 9.74299   1
  -1 -19   0 33.2541 4.31961   4
  -1 -19   0 38.4123 4.90171   3
   1 -19   0 29.7543 9.96617   1
   1 -19   0 32.2539 4.08566   3
   1 -19   0 30.3416 3.88721   4
  -1 -19   0 20.2903 10.6043   1
  -1  19   0 31.2883 3.88705   3
   1  19   0 33.7365 4.26722   3
   1  19   0 38.2540 4.51085   3
  -1  19   0 41.9723 4.12472   3
  -2 -19   0 -6.3364 10.1250   1
   2 -19   0 -5.5980 8.82107   1
   2 -19   0 -0.8097 7.36528   1
   2 -19   0 -0.2070 1.25395   4
   2 -19   0 -0.5273 1.80233   3
  -2 -19   0 2.18753 2.48183   3
  -2 -19   0 -0.4830 1.71984   4
  -2 -19   0 3.69735 11.3350   1
  -2  19   0 -0.8974 1.57230   3
  -2  19   0 1.65516 1.60788   3
   2  19   0 -1.2158 1.73861   3
   3 -19   0 -1.7999 1.29998   3
  -3 -19   0 1.02442 1.93114   4
   3 -19   0 -0.5363 9.40251   1
   3 -19   0 -11.748 7.10268   1
  -3 -19   0 -0.0665 2.67307   3
  -3 -19   0 3.36066 11.6817   1
  -3 -19   0 -22.425 11.2521   1
   3  19   0 0.21289 2.17733   3
   3  19   0 -0.0971 2.51312   3
  -3  19   0 0.18361 1.20200   3
  -3  19   0 0.94102 1.36705   3
  -4 -19   0 4.05850 3.31389   3
  -4 -19   0 15.7488 13.5960   1
   4 -19   0 11.7375 7.17884   1
  -4 -19   0 10.1453 15.7957   1
  -4 -19   0 3.68878 2.46455   4
   4 -19   0 -6.1671 9.00278   1
   4  19   0 4.67564 2.92601   3
   4  19   0 5.64591 2.71886   3
  -5 -19   0 37.9945 5.64738   3
   5 -19   0 34.1230 7.64604   1
  -5 -19   0 2.70033 19.7501   1
   5 -19   0 22.6681 7.59310   1
  -5 -19   0 28.0279 4.43527   4
  -5 -19   0 51.1767 17.1225   1
   5  19   0 31.9328 4.68085   3
   5  19   0 26.8428 4.31770   3
  -6 -19   0 72.6064 7.73700   4
  -6 -19   0 78.0337 8.72295   3
  -6 -19   0 14.5373 20.6566   1
  -6 -19   0 58.3198 23.4853   1
   6  19   0 68.9644 7.90014   3
   6  19   0 61.6313 8.06647   3
  -7 -19   0 6.22903 3.17728   4
  -7 -19   0 9.67977 21.7720   1
  -7 -19   0 18.7653 5.11723   3
  -7 -19   0 39.0587 26.5251   1
   7  19   0 8.14072 4.41262   3
   7  19   0 12.4166 4.40616   3
  -8 -19   0 -1.5704 4.19568   3
  -8 -19   0 -55.957 34.9025   1
  -8 -19   0 0.40016 3.16322   4
  -8 -19   0 -32.869 31.0388   1
   8  19   0 1.16409 3.38339   3
  -9 -19   0 3.24014 4.19453   4
  -9 -19   0 18.3660 6.21882   3
  -9 -19   0 -26.619 38.8781   1
   9  19   0 5.07306 4.20305   3
   0 -20   0 2.92627 9.98899   1
   0 -20   0 1.89288 1.87640   4
   0 -20   0 -5.9457 9.73673   1
   0 -20   0 -1.1951 2.24100   3
   0  20   0 -0.1028 1.79262   3
   0  20   0 -0.4171 2.09760   3
   1 -20   0 37.0591 11.2382   1
   1 -20   0 39.5938 4.46433   4
   1 -20   0 49.5516 4.97628   3
  -1 -20   0 20.1761 12.9181   1
  -1 -20   0 43.7563 4.83824   4
   1 -20   0 34.1088 10.8629   1
  -1 -20   0 30.5598 12.5904   1
   1  20   0 43.3833 4.82974   3
   1  20   0 50.1238 5.28147   3
  -1  20   0 57.8718 4.81059   3
  -1  20   0 45.5754 4.45484   3
  -2 -20   0 -1.3249 1.56800   4
   2 -20   0 2.16286 1.93719   3
   2 -20   0 0.09910 1.30087   4
   2 -20   0 8.98720 8.62783   1
   2 -20   0 10.6615 10.5619   1
  -2 -20   0 2.08396 2.80773   3
  -2 -20   0 -2.8384 11.3949   1
  -2 -20   0 21.0571 12.9145   1
  -2  20   0 -1.5904 1.74091   3
  -2  20   0 -0.3555 1.53199   3
   2  20   0 -1.1505 2.07222   3
   3 -20   0 115.665 7.39671   3
  -3 -20   0 84.4603 19.2219   1
  -3 -20   0 84.1762 17.9326   1
  -3 -20   0 110.339 9.41604   3
   3 -20   0 110.199 14.3762   1
  -3 -20   0 110.491 9.06129   4
   3  20   0 116.151 9.06470   3
  -3  20   0 130.679 7.53284   3
  -3  20   0 136.943 7.54225   3
  -4 -20   0 4.55625 15.6084   1
  -4 -20   0 4.36777 2.76204   4
   4 -20   0 -10.069 9.88955   1
   4 -20   0 3.15722 8.35388   1
  -4 -20   0 5.15327 3.10336   3
  -4 -20   0 -4.3639 13.0339   1
   4  20   0 0.50123 2.83277   3
   4  20   0 2.88382 2.91911   3
  -5 -20   0 49.0513 6.60129   4
   5 -20   0 57.1213 9.37593   1
  -5 -20   0 44.6990 6.50652   3
   5 -20   0 40.9883 9.07892   1
  -5 -20   0 23.8526 17.0705   1
  -5 -20   0 66.5497 21.2914   1
   5  20   0 63.0268 6.95233   3
   5  20   0 53.7648 6.68546   3
  -6 -20   0 35.8408 5.40920   4
  -6 -20   0 31.9284 6.04405   3
  -6 -20   0 42.8029 27.5233   1
  -6 -20   0 9.87210 22.0446   1
   6  20   0 31.4946 5.85907   3
   6  20   0 23.0842 4.48975   3
  -7 -20   0 8.00834 3.90342   4
  -7 -20   0 -2.1484 28.3474   1
  -7 -20   0 48.7114 32.7773   1
  -7 -20   0 15.8469 5.54854   3
   7  20   0 10.2691 6.23265   3
   7  20   0 7.86910 3.58915   3
  -8 -20   0 -1.7343 3.60191   4
  -8 -20   0 6.65138 4.57220   3
  -8 -20   0 -18.932 31.5394   1
  -8 -20   0 -45.325 41.0236   1
   8  20   0 5.16695 4.16231   3
   0 -21   0 14.6162 11.9699   1
   0 -21   0 1.53313 1.71671   4
   0 -21   0 5.59972 2.66203   3
   0 -21   0 0.44519 11.3630   1
   0  21   0 1.00967 2.25390   3
   0  21   0 0.33469 1.89024   3
   1 -21   0 5.00402 2.53442   3
  -1 -21   0 3.70026 2.82133   3
  -1 -21   0 6.87178 12.9628   1
   1 -21   0 0.31534 1.72619   4
   1 -21   0 11.6392 11.2440   1
  -1 -21   0 -0.2461 12.0375   1
   1 -21   0 9.04131 11.8963   1
   1  21   0 -0.6532 2.32119   3
   1  21   0 1.10655 2.14100   3
  -1  21   0 0.35107 1.80173   3
  -2 -21   0 -13.954 12.7731   1
  -2 -21   0 -7.6718 13.6468   1
   2 -21   0 11.1720 12.2672   1
  -2 -21   0 2.16191 2.34444   4
   2 -21   0 -12.883 9.85345   1
   2 -21   0 5.70885 2.19820   3
  -2 -21   0 -0.3783 2.92993   3
  -2  21   0 0.93628 1.70706   3
  -2  21   0 0.08674 1.84880   3
   2  21   0 1.79462 2.27932   3
   2  21   0 4.68797 2.50983   3
   3 -21   0 22.8069 2.58956   3
  -3 -21   0 55.9302 18.0981   1
  -3 -21   0 26.9872 4.23105   4
   3 -21   0 34.2854 10.8607   1
  -3 -21   0 17.2617 15.0070   1
   3 -21   0 16.6336 12.5354   1
  -3 -21   0 38.5990 5.42477   3
   3  21   0 21.7848 4.14494   3
  -4 -21   0 20.5407 4.12749   4
  -4 -21   0 4.87146 21.5072   1
   4 -21   0 11.5545 10.2337   1
   4 -21   0 22.3501 11.5699   1
  -4 -21   0 11.2921 4.19029   3
  -4 -21   0 -2.3261 14.5066   1
   4  21   0 18.0525 3.81931   3
   4  21   0 21.2735 3.97886   3
  -5 -21   0 1.04724 24.2893   1
   5 -21   0 7.66526 8.51114   1
   5 -21   0 6.28515 8.08200   1
  -5 -21   0 3.78128 2.83852   4
  -5 -21   0 10.5247 4.43499   3
  -5 -21   0 5.40756 18.1969   1
   5  21   0 3.31390 3.18441   3
   5  21   0 0.35938 4.00024   3
  -6 -21   0 9.80167 30.0946   1
  -6 -21   0 3.35550 3.22692   4
  -6 -21   0 -0.0601 22.3777   1
  -6 -21   0 -2.9040 3.55510   3
   6  21   0 0.62226 4.60797   3
   6  21   0 -0.6491 3.23870   3
  -7 -21   0 26.3647 29.0513   1
  -7 -21   0 22.7925 37.8367   1
  -8 -21   0 99.1435 43.9398   1
  -8 -21   0 38.3243 46.9637   1
   0 -22   0 -1.8385 13.6184   1
   0 -22   0 15.2929 3.78278   3
   0 -22   0 12.6196 2.86471   4
   0 -22   0 20.2430 12.6306   1
   0  22   0 10.7339 2.77159   3
   0  22   0 19.8120 3.40076   3
  -1 -22   0 39.9171 14.7503   1
  -1 -22   0 37.9643 5.14798   3
  -1 -22   0 32.3429 4.62833   4
   1 -22   0 25.4732 14.3497   1
   1 -22   0 20.5741 13.6593   1
   1 -22   0 32.2439 4.24252   4
   1 -22   0 42.1250 5.15552   3
  -1 -22   0 45.3003 15.9258   1
   1  22   0 41.0947 5.39161   3
   1  22   0 43.0507 5.07715   3
  -1  22   0 32.6077 4.24859   3
  -1  22   0 39.8526 4.53143   3
  -2 -22   0 31.2662 15.9405   1
   2 -22   0 69.1143 5.74800   3
   2 -22   0 39.5352 15.4588   1
  -2 -22   0 51.2556 6.82721   3
   2 -22   0 33.5291 13.7555   1
  -2 -22   0 61.2409 6.27647   4
   2  22   0 69.8003 6.60056   3
  -2  22   0 54.1216 5.00369   3
   2  22   0 66.2934 6.15624   3
  -2  22   0 69.9272 5.31637   3
  -3 -22   0 2.77040 2.52737   4
  -3 -22   0 2.98446 3.40681   3
   3 -22   0 8.82177 13.1807   1
   3 -22   0 -13.670 11.2400   1
  -3 -22   0 -18.914 16.6213   1
  -3 -22   0 -10.830 16.6617   1
   3  22   0 3.74399 2.78035   3
   3  22   0 2.99640 3.18230   3
  -3  22   0 0.99781 1.50745   3
  -4 -22   0 22.1912 20.3945   1
   4 -22   0 5.25002 11.1731   1
  -4 -22   0 32.0490 17.5534   1
  -4 -22   0 31.1173 5.68933   3
  -4 -22   0 33.7013 4.92506   4
   4 -22   0 41.4604 13.3490   1
   4  22   0 34.1632 5.23810   3
   4  22   0 21.4567 4.58464   3
  -5 -22   0 2.31174 3.05752   4
  -5 -22   0 40.9841 27.9391   1
   5 -22   0 -18.335 9.26447   1
  -5 -22   0 1.10353 3.23585   3
  -5 -22   0 -13.721 23.7594   1
   5  22   0 -1.8910 2.73779   3
   5  22   0 -2.9379 3.89077   3
  -6 -22   0 -15.265 30.5553   1
  -6 -22   0 -11.241 30.7144   1
  -7 -22   0 -27.246 38.2365   1
  -7 -22   0 21.8323 46.7238   1
  -7 -22   0 -8.0563 4.40799   3
   7  22   0 3.48534 3.70131   3
   0 -23   0 20.3827 16.8337   1
   0 -23   0 -6.3518 14.8885   1
   0 -23   0 0.42136 2.95078   3
   0 -23   0 0.06472 1.64064   4
   0  23   0 1.11220 2.05862   3
   0  23   0 2.38555 2.60174   3
  -1 -23   0 -13.174 15.7028   1
   1 -23   0 4.77549 2.12669   4
   1 -23   0 39.4615 16.7823   1
  -1 -23   0 3.63346 2.06274   4
   1 -23   0 3.98569 3.09045   3
  -1 -23   0 6.41781 3.51011   3
  -1 -23   0 -6.2433 16.4066   1
   1 -23   0 22.5698 14.2833   1
   1  23   0 4.88653 2.48268   3
   1  23   0 5.77690 3.04769   3
  -1  23   0 4.31512 2.45568   3
  -1  23   0 7.81348 2.39366   3
  -2 -23   0 7.90717 2.58551   4
  -2 -23   0 5.82634 3.44466   3
  -2 -23   0 0.17148 19.3124   1
   2 -23   0 9.36083 2.81180   3
   2 -23   0 -5.9596 15.3212   1
  -2 -23   0 8.21070 17.1574   1
   2 -23   0 -2.8736 14.7806   1
   2  23   0 5.06609 3.23847   3
  -2  23   0 9.98557 2.38009   3
  -2  23   0 15.8958 2.60281   3
   2  23   0 9.34689 3.15610   3
  -3 -23   0 -0.5244 19.0653   1
  -3 -23   0 6.94334 22.2951   1
  -3 -23   0 2.96006 2.40863   4
   3 -23   0 7.58544 15.2750   1
  -3 -23   0 4.78661 3.73733   3
   3  23   0 1.30115 2.57108   3
  -3  23   0 -0.1641 1.28950   3
  -3  23   0 2.73823 1.57930   3
  -4 -23   0 27.7840 27.3788   1
  -4 -23   0 24.2036 20.8330   1
   4 -23   0 3.38365 14.0489   1
  -4 -23   0 8.86825 4.45089   3
  -4 -23   0 7.34320 2.94337   4
   4  23   0 11.3661 4.27786   3
   4  23   0 8.37536 3.28998   3
   5 -23   0 -14.583 10.3314   1
  -5 -23   0 5.39190 4.28590   3
  -5 -23   0 -24.647 32.4988   1
  -5 -23   0 2.38315 3.13107   4
   5  23   0 -5.4745 4.87316   3
   5  23   0 -2.0354 3.03737   3
  -6 -23   0 -23.457 41.2101   1
  -6 -23   0 3.38623 3.04171   4
  -6 -23   0 -5.7022 4.06150   3
   6  23   0 -4.9207 3.16072   3
  -7 -23   0 7.51498 4.10320   4
  -7 -23   0 8.72819 6.02846   3
   7  23   0 -1.5962 3.39651   3
   0 -24   0 2.58075 3.48175   3
   0 -24   0 -44.794 18.7123   1
   0 -24   0 6.53625 2.47983   4
   0  24   0 5.28712 2.60350   3
   0  24   0 5.96704 2.86031   3
   1 -24   0 4.85330 3.32874   3
  -1 -24   0 10.9318 3.94471   3
   1 -24   0 12.1857 18.7470   1
  -1 -24   0 11.7840 20.2278   1
  -1 -24   0 6.27496 2.99681   4
   1  24   0 13.0760 3.26280   3
  -1  24   0 13.7571 2.92885   3
   1  24   0 9.54790 3.49549   3
  -1  24   0 13.9143 2.80670   3
  -2 -24   0 7.17519 21.7158   1
   2 -24   0 49.1596 6.40019   3
   2 -24   0 40.6594 19.3416   1
  -2 -24   0 46.8362 6.19031   4
  -2 -24   0 35.3676 5.96078   3
   2  24   0 44.6983 5.67388   3
  -2  24   0 48.8348 4.71823   3
  -2  24   0 51.2698 4.58725   3
  -3 -24   0 4.44357 2.68931   4
  -3 -24   0 3.18796 25.9245   1
  -3 -24   0 7.95514 4.25965   3
   3 -24   0 16.0239 17.8644   1
   3  24   0 10.5004 3.43819   3
  -3  24   0 9.08652 1.64221   3
  -3  24   0 10.3409 1.81869   3
   4 -24   0 37.4167 17.0053   1
  -4 -24   0 9.16876 31.5974   1
  -4 -24   0 60.3759 7.26575   4
  -4 -24   0 65.3955 8.64307   3
   4  24   0 55.1179 7.34701   3
   4  24   0 74.2911 7.55109   3
   5 -24   0 16.4719 11.6394   1
  -5 -24   0 13.7819 34.5538   1
  -5 -24   0 -0.9061 2.83210   4
  -5 -24   0 2.74660 4.64800   3
   5  24   0 3.94614 3.20398   3
  -6 -24   0 -0.4586 3.43031   4
   6  24   0 8.35995 4.00057   3
   0 -25   0 -29.532 21.7428   1
   0 -25   0 0.19368 1.58875   4
   0 -25   0 -0.5591 3.60452   3
   0  25   0 -0.8108 2.32997   3
   0  25   0 -1.2903 2.74915   3
   1 -25   0 19.7384 4.44367   3
  -1 -25   0 20.2060 5.02984   3
  -1 -25   0 11.5652 2.65434   4
   1 -25   0 32.8653 22.3675   1
  -1 -25   0 -43.324 23.4265   1
  -1  25   0 20.0092 3.32224   3
  -1  25   0 18.5422 3.43266   3
   1  25   0 22.4799 3.72982   3
   1  25   0 18.4884 3.86548   3
   2 -25   0 -19.323 20.8610   1
  -2 -25   0 -20.440 25.6962   1
  -2 -25   0 6.35373 4.45290   3
  -2 -25   0 0.58585 2.10085   4
  -2  25   0 3.02656 2.12225   3
   2  25   0 0.25263 2.44986   3
  -2  25   0 -1.1811 1.72626   3
   2  25   0 -0.5727 3.62903   3
  -3 -25   0 -15.386 29.3731   1
   3 -25   0 -15.692 20.4439   1
   3  25   0 -4.1404 4.17453   3
   4 -25   0 -13.760 18.0340   1
  -4 -25   0 5.47850 3.50158   4
   4  25   0 6.12644 3.24060   3
   5  25   0 3.06571 3.18832   3
   0 -26   0 44.0348 27.4020   1
   0  26   0 55.6034 6.09497   3
  -1 -26   0 27.6952 29.6528   1
   1 -26   0 -28.131 25.5456   1
  -1 -26   0 -4.7269 1.92448   4
   1  26   0 3.48151 2.66176   3
  -1  26   0 -1.3475 2.06944   3
   1  26   0 0.21965 3.44239   3
  -1  26   0 -0.9167 2.66552   3
   2 -26   0 10.7610 26.3312   1
  -2 -26   0 9.33809 3.02469   4
  -2  26   0 1.44828 2.32763   3
   2  26   0 -1.7876 4.32292   3
  -2  26   0 6.09156 2.14268   3
   2  26   0 5.21943 2.95962   3
  -3 -26   0 5.30294 2.85424   4
   3 -26   0 8.71004 23.9527   1
   3  26   0 14.8996 3.77863   3
   4 -26   0 -10.986 20.5257   1
   0  27   0 -1.5880 3.45591   3
   0  27   0 -1.3569 2.33598   3
  -1  27   0 2.58487 2.40340   3
   1  27   0 2.59557 2.70237   3
  -1  27   0 -0.2203 2.78238   3
   1  27   0 0.94553 4.44309   3
  -2 -27   0 -0.4282 2.10043   4
  -2  27   0 3.36495 2.40539   3
   2  27   0 8.14373 3.45563   3
  -2  27   0 4.68721 2.04289   3
  -3 -27   0 0.70771 2.24681   4
   3  27   0 4.54933 2.92813   3
  12   0  -1 11.1697 22.1261   1
 -12   0   1 9.43475 5.47778   3
 -12   0   1 41.4631 25.5847   1
 -11   0   1 21.2406 4.32267   3
  11   0  -1 21.1608 3.88583   3
  11   0  -1 26.9348 4.31010   4
 -11   0   1 -6.6715 17.1631   1
  11   0  -1 18.3315 16.9112   1
 -11   0   1 22.2509 4.87272   3
  10   0  -1 6.03620 2.67800   3
 -10   0   1 0.58145 2.71759   3
  10   0  -1 -0.5395 12.0393   1
 -10   0   1 -15.899 12.0637   1
 -10   0   1 -4.2684 10.3544   1
 -10   0   1 -3.0140 2.77132   3
  10   0  -1 3.07828 2.18773   4
  -9   0   1 11.6895 2.20663   4
  -9   0   1 13.0077 3.26310   3
   9   0  -1 26.9094 10.5329   1
   9   0  -1 13.6885 2.87612   4
  -9   0   1 3.07844 9.31356   1
   9   0  -1 12.9737 2.88442   3
  -9   0   1 15.5006 3.54578   3
   8   0  -1 4.07507 2.27425   3
   8   0  -1 -1.1858 1.64834   4
   8   0  -1 1.32300 2.14666   3
   8   0  -1 2.76265 7.44297   1
  -8   0   1 -0.1327 1.34369   4
  -8   0   1 2.55101 6.61703   1
  -8   0   1 -2.8188 2.32782   3
  -8   0   1 3.92272 2.01438   3
  -7   0   1 79.8091 5.76973   4
  -7   0   1 88.2903 6.20779   3
   7   0  -1 98.4537 12.6718   1
   7   0  -1 83.4212 6.31203   3
  -7   0   1 80.1413 6.54705   3
  -7   0   1 88.7859 11.4746   1
   7   0  -1 78.9815 6.27074   3
   7   0  -1 83.1628 6.13155   4
   6   0  -1 -0.0199 4.36831   1
  -6   0   1 -0.2192 0.81213   3
  -6   0   1 0.91179 1.05056   4
   6   0  -1 0.42762 1.51594   3
  -6   0   1 -1.8058 1.78071   3
   6   0  -1 -0.1939 1.14401   4
  -6   0   1 0.52315 4.26196   1
   6   0  -1 -0.8416 1.46967   3
  -5   0   1 93.9399 6.08793   3
   5   0  -1 89.5131 9.19786   1
   5   0  -1 85.1246 5.68224   4
  -5   0   1 85.2825 5.54290   4
   5   0  -1 90.1758 5.90022   3
   5   0  -1 79.8535 5.80937   3
   4   0  -1 2.16644 2.77573   1
   4   0  -1 1.04461 1.11511   3
   4   0  -1 3.17360 1.39986   3
  -4   0   1 3.38491 1.62185   3
   4   0  -1 1.95899 0.91482   4
  -4   0   1 2.77181 1.21479   4
   3   0  -1 170.622 9.37426   3
  -3   0   1 158.451 9.33636   3
   3   0  -1 155.858 9.33141   3
   3   0  -1 157.791 9.21366   4
   3   0  -1 166.350 11.3629   1
  -2   0   1 1.26475 1.67699   1
  -2   0   1 2.13735 1.11441   3
   2   0  -1 1.99547 1.78555   1
   2   0  -1 0.10189 0.96098   3
   2   0  -1 2.07610 0.98609   3
   2   0  -1 1.17086 0.63466   4
  -1   0   1 681.790 37.0429   1
  -1   0   1 682.064 36.0151   3
   1   0  -1 676.419 36.0094   3
   1   0  -1 694.120 36.0199   3
  -1   0   1 602.854 35.9835   3
   0   0   1 1.15965 0.45716   3
   0   0  -1 0.84058 0.85744   1
   0   0  -1 0.43784 0.37754   3
   0   0   1 1.06310 0.88478   1
  -1   0  -1 3091.23 164.535   1
   1   0   1 3012.23 164.491   1
  -2   0  -1 1.67431 0.59756   3
  -2   0  -1 -0.9272 1.42485   1
   2   0   1 0.20191 0.75107   3
  -2   0  -1 0.88481 1.40406   1
  -2   0  -1 -0.3074 0.70610   3
   2   0   1 0.09000 0.76200   3
   2   0   1 3.09652 1.93373   1
   2   0   1 0.45681 0.56911   4
  -3   0  -1 74.4762 6.88604   1
   3   0   1 86.8515 5.36351   4
   3   0   1 97.5065 5.54975   3
  -3   0  -1 97.1081 7.06277   1
   3   0   1 84.6423 5.45752   3
  -3   0  -1 85.8692 5.45229   3
   3   0   1 87.8105 7.34881   1
  -3   0  -1 96.0486 5.41978   3
   4   0   1 -0.6151 0.98542   3
  -4   0  -1 2.57645 2.67388   1
   4   0   1 0.32046 1.12099   3
  -4   0  -1 2.78171 1.03664   3
  -4   0  -1 1.07129 1.16580   3
  -4   0  -1 4.35931 2.73243   1
   4   0   1 -0.9214 0.69187   4
   4   0   1 -4.1558 2.61229   1
   5   0   1 459.603 26.9226   4
  -5   0  -1 493.359 27.0780   3
  -5   0  -1 556.509 30.1859   1
   5   0   1 484.159 30.2564   1
  -5   0  -1 476.244 26.9628   3
   5   0   1 486.612 27.0756   3
   5   0   1 501.274 27.0756   3
  -5   0  -1 452.060 29.4127   1
  -6   0  -1 -0.7929 1.49268   3
   6   0   1 0.31244 1.07566   4
   6   0   1 -0.9861 1.33873   3
  -6   0  -1 -0.7102 4.23045   1
  -6   0  -1 -1.4372 1.37297   3
   6   0   1 2.45363 4.90871   1
   6   0   1 -0.6063 1.54062   3
  -6   0  -1 -1.4199 3.74429   1
  -7   0  -1 499.533 33.7173   1
   7   0   1 533.619 30.1418   3
  -7   0  -1 556.735 30.1825   3
   7   0   1 516.949 30.0645   4
   7   0   1 570.870 30.1963   3
  -7   0  -1 540.179 30.0791   3
   7   0   1 511.918 35.0464   1
  -8   0  -1 -10.621 5.90427   1
   8   0   1 0.81178 2.47252   3
  -8   0  -1 -6.9034 7.08136   1
   8   0   1 2.09077 8.00851   1
  -8   0  -1 -1.7195 1.86405   3
   8   0   1 0.13286 2.03238   3
  -8   0  -1 -2.9429 1.82274   3
   8   0   1 -1.0448 1.46035   4
  -9   0  -1 30.6652 4.22273   3
  -9   0  -1 40.6908 4.89794   3
  -9   0  -1 43.6590 9.47466   1
   9   0   1 38.8123 4.78800   4
  -9   0  -1 57.9416 12.3298   1
   9   0   1 25.8409 11.5136   1
  10   0   1 -1.0414 2.10137   4
 -10   0  -1 0.68888 2.20226   3
 -10   0  -1 -3.7529 2.57602   3
 -10   0  -1 -24.625 13.4957   1
 -11   0  -1 57.1918 7.84324   3
 -11   0  -1 72.2003 20.8405   1
 -11   0  -1 71.1480 6.96526   3
  11   0   1 56.9357 7.09476   4
  11   0   1 78.0948 7.46020   3
 -12   0  -1 -26.244 26.7386   1
 -12   0  -1 2.03349 5.22978   3
 -12   0  -1 5.79488 2.99321   3
  12  -1  -1 -13.453 21.2162   1
 -12  -1   1 12.9831 27.1235   1
 -12  -1   1 1.12737 3.06039   3
 -12  -1   1 0.48832 4.34432   3
 -12   1   1 -4.5058 3.81709   3
 -12   1   1 1.20435 2.87022   3
  12   1  -1 -1.9479 22.3028   1
 -12   1   1 -20.827 22.1734   1
 -11  -1   1 44.4780 19.4624   1
  11  -1  -1 26.5988 16.1607   1
  11  -1  -1 33.7298 4.69996   4
 -11  -1   1 15.5623 4.42925   3
  11  -1  -1 27.1299 4.13506   3
 -11  -1   1 31.8373 5.33947   3
 -11   1   1 12.3082 16.5945   1
 -11   1   1 38.3373 5.45794   3
 -11   1   1 13.9198 4.03323   3
  11   1  -1 25.7885 4.45442   4
  11   1  -1 12.3201 16.8153   1
  11   1  -1 19.7816 3.93676   3
 -10  -1   1 20.9486 4.33529   3
  10  -1  -1 23.0215 3.69314   3
  10  -1  -1 5.95808 12.3236   1
  10  -1  -1 22.3650 3.39769   4
 -10  -1   1 29.3474 13.9918   1
 -10  -1   1 22.7188 4.04773   3
 -10  -1   1 11.0122 10.8223   1
  10   1  -1 0.44022 12.7999   1
  10   1  -1 24.4500 3.84368   4
  10   1  -1 23.5649 3.80432   3
 -10   1   1 31.0488 12.6436   1
 -10   1   1 33.8503 4.82489   3
 -10   1   1 20.9217 4.23579   3
 -10   1   1 19.2135 10.5777   1
   9  -1  -1 6.59042 10.0442   1
  -9  -1   1 23.5404 4.14905   3
  -9  -1   1 28.0607 3.76018   3
   9  -1  -1 18.9757 3.34254   3
  -9  -1   1 24.8336 3.12183   4
  -9  -1   1 29.1604 11.5349   1
   9  -1  -1 23.6752 3.56401   4
  -9   1   1 21.9610 3.59156   3
  -9   1   1 25.3619 10.6095   1
   9   1  -1 17.8169 3.00571   4
  -9   1   1 22.7148 3.79655   3
   9   1  -1 1.09325 10.2969   1
   9   1  -1 21.3279 3.64636   3
   8  -1  -1 21.0785 3.22268   3
  -8  -1   1 17.5436 3.40875   3
   8  -1  -1 8.82692 8.06719   1
   8  -1  -1 14.9904 2.82717   4
  -8  -1   1 16.1669 8.15678   1
  -8  -1   1 19.1881 2.59534   4
   8  -1  -1 13.4513 2.80395   3
  -8   1   1 18.8533 2.31014   4
   8   1  -1 18.5921 8.66137   1
   8   1  -1 13.0965 2.94220   3
  -8   1   1 14.1878 2.91682   3
   8   1  -1 11.8105 2.37257   4
  -8   1   1 16.9542 7.97276   1
  -8   1   1 15.9791 3.15223   3
   8   1  -1 21.4092 3.38308   3
  -7  -1   1 210.050 13.3177   3
   7  -1  -1 217.917 13.0405   3
   7  -1  -1 256.279 18.9303   1
  -7  -1   1 254.040 18.2878   1
   7  -1  -1 205.696 12.8970   3
   7  -1  -1 194.709 12.8030   4
  -7  -1   1 206.866 12.6949   4
   7   1  -1 220.126 18.8722   1
  -7   1   1 217.032 13.1814   3
  -7   1   1 211.356 12.9437   3
   7   1  -1 208.056 13.1607   3
  -7   1   1 247.086 17.9635   1
  -7   1   1 206.798 12.4481   4
   7   1  -1 223.534 13.1969   3
   7   1  -1 204.976 12.9861   4
   6  -1  -1 98.8433 6.42364   3
   6  -1  -1 109.034 11.1585   1
   6  -1  -1 94.6713 6.25988   4
  -6  -1   1 94.7061 6.83157   3
   6  -1  -1 93.6035 6.42862   3
  -6  -1   1 91.5612 6.16893   4
   6   1  -1 91.4300 6.34432   4
   6   1  -1 91.0744 6.55871   3
  -6   1   1 92.5080 5.93576   4
  -6   1   1 95.4183 6.66294   3
   6   1  -1 108.335 11.5371   1
   6   1  -1 85.4321 6.38105   3
  -6   1   1 95.1588 10.0422   1
  -6   1   1 93.5289 6.36834   3
   5  -1  -1 281.183 16.1813   3
   5  -1  -1 299.269 19.3266   1
   5  -1  -1 278.929 16.0877   4
   5  -1  -1 286.495 16.1830   3
  -5  -1   1 305.419 16.5467   3
   5   1  -1 287.309 16.1910   4
  -5   1   1 263.543 16.0892   3
   5   1  -1 293.001 19.6228   1
   5   1  -1 289.555 16.2780   3
   5   1  -1 268.350 16.2285   3
  -5   1   1 273.476 16.3451   3
  -5   1   1 298.723 19.1112   1
  -5   1   1 285.385 15.9177   4
   4  -1  -1 276.055 14.8509   3
   4  -1  -1 266.781 14.8291   3
  -4  -1   1 226.193 14.8804   3
   4  -1  -1 252.543 14.6843   4
  -4  -1   1 230.854 18.0008   1
   4  -1  -1 283.785 17.4512   1
  -4  -1   1 278.977 15.0776   3
  -4   1   1 262.072 14.6031   4
   4   1  -1 246.610 14.8422   3
  -4   1   1 270.268 14.8874   3
   4   1  -1 278.960 14.9940   3
   4   1  -1 255.280 14.7859   4
   4   1  -1 278.199 17.8733   1
   3  -1  -1 555.438 32.9297   1
  -3  -1   1 603.900 33.3417   1
  -3  -1   1 571.451 31.2394   3
   3  -1  -1 607.057 31.1604   3
  -3  -1   1 552.545 31.1742   3
   3  -1  -1 570.925 31.1226   3
   3  -1  -1 547.560 31.0317   4
  -3   1   1 574.387 31.0252   4
   3   1  -1 539.731 31.0976   4
  -3   1   1 577.401 31.1568   3
   3   1  -1 546.018 31.1910   3
   3   1  -1 627.090 33.5097   1
   3   1  -1 562.992 31.2019   3
   2  -1  -1 566.106 34.0314   3
  -2  -1   1 635.647 34.0879   4
  -2  -1   1 630.324 34.1493   3
  -2  -1   1 667.164 35.7414   1
   2  -1  -1 637.829 34.0256   4
  -2  -1   1 603.253 34.1131   3
   2  -1  -1 631.138 34.0726   3
  -2   1   1 633.384 34.0790   3
   2   1  -1 627.801 34.1336   3
   2   1  -1 606.983 34.0686   4
   2   1  -1 614.451 34.1173   3
   2   1  -1 707.805 35.8443   1
   0  -1  -1 121.228 7.37907   1
   0  -1  -1 107.924 6.33778   3
   1  -1   1 1095.50 64.8531   3
  -1  -1  -1 1273.56 66.1299   1
  -1  -1  -1 1251.27 65.0050   3
   1   1   1 1307.10 66.1787   1
   1   1   1 1268.18 65.0084   3
  -1   1  -1 1131.22 65.5127   1
  -1   1  -1 1119.73 64.8426   3
  -1   1  -1 1228.13 65.3334   1
   2  -1   1 151.756 8.48215   3
  -2  -1  -1 162.187 10.2463   1
   2  -1   1 148.311 8.41164   4
   2  -1   1 156.852 9.58482   1
  -2  -1  -1 148.022 8.63852   3
  -2   1  -1 142.541 8.44779   3
  -2   1  -1 163.994 9.46287   1
  -2   1  -1 147.344 8.44743   3
   2   1   1 168.019 10.2979   1
   2   1   1 145.875 8.63486   3
   2   1   1 152.204 8.61809   3
   2   1   1 148.272 8.55360   4
  -3  -1  -1 114.824 6.99080   3
  -3  -1  -1 107.896 8.79737   1
   3  -1   1 115.457 6.79141   3
  -3  -1  -1 126.899 6.95358   4
   3  -1   1 123.035 8.57587   1
   3  -1   1 115.422 6.72056   4
   3  -1   1 118.930 6.81991   3
   3   1   1 113.797 6.97611   3
   3   1   1 112.240 6.92506   3
  -3   1  -1 113.975 8.20433   1
   3   1   1 117.024 6.86715   4
  -3   1  -1 122.013 8.36790   1
  -3   1  -1 113.503 6.77500   3
   3   1   1 111.327 8.96188   1
  -4  -1  -1 33.3114 5.11647   1
   4  -1   1 39.2497 3.01598   3
   4  -1   1 35.3473 2.86231   4
   4  -1   1 42.9018 5.49003   1
  -4  -1  -1 39.0667 2.97241   4
   4  -1   1 39.4183 3.09759   3
  -4  -1  -1 41.6463 3.34099   3
  -4   1  -1 37.7867 3.09480   3
   4   1   1 41.6347 3.08032   4
   4   1   1 39.8930 5.89721   1
  -4   1  -1 36.8977 3.03704   3
  -4   1  -1 30.3829 4.56236   1
   4   1   1 43.0195 3.31923   3
  -4   1  -1 33.7903 4.72681   1
   4   1   1 39.4086 3.25594   3
   5  -1   1 34.7195 2.96852   4
   5  -1   1 28.1501 5.74417   1
  -5  -1  -1 31.6002 2.88260   4
  -5  -1  -1 37.0723 3.43410   3
   5  -1   1 35.3887 3.07700   3
  -5  -1  -1 39.0537 3.10878   3
  -5  -1  -1 25.5873 5.39167   1
  -5  -1  -1 32.0277 5.70969   1
   5  -1   1 35.1906 3.14910   3
   5   1   1 33.4033 3.29103   3
  -5   1  -1 35.3112 3.21179   3
  -5   1  -1 31.0540 5.07326   1
   5   1   1 43.3552 6.86978   1
  -5   1  -1 33.2777 3.01975   3
  -5   1  -1 27.8058 4.98007   1
   5   1   1 34.1634 3.08063   4
   5   1   1 33.6115 3.26288   3
   6  -1   1 -2.7849 4.53646   1
   6  -1   1 1.72690 1.57534   3
  -6  -1  -1 4.73654 4.59487   1
  -6  -1  -1 3.93603 4.77529   1
   6  -1   1 3.16752 1.51248   3
  -6  -1  -1 1.60191 1.64471   3
   6  -1   1 2.02122 1.13025   4
  -6  -1  -1 5.90044 1.60205   3
   6   1   1 2.25569 1.71929   3
   6   1   1 3.37770 1.27549   4
  -6   1  -1 4.78512 3.78374   1
  -6   1  -1 2.76549 4.34711   1
  -6   1  -1 2.00695 1.56859   3
   6   1   1 9.28578 5.29827   1
   6   1   1 1.46866 1.48854   3
  -7  -1  -1 2.24627 5.65375   1
  -7  -1  -1 0.39363 1.90525   3
   7  -1   1 2.38471 1.49529   4
   7  -1   1 3.70916 2.02229   3
  -7  -1  -1 2.78413 1.91889   3
   7  -1   1 6.47335 1.88528   3
  -7  -1  -1 11.4709 6.09928   1
   7  -1   1 -2.0367 5.70713   1
  -7   1  -1 1.63422 4.73162   1
   7   1   1 1.81005 2.08684   3
  -7   1  -1 -1.8504 5.26521   1
  -7   1  -1 2.50243 1.86414   3
  -7   1  -1 1.25098 1.77923   3
   7   1   1 4.77451 1.97561   3
   7   1   1 1.21897 1.34010   4
   7   1   1 5.27054 6.50607   1
  -8  -1  -1 31.0025 9.43100   1
   8  -1   1 50.9785 4.88062   3
  -8  -1  -1 56.6088 11.4607   1
   8  -1   1 50.8040 10.5845   1
   8  -1   1 53.7878 7.19215   3
  -8  -1  -1 51.5773 5.09145   3
   8  -1   1 50.8204 4.99066   4
  -8  -1  -1 48.6813 5.14730   3
   8   1   1 45.4977 5.10353   3
   8   1   1 53.1150 5.30607   3
   8   1   1 51.7407 5.11071   4
   8   1   1 73.9771 12.3660   1
  -8   1  -1 36.5608 7.91007   1
  -8   1  -1 55.0820 10.0221   1
  -8   1  -1 45.0508 5.10407   3
  -8   1  -1 44.5757 4.93823   3
  -9  -1  -1 23.1439 8.96435   1
  -9  -1  -1 28.2043 4.22495   3
  -9  -1  -1 22.7936 3.84913   3
  -9  -1  -1 17.9872 12.0311   1
   9  -1   1 35.8241 4.17688   4
  -9   1  -1 31.5769 4.16040   3
  -9   1  -1 20.6678 8.26621   1
  -9   1  -1 22.1337 10.5815   1
   9   1   1 29.8795 4.04972   4
  -9   1  -1 26.2821 4.10699   3
   9   1   1 5.22364 10.6052   1
 -10  -1  -1 25.4418 14.1954   1
 -10  -1  -1 1.70546 10.7130   1
  10  -1   1 2.32983 2.24185   4
 -10  -1  -1 0.71451 3.13932   3
 -10  -1  -1 -0.4396 2.42327   3
 -10   1  -1 18.6110 12.8342   1
 -10   1  -1 4.53017 9.73615   1
 -10   1  -1 5.91912 2.82395   3
 -10   1  -1 -1.1749 2.17365   3
 -11  -1  -1 13.6340 20.7972   1
  11  -1   1 20.9560 3.86917   4
 -11  -1  -1 11.4606 4.41628   3
 -11  -1  -1 11.8740 3.52153   3
  11  -1   1 27.8719 4.13680   3
  11   1   1 16.2619 3.83176   4
 -11   1  -1 16.9218 4.51126   3
 -11   1  -1 6.17828 16.8013   1
  11   1   1 23.0402 4.18686   3
 -11   1  -1 21.7839 3.64624   3
 -12  -1  -1 13.3304 5.72260   3
 -12  -1  -1 13.2874 3.73584   3
 -12  -1  -1 11.2442 29.7090   1
 -12   1  -1 43.5910 22.0233   1
 -12   1  -1 12.8647 3.55211   3
 -12   1  -1 11.1848 5.41522   3
 -12  -2   1 5.14210 3.40372   3
  12  -2  -1 -17.747 20.0227   1
 -12  -2   1 -0.1692 4.97536   3
  12  -2  -1 2.04334 3.06983   4
 -12  -2   1 10.4065 28.3047   1
 -12   2   1 0.99577 20.1750   1
 -12   2   1 5.47128 4.14840   3
 -12   2   1 1.56895 2.73545   3
  12   2  -1 3.49865 23.8780   1
  11  -2  -1 5.21848 2.69733   4
  11  -2  -1 -12.515 15.1485   1
 -11  -2   1 0.53115 3.18465   3
 -11  -2   1 -16.389 19.3807   1
 -11  -2   1 5.84404 3.50564   3
  11  -2  -1 8.75777 2.81364   3
  11   2  -1 8.33799 2.92182   4
  11   2  -1 7.94518 3.06404   3
 -11   2   1 5.08605 3.77094   3
  11   2  -1 -4.1696 17.1176   1
 -11   2   1 1.52427 2.96232   3
 -11   2   1 8.60205 14.7864   1
  10  -2  -1 14.6170 3.02565   3
 -10  -2   1 13.6662 14.1245   1
  10  -2  -1 14.7898 12.5334   1
 -10  -2   1 15.4333 2.81223   4
  10  -2  -1 8.99992 2.45898   4
 -10  -2   1 13.8498 3.97966   3
 -10  -2   1 12.1568 11.8119   1
 -10  -2   1 9.03559 2.76766   3
 -10   2   1 4.43863 11.5087   1
  10   2  -1 3.28933 13.1226   1
 -10   2   1 -5.7315 9.22163   1
  10   2  -1 9.98280 3.35034   3
  10   2  -1 19.0443 3.49633   4
 -10   2   1 13.8173 3.61467   3
 -10   2   1 13.8173 3.46694   3
  -9  -2   1 42.2397 5.79054   3
   9  -2  -1 48.6481 11.8322   1
  -9  -2   1 47.1765 12.7132   1
   9  -2  -1 44.3939 4.95228   4
  -9  -2   1 51.7034 4.84164   4
   9  -2  -1 45.6842 5.25992   3
   9   2  -1 38.2691 4.78674   4
   9   2  -1 52.7207 5.62441   3
   9   2  -1 42.7405 12.0118   1
  -9   2   1 38.3793 5.28303   3
  -9   2   1 48.8600 11.0712   1
  -9   2   1 39.9268 5.10010   3
  -8  -2   1 12.6930 7.61822   1
  -8  -2   1 -0.7990 2.68484   3
   8  -2  -1 -1.2912 1.81244   3
   8  -2  -1 0.85442 1.58490   4
   8  -2  -1 2.27869 1.95459   3
   8  -2  -1 -6.2151 6.79383   1
  -8  -2   1 -0.8728 1.47727   4
  -8   2   1 0.69401 6.61824   1
   8   2  -1 0.67640 2.30526   3
  -8   2   1 2.95452 2.26843   3
   8   2  -1 -3.3580 7.52341   1
   8   2  -1 0.28475 2.10118   3
  -8   2   1 -0.1545 2.11548   3
   8   2  -1 1.57258 1.76228   4
  -8   2   1 -0.1464 1.12512   4
   7  -2  -1 157.818 14.4324   1
  -7  -2   1 141.783 9.02786   4
   7  -2  -1 147.938 9.20720   3
   7  -2  -1 152.752 9.08680   4
  -7  -2   1 123.783 9.24367   3
   7  -2  -1 128.422 9.05829   3
  -7  -2   1 154.353 9.77952   3
  -7   2   1 135.155 8.44490   4
  -7   2   1 140.682 9.32533   3
  -7   2   1 142.388 9.05623   3
   7   2  -1 179.997 16.1561   1
  -7   2   1 153.209 13.8700   1
   7   2  -1 135.427 9.18219   4
   7   2  -1 135.854 9.39166   3
   7   2  -1 134.604 9.46371   3
   6  -2  -1 97.8214 6.40770   3
   6  -2  -1 87.8790 6.30504   4
   6  -2  -1 96.2304 6.53703   3
  -6  -2   1 117.237 14.8255   1
   6  -2  -1 104.837 10.5147   1
  -6  -2   1 88.0553 6.48886   3
  -6  -2   1 101.366 6.88672   3
  -6   2   1 103.831 6.72488   3
   6   2  -1 87.9943 6.71050   3
  -6   2   1 90.3759 5.89487   4
   6   2  -1 99.3726 6.79208   3
  -6   2   1 96.4266 6.48981   3
   6   2  -1 101.090 11.1099   1
  -6   2   1 88.9118 9.60803   1
   6   2  -1 97.4564 6.58347   4
   5  -2  -1 107.034 6.97319   4
   5  -2  -1 126.191 10.3778   1
   5  -2  -1 112.536 7.08610   3
  -5  -2   1 109.352 7.22668   3
  -5  -2   1 120.943 10.9907   1
   5  -2  -1 112.667 7.09355   3
  -5  -2   1 120.141 7.66268   3
  -5   2   1 111.703 7.13920   3
  -5   2   1 93.4815 9.48431   1
   5   2  -1 112.452 7.39207   3
  -5   2   1 124.692 7.33426   3
   5   2  -1 115.494 7.43892   3
   5   2  -1 124.841 11.3061   1
   5   2  -1 112.960 7.20268   4
  -5   2   1 109.125 6.72663   4
  -4  -2   1 69.5309 7.36976   1
  -4  -2   1 70.4629 4.69500   4
  -4  -2   1 71.1180 5.03080   3
   4  -2  -1 80.8631 7.22505   1
  -4  -2   1 68.1900 4.82510   3
   4  -2  -1 71.1919 4.75068   3
   4  -2  -1 73.1890 4.76420   3
   4  -2  -1 67.4603 4.54669   4
   4   2  -1 68.0409 4.76182   4
  -4   2   1 70.4455 4.64177   3
   4   2  -1 65.0925 4.82972   3
   4   2  -1 69.5436 4.85808   3
  -4   2   1 66.0008 4.33658   4
   4   2  -1 62.7035 7.30981   1
  -4   2   1 67.1671 7.10122   1
  -4   2   1 77.6597 4.82060   3
   3  -2  -1 179.585 10.0796   3
  -3  -2   1 179.213 10.1576   4
  -3  -2   1 170.345 10.1847   3
   3  -2  -1 179.536 10.0584   3
  -3  -2   1 181.155 10.3627   3
   3  -2  -1 176.232 9.97108   4
   3  -2  -1 156.781 11.6694   1
  -3  -2   1 197.413 12.5072   1
  -3   2   1 178.017 10.0407   3
   3   2  -1 163.699 10.0925   4
   3   2  -1 173.155 10.2573   3
  -3   2   1 176.589 9.86667   4
   3   2  -1 183.560 10.2616   3
  -3   2   1 178.107 10.0782   3
  -2  -2   1 5037.02 271.723   1
  -1  -2   1 246.088 13.9317   1
  -1  -2   1 239.272 12.7595   4
   1  -2  -1 242.563 12.7379   3
  -1  -2   1 227.818 12.7803   3
  -1  -2   1 231.072 12.7661   3
   1  -2  -1 249.216 14.0321   1
   1   2  -1 248.567 13.9114   1
   1   2  -1 219.790 12.7426   3
   1   2  -1 218.527 12.7501   3
  -1   2   1 214.755 12.6867   3
   1   2  -1 222.395 12.7213   4
   0  -2   1 91.4741 5.20362   3
   0  -2  -1 106.951 6.60145   1
   0  -2  -1 90.7263 5.32422   3
   0  -2   1 91.1009 5.85419   1
   0  -2  -1 96.7132 5.37257   3
   0  -2   1 91.4801 5.19859   3
   0   2  -1 85.7483 5.17956   3
   0   2   1 94.3075 6.49042   1
   0   2   1 98.2978 5.36953   3
   0   2  -1 88.7026 5.72370   1
   0   2   1 91.2401 5.33928   3
  -1  -2  -1 199.044 11.4779   3
   1  -2   1 206.839 11.2037   3
   1  -2   1 192.839 11.7110   1
   1  -2   1 189.542 11.1862   3
  -1  -2  -1 206.428 11.4217   4
  -1  -2  -1 223.682 12.9317   1
  -1  -2  -1 212.659 11.5092   3
  -1   2  -1 226.085 11.4090   1
   1   2   1 211.129 11.4851   3
   1   2   1 230.260 12.8823   1
   1   2   1 210.685 11.4346   4
  -1   2  -1 188.751 11.4495   1
   1   2   1 210.534 11.4784   3
  -1   2  -1 195.183 11.2047   3
  -2  -2  -1 190.622 12.1621   1
   2  -2   1 184.199 10.1495   3
  -2  -2  -1 194.605 10.5288   3
  -2  -2  -1 186.518 12.1413   1
   2  -2   1 191.468 11.0237   1
  -2  -2  -1 181.535 10.4297   3
   2   2   1 190.646 10.4169   4
  -2   2  -1 158.186 10.1106   3
   2   2   1 181.522 10.4841   3
  -2   2  -1 187.301 10.1420   3
  -2   2  -1 199.736 10.8038   1
   2   2   1 177.640 10.4442   3
   3  -2   1 122.925 7.20082   4
  -3  -2  -1 124.271 7.61067   3
   3  -2   1 128.991 7.29884   3
   3  -2   1 122.940 7.26362   3
   3  -2   1 132.660 8.97490   1
  -3  -2  -1 118.332 7.84110   3
  -3  -2  -1 127.246 10.6235   1
  -3  -2  -1 127.350 9.65467   1
   3   2   1 130.781 7.53504   4
   3   2   1 143.826 10.2385   1
  -3   2  -1 126.189 7.28906   3
  -3   2  -1 142.471 8.51542   1
   3   2   1 122.722 7.65310   3
   3   2   1 127.705 7.65766   3
  -3   2  -1 124.918 7.27285   3
   4  -2   1 94.3035 5.67132   4
   4  -2   1 95.8166 8.07546   1
   4  -2   1 92.5818 5.76034   3
  -4  -2  -1 87.3783 8.80220   1
  -4  -2  -1 98.9513 6.22901   3
   4  -2   1 100.361 5.83635   3
   4   2   1 97.4707 9.16869   1
   4   2   1 97.3827 5.98475   4
  -4   2  -1 90.9787 5.72669   3
  -4   2  -1 92.5008 5.73607   3
   4   2   1 94.0273 6.07679   3
  -4   2  -1 76.8281 7.18199   1
   4   2   1 94.4414 6.13493   3
  -4   2  -1 94.7382 7.50416   1
   5  -2   1 11.7232 1.77699   3
  -5  -2  -1 11.2786 1.67181   4
  -5  -2  -1 3.08841 4.49945   1
   5  -2   1 12.4314 1.78403   3
   5  -2   1 11.8834 1.64643   4
   5  -2   1 7.55807 4.04645   1
  -5  -2  -1 3.80201 4.16795   1
  -5  -2  -1 11.2303 1.95938   3
  -5   2  -1 8.95713 3.34574   1
   5   2   1 13.6197 2.08479   3
   5   2   1 10.7033 1.58171   4
   5   2   1 11.7751 2.06985   3
   5   2   1 8.53136 4.53824   1
  -5   2  -1 6.04727 3.37796   1
  -5   2  -1 12.9985 1.80202   3
  -5   2  -1 14.4585 1.81661   3
  -6  -2  -1 3.12337 1.71391   3
  -6  -2  -1 10.5713 5.23396   1
   6  -2   1 -2.8321 4.43619   1
   6  -2   1 4.47202 1.55053   3
   6  -2   1 4.94291 1.63496   3
  -6  -2  -1 7.58644 5.16680   1
  -6  -2  -1 5.78999 1.50757   4
   6  -2   1 5.32158 1.39282   4
   6   2   1 4.25148 1.34060   4
  -6   2  -1 4.81184 1.59999   3
   6   2   1 6.20239 1.88915   3
  -6   2  -1 6.29047 1.67113   3
   6   2   1 3.71874 1.93218   3
  -6   2  -1 -0.0976 3.98072   1
  -6   2  -1 6.89123 3.59042   1
   6   2   1 -4.6837 4.27574   1
  -7  -2  -1 20.3658 7.33056   1
  -7  -2  -1 24.1379 7.44566   1
   7  -2   1 24.3340 3.06802   3
   7  -2   1 23.4058 7.12250   1
  -7  -2  -1 20.9243 3.32155   3
   7  -2   1 20.3691 2.66646   4
   7  -2   1 24.3462 2.96161   3
  -7   2  -1 26.7515 6.49169   1
   7   2   1 24.5887 8.15306   1
  -7   2  -1 26.9641 3.36009   3
  -7   2  -1 24.4484 3.07031   3
   7   2   1 27.5925 3.46385   3
   7   2   1 31.2228 3.61270   4
   7   2   1 26.8154 3.41214   3
  -7   2  -1 23.7812 5.63847   1
   8  -2   1 9.04348 2.14825   4
  -8  -2  -1 -1.3110 8.02914   1
   8  -2   1 20.4239 8.18911   1
  -8  -2  -1 6.03299 8.16971   1
  -8  -2  -1 9.65499 2.86272   3
  -8   2  -1 13.7217 6.92213   1
  -8   2  -1 12.2527 2.70794   3
  -8   2  -1 9.21312 2.41887   3
   8   2   1 4.37352 8.50614   1
   8   2   1 9.03274 2.96929   3
  -8   2  -1 8.36067 5.51430   1
   8   2   1 13.6090 2.77894   4
   9  -2   1 5.64182 2.13466   4
  -9  -2  -1 10.1114 3.07329   3
  -9  -2  -1 3.89805 9.25345   1
   9  -2   1 -1.3871 9.36152   1
  -9  -2  -1 4.60593 2.90969   3
  -9  -2  -1 13.4083 11.2744   1
  -9   2  -1 -0.4670 7.01437   1
   9   2   1 0.91313 10.4516   1
   9   2   1 8.69685 2.45032   4
  -9   2  -1 4.47801 2.27531   3
  -9   2  -1 8.41081 8.90673   1
  -9   2  -1 5.75446 2.78082   3
 -10  -2  -1 -9.1906 11.0862   1
 -10  -2  -1 5.10962 3.18670   3
  10  -2   1 7.41978 2.41437   4
 -10  -2  -1 2.75839 15.3350   1
 -10  -2  -1 2.48826 2.69647   3
  10  -2   1 2.80737 2.41729   3
 -10   2  -1 2.10054 2.86628   3
 -10   2  -1 7.69603 11.3994   1
  10   2   1 -0.4039 2.41666   4
 -10   2  -1 0.79871 2.23517   3
 -10   2  -1 0.78494 9.16959   1
  11  -2   1 8.77898 3.01556   4
 -11  -2  -1 5.79578 3.73045   3
 -11  -2  -1 2.65768 2.76822   3
  11  -2   1 1.47430 2.99874   3
 -11  -2  -1 -6.2834 21.0520   1
 -11   2  -1 7.81198 3.82871   3
  11   2   1 -2.7254 3.12764   3
  11   2   1 4.90448 2.94896   4
 -11   2  -1 1.98355 14.0790   1
 -11   2  -1 2.12381 2.51392   3
 -12  -2  -1 34.6114 34.6617   1
 -12  -2  -1 8.42780 3.35152   3
 -12  -2  -1 5.26998 5.25714   3
 -12   2  -1 9.15369 4.91335   3
 -12   2  -1 30.7504 17.6487   1
 -12   2  -1 3.71649 2.91795   3
 -12  -3   1 16.9996 6.30252   3
  12  -3  -1 32.9242 21.4751   1
  12  -3  -1 12.6969 3.68758   4
 -12  -3   1 -9.4635 30.0451   1
 -12  -3   1 3.65170 3.63673   3
 -12   3   1 8.50207 3.06598   3
  12   3  -1 0.28127 25.4616   1
 -12   3   1 -1.5614 16.7108   1
 -12   3   1 1.03332 3.56753   3
 -11  -3   1 8.95950 18.6674   1
 -11  -3   1 37.1427 5.85276   3
  11  -3  -1 32.8809 4.42682   3
  11  -3  -1 20.0851 15.9370   1
  11  -3  -1 33.1805 4.77974   4
 -11   3   1 47.6586 5.60381   3
 -11   3   1 30.4073 4.57843   3
  11   3  -1 45.4017 19.1757   1
  11   3  -1 48.3425 5.77222   4
 -11   3   1 22.1607 17.0461   1
 -11   3   1 33.3991 14.8469   1
  10  -3  -1 14.6012 12.7575   1
  10  -3  -1 5.11225 2.49675   3
 -10  -3   1 8.88633 2.70713   4
 -10  -3   1 -7.5791 12.0494   1
  10  -3  -1 8.42552 2.83644   4
 -10  -3   1 10.0781 3.98665   3
 -10  -3   1 24.5827 15.3753   1
  10   3  -1 8.39317 14.0668   1
 -10   3   1 8.16344 3.10623   3
  10   3  -1 8.26657 2.91817   4
 -10   3   1 9.60195 9.29332   1
 -10   3   1 14.3491 10.9657   1
 -10   3   1 13.2657 3.64183   3
  10   3  -1 16.4359 3.47452   3
  -9  -3   1 192.524 13.5224   3
  -9  -3   1 213.975 13.6108   3
   9  -3  -1 187.927 12.6259   3
   9  -3  -1 177.345 20.7677   1
   9  -3  -1 192.468 12.6676   4
  -9  -3   1 222.105 12.8215   4
  -9  -3   1 149.901 20.5927   1
  -9   3   1 176.935 17.4105   1
   9   3  -1 199.914 13.1046   4
   9   3  -1 204.117 13.2475   3
  -9   3   1 189.775 12.7448   3
  -9   3   1 211.647 12.7721   3
   9   3  -1 204.129 23.3750   1
  -9   3   1 207.197 19.9961   1
   8  -3  -1 57.6740 11.2286   1
   8  -3  -1 86.4271 6.30426   3
  -8  -3   1 78.8974 6.21817   4
   8  -3  -1 79.3335 6.27496   4
   8  -3  -1 82.8232 6.23311   3
  -8  -3   1 82.6987 7.28805   3
  -8  -3   1 68.6180 6.72336   3
  -8   3   1 80.2464 6.42355   3
   8   3  -1 78.6307 6.88272   3
  -8   3   1 85.8651 6.48598   3
   8   3  -1 76.6732 6.68291   3
  -8   3   1 73.9319 11.0375   1
   8   3  -1 111.128 14.2578   1
   8   3  -1 74.8777 6.42520   4
  -7  -3   1 117.029 8.50778   3
   7  -3  -1 135.685 8.09087   3
  -7  -3   1 102.472 14.3639   1
   7  -3  -1 104.910 13.0896   1
   7  -3  -1 117.251 7.93369   4
   7  -3  -1 118.523 7.88472   3
  -7  -3   1 132.032 8.96257   3
   7   3  -1 112.863 8.49113   3
  -7   3   1 118.480 7.15421   4
  -7   3   1 121.426 7.89544   3
  -7   3   1 119.956 8.16545   3
   7   3  -1 105.151 14.1996   1
   7   3  -1 123.588 8.33494   4
  -7   3   1 101.436 12.1409   1
   7   3  -1 125.544 8.49259   3
  -6  -3   1 234.412 14.6021   3
  -6  -3   1 239.849 19.0310   1
   6  -3  -1 249.962 14.3052   3
   6  -3  -1 240.982 14.3306   3
   6  -3  -1 255.142 14.3163   4
   6  -3  -1 249.771 18.2781   1
  -6  -3   1 252.853 15.0196   3
  -6   3   1 255.519 14.3655   3
   6   3  -1 250.268 14.7437   3
  -6   3   1 254.719 14.4653   3
   6   3  -1 270.818 20.0002   1
  -6   3   1 252.367 17.9452   1
   6   3  -1 244.904 14.7740   3
   6   3  -1 236.611 14.5364   4
  -6   3   1 234.312 13.7806   4
  -5  -3   1 89.4224 5.84513   4
   5  -3  -1 84.1144 5.63394   3
   5  -3  -1 84.5514 5.63798   3
   5  -3  -1 91.7518 8.91525   1
  -5  -3   1 101.844 9.67000   1
  -5  -3   1 96.2109 6.48388   3
  -5  -3   1 88.5940 5.98045   3
   5  -3  -1 87.5646 5.63842   4
  -5   3   1 83.2471 5.22037   4
  -5   3   1 91.5203 5.77093   3
   5   3  -1 87.0378 6.16923   3
   5   3  -1 85.7782 5.98346   3
   5   3  -1 80.6422 5.83739   4
   5   3  -1 104.625 10.5841   1
  -5   3   1 81.2683 5.78252   3
  -5   3   1 90.3391 8.53841   1
  -4  -3   1 214.727 12.7459   3
  -4  -3   1 230.172 12.8919   3
  -4  -3   1 227.898 12.6769   4
   4  -3  -1 225.461 12.4641   3
   4  -3  -1 221.906 14.6938   1
   4  -3  -1 220.662 12.3732   4
   4  -3  -1 223.458 12.4317   3
  -4  -3   1 209.747 15.3885   1
   4   3  -1 213.990 12.6013   4
   4   3  -1 219.412 12.8177   3
  -4   3   1 189.484 14.3550   1
  -4   3   1 215.848 12.4377   3
   4   3  -1 231.865 15.7947   1
  -4   3   1 215.103 12.4497   3
   4   3  -1 222.047 12.7932   3
  -4   3   1 212.408 12.1067   4
  -3  -3   1 754.479 40.4733   4
  -3  -3   1 742.837 40.5074   3
   3  -3  -1 764.797 40.2727   3
  -3  -3   1 763.070 42.8471   1
   3  -3  -1 746.959 40.2021   4
  -3  -3   1 770.556 40.5778   3
   3  -3  -1 739.831 40.2516   3
  -3   3   1 666.218 41.8153   1
  -3   3   1 745.044 40.0625   4
  -3   3   1 742.818 40.2699   3
   3   3  -1 729.062 40.4927   3
   3   3  -1 728.693 40.4717   3
  -3   3   1 730.101 40.2524   3
   3   3  -1 724.346 40.4115   4
   3   3  -1 792.862 42.9865   1
  -2  -3   1 4069.97 210.756   1
   2  -3  -1 3487.20 209.960   1
  -2   3   1 3691.01 210.049   1
   2   3  -1 4328.09 210.868   1
  -1  -3   1 1491.40 77.0194   4
   1  -3  -1 1370.63 76.9729   3
  -1  -3   1 1445.56 78.2626   1
  -1  -3   1 1387.54 77.0069   3
   1   3  -1 1438.15 78.1825   1
   1   3  -1 1457.37 76.9868   4
   0  -3   1 3842.43 217.469   1
   0  -3  -1 4246.41 218.284   1
   0   3  -1 3980.01 217.377   1
   0   3   1 4120.88 218.177   1
  -1  -3  -1 414.357 23.5879   3
  -1  -3  -1 433.802 23.5710   4
   1  -3   1 439.456 23.2337   3
   1  -3   1 372.104 23.4851   1
  -1  -3  -1 476.255 25.2938   1
  -1  -3  -1 446.089 23.6606   3
   1   3   1 452.168 25.1147   1
   1   3   1 425.438 23.6097   3
  -1   3  -1 413.000 23.2314   3
   1   3   1 447.706 23.5806   4
   1   3   1 451.542 23.6466   3
  -2  -3  -1 760.236 40.7495   4
   2  -3   1 778.125 40.9862   1
  -2  -3  -1 754.344 40.8437   3
   2  -3   1 654.576 40.8754   1
  -2  -3  -1 783.612 42.7554   1
  -2  -3  -1 717.098 40.7765   3
   2  -3   1 777.303 40.3798   3
  -2  -3  -1 827.813 42.9355   1
   2   3   1 785.738 40.7779   4
  -2   3  -1 748.578 40.3662   3
   2   3   1 717.531 40.7829   3
   2   3   1 726.109 40.7963   3
  -3  -3  -1 4.54610 1.48425   3
  -3  -3  -1 5.73063 3.10886   1
  -3  -3  -1 6.58871 1.23304   4
   3  -3   1 5.57544 1.00530   3
   3  -3   1 7.05391 2.13897   1
  -3  -3  -1 1.41603 3.11765   1
   3  -3   1 5.38088 0.78773   4
  -3  -3  -1 5.80460 1.62545   3
   3   3   1 6.38902 1.60963   3
  -3   3  -1 5.91595 0.97872   3
  -3   3  -1 7.11577 0.99221   3
   3   3   1 5.00279 1.10247   4
  -3   3  -1 7.96843 1.79211   1
   3   3   1 5.06063 1.44445   3
  -3   3  -1 6.73208 1.74524   1
   3   3   1 14.4295 3.87869   1
  -4  -3  -1 994.067 57.8854   1
  -4  -3  -1 1030.29 55.2522   3
   4  -3   1 1037.29 54.7267   3
  -4  -3  -1 952.643 55.0913   3
   4  -3   1 975.780 54.6693   4
   4  -3   1 1019.32 56.6250   1
  -4  -3  -1 1074.72 58.2457   1
   4  -3   1 953.633 54.6919   3
  -4   3  -1 1091.30 55.9932   1
   4   3   1 989.952 55.0724   4
   4   3   1 982.794 55.1404   3
  -4   3  -1 1027.47 54.7182   3
   4   3   1 1018.74 55.2125   3
   4   3   1 1052.56 58.3255   1
  -5  -3  -1 83.3048 9.41933   1
   5  -3   1 71.9571 5.00287   3
   5  -3   1 78.1726 5.01964   4
  -5  -3  -1 89.1601 13.2872   1
   5  -3   1 81.6495 5.08619   3
  -5  -3  -1 83.8262 5.85303   3
  -5  -3  -1 72.6740 5.51752   3
   5  -3   1 84.2279 8.18746   1
  -5   3  -1 68.7032 7.01613   1
   5   3   1 74.1544 5.40039   4
  -5   3  -1 79.1314 5.08280   3
   5   3   1 81.7450 5.74735   3
   5   3   1 81.0657 5.66786   3
   5   3   1 84.0453 9.83235   1
  -6  -3  -1 1.71304 5.33051   1
   6  -3   1 12.5989 1.91861   3
  -6  -3  -1 10.6907 2.22961   3
  -6  -3  -1 8.25235 1.74860   4
   6  -3   1 11.4469 4.96539   1
  -6  -3  -1 9.52014 2.35793   3
   6  -3   1 10.7728 1.65534   4
   6  -3   1 9.34632 1.71871   3
   6   3   1 8.93179 2.28110   3
   6   3   1 8.29090 2.28237   3
  -6   3  -1 6.62407 3.34294   1
  -6   3  -1 8.10291 1.68613   3
  -6   3  -1 2.71482 3.93887   1
   6   3   1 9.45824 2.04195   4
  -6   3  -1 8.56468 1.74230   3
   6   3   1 11.6153 6.04812   1
   7  -3   1 248.501 14.4160   3
   7  -3   1 227.232 14.3236   3
  -7  -3  -1 255.969 15.1205   3
  -7  -3  -1 236.719 20.2277   1
   7  -3   1 238.633 19.2237   1
   7  -3   1 237.905 14.4024   4
   7   3   1 233.646 14.8894   3
   7   3   1 259.238 14.8327   4
  -7   3  -1 257.682 14.4275   3
  -7   3  -1 257.779 14.5102   3
   7   3   1 243.281 14.9361   3
  -7   3  -1 232.954 17.5363   1
   7   3   1 244.028 21.1314   1
  -8  -3  -1 231.572 20.9725   1
   8  -3   1 187.161 19.9389   1
  -8  -3  -1 229.087 14.7578   3
  -8  -3  -1 250.067 22.0978   1
   8  -3   1 237.405 14.1675   4
  -8   3  -1 217.774 17.7477   1
   8   3   1 223.564 14.6261   3
   8   3   1 239.088 22.6956   1
   8   3   1 226.846 14.7304   3
  -8   3  -1 227.911 13.9939   3
  -8   3  -1 253.353 14.2092   3
  -8   3  -1 261.276 18.9049   1
   8   3   1 244.288 14.6631   4
   9  -3   1 62.7495 12.9474   1
  -9  -3  -1 87.9262 16.5019   1
  -9  -3  -1 79.0013 7.31292   3
  -9  -3  -1 44.5204 12.8080   1
   9  -3   1 75.2461 6.56266   4
  -9   3  -1 90.8081 10.8594   1
   9   3   1 84.2271 7.10629   4
  -9   3  -1 108.712 12.6926   1
  -9   3  -1 73.1822 6.28932   3
  -9   3  -1 69.2165 6.75041   3
 -10  -3  -1 30.2592 4.73380   3
  10  -3   1 33.0970 4.10588   4
 -10  -3  -1 32.9417 16.2079   1
  10  -3   1 30.3427 3.94569   3
 -10  -3  -1 25.6277 4.75959   3
 -10  -3  -1 17.5757 12.3305   1
  10   3   1 38.2558 4.74924   4
 -10   3  -1 24.0698 9.34820   1
 -10   3  -1 30.8775 4.37548   3
 -10   3  -1 28.8030 3.83279   3
 -10   3  -1 8.47377 9.66724   1
 -11  -3  -1 4.71973 22.9766   1
  11  -3   1 1.88582 2.65263   3
 -11  -3  -1 -3.0241 4.09389   3
 -11  -3  -1 -0.8851 2.50282   3
  11  -3   1 -1.2577 2.56081   4
  11   3   1 4.52612 3.30829   3
 -11   3  -1 -1.6351 2.13532   3
 -11   3  -1 -4.0222 10.7916   1
  11   3   1 0.89045 2.72847   4
 -11   3  -1 -2.2720 3.05352   3
 -12  -3  -1 3.72256 3.32138   3
 -12   3  -1 3.61813 2.54658   3
 -12   3  -1 6.68788 4.57307   3
 -12  -4   1 -61.073 29.3566   1
  12  -4  -1 50.6629 21.6222   1
 -12  -4   1 7.77111 3.81104   3
  12  -4  -1 6.68322 3.06082   4
  12   4  -1 13.5160 31.7392   1
 -12   4   1 5.72557 2.79549   3
 -12   4   1 -2.4252 13.1648   1
 -12   4   1 7.25511 3.57756   3
  11  -4  -1 10.0743 2.67269   4
 -11  -4   1 19.1997 21.0269   1
 -11  -4   1 2.52191 3.72876   3
  11  -4  -1 11.1801 15.2743   1
 -11  -4   1 8.47584 2.72119   4
  11  -4  -1 7.11646 2.73533   3
 -11   4   1 6.21532 2.88763   3
  11   4  -1 16.6468 18.6885   1
 -11   4   1 7.21461 10.4994   1
 -11   4   1 23.9006 11.5093   1
  11   4  -1 4.35694 3.13120   4
  11   4  -1 13.3362 3.50726   3
 -10  -4   1 33.7021 5.25857   3
 -10  -4   1 40.3843 5.48112   3
 -10  -4   1 26.8325 3.88084   4
  10  -4  -1 30.3636 3.95415   3
 -10  -4   1 8.45059 14.8656   1
  10  -4  -1 40.1830 14.0767   1
 -10   4   1 25.0016 10.5428   1
 -10   4   1 31.3079 4.26602   3
 -10   4   1 25.5237 4.00191   3
  10   4  -1 25.4319 3.99954   4
 -10   4   1 24.1804 9.23864   1
  10   4  -1 31.7816 15.6504   1
   9  -4  -1 138.928 8.89398   4
  -9  -4   1 129.017 8.91401   4
   9  -4  -1 125.603 8.59622   3
   9  -4  -1 132.616 17.0801   1
  -9  -4   1 108.563 9.50047   3
  -9  -4   1 113.615 9.97193   3
  -9   4   1 113.184 8.64147   3
   9   4  -1 114.688 9.08622   4
   9   4  -1 119.378 9.46816   3
  -9   4   1 123.388 16.4793   1
   9   4  -1 105.118 17.4586   1
  -9   4   1 145.064 8.93642   3
  -9   4   1 97.7708 13.5080   1
   8  -4  -1 1.31916 1.86450   3
  -8  -4   1 -8.1377 8.27864   1
  -8  -4   1 0.32111 2.89934   3
   8  -4  -1 3.41961 1.90486   3
   8  -4  -1 7.49562 6.89497   1
  -8  -4   1 -5.1254 2.16198   3
   8  -4  -1 1.40424 1.66519   4
   8   4  -1 -1.4863 2.41760   3
  -8   4   1 0.91201 1.87573   3
   8   4  -1 -2.4494 1.59312   4
  -8   4   1 -0.1262 2.04606   3
   8   4  -1 3.87815 8.66813   1
  -8   4   1 2.58055 6.03174   1
   8   4  -1 2.55542 2.41719   3
  -7  -4   1 15.2729 3.03798   3
  -7  -4   1 14.3720 2.32628   4
  -7  -4   1 8.62913 6.24943   1
  -7  -4   1 14.4965 3.56580   3
   7  -4  -1 12.5258 2.07063   4
   7  -4  -1 13.2072 2.25708   3
   7  -4  -1 9.78039 6.12244   1
   7  -4  -1 13.1866 2.34392   3
   7   4  -1 15.8735 3.10878   3
   7   4  -1 11.5686 2.34150   4
  -7   4   1 11.5174 2.33744   3
   7   4  -1 10.5352 2.71040   3
   7   4  -1 14.7622 7.23196   1
  -7   4   1 12.2909 5.45636   1
  -7   4   1 11.4251 2.46351   3
  -6  -4   1 79.9516 6.04721   4
  -6  -4   1 86.7222 6.85183   3
   6  -4  -1 82.8670 5.73361   3
  -6  -4   1 79.3038 6.35475   3
   6  -4  -1 80.1405 9.86175   1
   6  -4  -1 89.4927 5.72910   3
   6  -4  -1 81.7251 5.71264   4
  -6  -4   1 63.1864 10.2271   1
   6   4  -1 86.7574 6.11704   4
   6   4  -1 86.2005 10.8489   1
  -6   4   1 85.7605 5.78935   3
   6   4  -1 82.1664 6.39132   3
   6   4  -1 83.9604 6.30645   3
  -6   4   1 69.5648 9.09836   1
  -6   4   1 89.6019 5.91841   3
  -6   4   1 79.0552 4.87055   4
   5  -4  -1 0.46328 3.11066   1
  -5  -4   1 0.60174 1.50885   3
  -5  -4   1 -0.4029 3.77705   1
   5  -4  -1 0.74152 1.18704   3
  -5  -4   1 -2.3469 1.68893   3
   5  -4  -1 0.22739 1.14146   3
   5  -4  -1 0.11366 0.99189   4
  -5  -4   1 -1.2426 1.01684   4
  -5   4   1 0.36794 1.21448   3
  -5   4   1 -0.3571 0.56764   4
  -5   4   1 0.83803 1.42617   3
   5   4  -1 -1.9238 1.54535   3
   5   4  -1 -1.7517 1.62339   3
  -5   4   1 -1.8314 2.86849   1
   5   4  -1 1.05758 1.18963   4
   5   4  -1 -5.2244 4.30743   1
   4  -4  -1 97.8017 6.04288   3
   4  -4  -1 111.322 8.67830   1
   4  -4  -1 99.1744 6.00876   4
  -4  -4   1 96.3661 6.40892   4
  -4  -4   1 91.7524 9.55597   1
  -4  -4   1 97.8052 6.58624   3
   4  -4  -1 102.113 6.06590   3
  -4  -4   1 108.808 6.89873   3
   4   4  -1 98.6597 6.51001   3
  -4   4   1 102.760 6.14543   3
   4   4  -1 95.1236 9.99884   1
   4   4  -1 93.2057 6.30465   4
  -4   4   1 82.3279 7.96001   1
   4   4  -1 99.0723 6.57013   3
  -4   4   1 102.113 6.14331   3
  -4   4   1 95.1182 5.59406   4
   3  -4  -1 533.221 29.1565   4
  -3  -4   1 544.254 29.5057   4
  -3  -4   1 556.912 29.6407   3
  -3  -4   1 524.292 29.5217   3
   3  -4  -1 527.305 30.9591   1
   3  -4  -1 553.556 29.2351   3
  -3  -4   1 565.815 32.2108   1
   3  -4  -1 536.140 29.2144   3
  -3   4   1 484.037 30.7331   1
   3   4  -1 520.583 29.4314   4
  -3   4   1 532.075 28.9477   4
  -3   4   1 513.771 29.1992   3
   3   4  -1 572.434 32.2675   1
   3   4  -1 560.660 29.5917   3
  -3   4   1 540.980 29.2317   3
   3   4  -1 525.370 29.5127   3
   2  -4  -1 287.512 18.9611   1
  -2  -4   1 334.193 17.8386   3
  -2  -4   1 313.386 17.8125   3
  -2  -4   1 323.203 19.7775   1
   2  -4  -1 337.685 17.5823   3
   2  -4  -1 302.267 17.5383   3
  -2  -4   1 340.750 17.8092   4
  -2   4   1 335.291 17.5699   3
   2   4  -1 323.986 17.7103   4
  -2   4   1 324.074 17.3847   4
  -2   4   1 282.846 18.7822   1
   2   4  -1 314.460 17.7729   3
   2   4  -1 330.738 19.8723   1
   2   4  -1 337.066 17.8359   3
  -2   4   1 303.991 17.5579   3
  -1  -4   1 648.106 35.5296   3
  -1  -4   1 682.361 35.5390   3
  -1  -4   1 702.731 35.5304   4
   1  -4  -1 606.042 36.7618   1
   1  -4  -1 674.714 35.4807   3
  -1  -4   1 659.134 36.9347   1
   1   4  -1 671.262 35.5138   3
  -1   4   1 621.341 35.3207   4
   1   4  -1 680.001 35.4707   4
   1   4  -1 687.692 36.9528   1
  -1   4   1 571.282 35.4194   3
   0  -4  -1 10.1192 1.38855   4
   0  -4   1 9.97475 1.38737   3
   0  -4  -1 12.6937 1.57324   3
   0  -4   1 13.4031 2.06217   1
   0  -4  -1 12.6907 2.44607   1
   0  -4  -1 13.2899 1.67926   3
   0  -4   1 12.3895 1.26755   4
   0  -4   1 12.5313 1.31306   3
   0   4   1 10.6820 1.38778   3
   0   4   1 17.0366 2.74930   1
   0   4  -1 13.1739 1.93295   1
   0   4   1 11.1759 1.37611   4
   0   4  -1 14.4031 1.34191   3
   0   4  -1 9.64178 1.26564   3
   0   4   1 12.7033 1.46142   3
   1  -4   1 2351.71 129.066   1
  -1  -4  -1 2459.47 131.007   1
  -2  -4  -1 1466.45 78.7293   3
   2  -4   1 1522.37 78.5201   1
  -2  -4  -1 1436.38 78.7566   3
  -2  -4  -1 1543.92 81.0044   1
  -2  -4  -1 1433.29 78.6588   4
  -2  -4  -1 1432.64 80.7395   1
   2   4   1 1453.99 78.7349   3
   2   4   1 1408.42 78.7183   3
   2   4   1 1433.57 78.6573   4
  -3  -4  -1 99.0182 8.78098   1
  -3  -4  -1 88.4738 5.43481   4
   3  -4   1 77.8897 4.68467   4
  -3  -4  -1 87.4133 5.61231   3
  -3  -4  -1 77.0414 8.42673   1
   3  -4   1 89.8795 4.80641   3
   3  -4   1 79.8666 6.02281   1
  -3  -4  -1 85.7079 5.57661   3
  -3   4  -1 76.1749 4.73288   3
   3   4   1 74.7535 5.51889   3
   3   4   1 83.2697 5.38510   4
   3   4   1 80.2521 8.31499   1
  -3   4  -1 86.3446 4.79061   3
   3   4   1 79.9197 5.48603   3
   4  -4   1 518.640 26.8608   3
   4  -4   1 470.023 26.7961   4
  -4  -4  -1 492.459 27.4048   3
  -4  -4  -1 490.842 27.3032   4
  -4  -4  -1 474.941 30.4291   1
  -4  -4  -1 527.965 30.8367   1
   4  -4   1 502.021 28.5951   1
  -4  -4  -1 509.131 27.5655   3
   4   4   1 485.619 27.3551   4
   4   4   1 467.739 27.3887   3
  -4   4  -1 478.884 26.8164   3
   4   4   1 527.953 31.0115   1
   4   4   1 478.336 27.4567   3
  -4   4  -1 499.443 26.8484   3
  -5  -4  -1 0.25475 4.32516   1
   5  -4   1 0.77464 3.15304   1
  -5  -4  -1 1.48017 1.53007   3
  -5  -4  -1 2.18920 1.60961   3
   5  -4   1 0.00580 0.90098   3
   5  -4   1 0.27111 0.79148   4
  -5  -4  -1 2.22578 0.96236   4
  -5  -4  -1 -3.5666 3.97761   1
   5  -4   1 1.41271 1.09762   3
   5   4   1 2.24682 1.45225   3
  -5   4  -1 -0.4087 0.93167   3
  -5   4  -1 -2.1838 2.03555   1
  -5   4  -1 -0.0715 0.96438   3
   5   4   1 -0.3318 1.12529   4
   5   4   1 -0.2768 1.37719   3
  -5   4  -1 1.40183 2.34014   1
   5   4   1 -3.1272 4.62576   1
  -6  -4  -1 9.67318 6.18333   1
  -6  -4  -1 12.0145 2.64116   3
   6  -4   1 13.1561 5.15996   1
   6  -4   1 13.5695 1.83650   4
   6  -4   1 16.3703 2.05645   3
  -6  -4  -1 9.91759 2.19623   3
  -6  -4  -1 10.6498 5.60847   1
   6  -4   1 15.1667 1.95586   3
  -6   4  -1 11.8769 3.40082   1
  -6   4  -1 14.0757 1.94442   3
   6   4   1 13.5511 2.46184   3
   6   4   1 10.8871 1.88382   4
  -6   4  -1 16.1370 1.95140   3
  -6   4  -1 21.8212 4.27832   1
   6   4   1 5.52399 6.32271   1
   6   4   1 16.8383 2.74882   3
  -7  -4  -1 0.71874 6.59187   1
  -7  -4  -1 4.44840 2.23071   3
   7  -4   1 3.10360 1.40957   4
   7  -4   1 -0.7294 1.46577   3
   7  -4   1 6.95254 5.49329   1
  -7  -4  -1 1.78733 2.16646   3
  -7  -4  -1 3.85235 1.44364   4
   7   4   1 5.82989 6.75658   1
  -7   4  -1 2.17881 1.52778   3
   7   4   1 3.10406 1.70366   4
  -7   4  -1 2.84009 1.63251   3
   7   4   1 2.38967 2.38312   3
   7   4   1 -0.3629 1.99088   3
  -7   4  -1 4.29829 4.47941   1
  -7   4  -1 1.65663 3.62351   1
  -8  -4  -1 33.3016 10.3240   1
  -8  -4  -1 25.8121 4.10415   3
  -8  -4  -1 27.0358 3.98146   3
   8  -4   1 35.0509 3.83520   4
  -8  -4  -1 22.1094 9.18755   1
   8  -4   1 22.7614 8.47543   1
   8   4   1 19.7716 3.73124   3
  -8   4  -1 22.2906 6.40537   1
   8   4   1 24.6064 3.87290   3
  -8   4  -1 27.1665 3.50102   3
  -8   4  -1 29.5618 3.79914   3
   8   4   1 43.1261 11.7140   1
   8   4   1 20.6083 3.48392   4
  -8   4  -1 26.7524 5.83682   1
  -9  -4  -1 188.149 23.7174   1
  -9  -4  -1 192.354 13.7664   3
   9  -4   1 189.912 21.6407   1
   9  -4   1 227.602 13.2615   4
   9  -4   1 221.767 13.0165   3
  -9   4  -1 201.476 12.9464   3
   9   4   1 215.349 13.6547   4
  -9   4  -1 189.530 16.0624   1
  -9   4  -1 193.260 12.6289   3
  -9   4  -1 218.889 17.7160   1
 -10  -4  -1 21.5409 13.5524   1
 -10  -4  -1 7.14452 16.9752   1
  10  -4   1 17.1925 3.13370   3
 -10  -4  -1 15.5499 4.05417   3
  10  -4   1 22.1295 3.72082   4
 -10   4  -1 34.4847 7.71621   1
  10   4   1 15.9951 3.53758   4
 -10   4  -1 21.1088 3.11315   3
 -10   4  -1 23.1982 3.60266   3
 -10   4  -1 9.79880 6.72236   1
  11  -4   1 14.3383 4.13640   3
 -11  -4  -1 26.4577 25.0430   1
  11  -4   1 13.5412 3.36698   4
 -11  -4  -1 13.0602 4.46452   3
 -11  -4  -1 18.1495 4.03317   3
 -11   4  -1 11.0932 3.63209   3
 -11   4  -1 8.69657 2.68668   3
  11   4   1 6.03720 3.16585   4
  11   4   1 6.20375 4.04037   3
 -12  -4  -1 4.86214 3.71906   3
 -12   4  -1 10.1921 2.91471   3
 -12  -5   1 -0.6243 3.52350   3
  12  -5  -1 4.44889 2.82299   4
  12  -5  -1 -20.259 21.8315   1
 -12  -5   1 -34.225 34.7098   1
 -12   5   1 4.76260 3.69550   3
 -12   5   1 -2.3681 2.27496   3
  11  -5  -1 32.1881 4.04596   3
  11  -5  -1 33.3516 15.5267   1
 -11  -5   1 24.6531 5.58370   3
 -11  -5   1 34.3249 22.9923   1
 -11  -5   1 37.0975 4.62923   4
 -11  -5   1 36.4495 5.86739   3
  11  -5  -1 31.9666 4.24057   4
 -11   5   1 30.7672 4.13300   3
  11   5  -1 38.0588 22.0757   1
 -11   5   1 47.2731 5.54054   3
  11   5  -1 35.2552 4.98131   4
 -11   5   1 36.6881 9.40548   1
 -11   5   1 24.5149 9.87623   1
  10  -5  -1 34.0182 13.6003   1
  10  -5  -1 36.1278 4.67330   3
 -10  -5   1 40.2354 5.81265   3
  10  -5  -1 38.2984 4.92744   4
 -10  -5   1 38.1642 5.80665   3
 -10  -5   1 38.7312 4.58899   4
  10   5  -1 47.7109 15.4476   1
 -10   5   1 36.5516 4.68743   3
 -10   5   1 31.2297 4.25355   3
 -10   5   1 40.1257 8.35564   1
  10   5  -1 36.3624 4.65655   4
  10   5  -1 42.8345 5.62308   3
 -10   5   1 30.4798 9.40830   1
   9  -5  -1 26.5496 3.71201   4
   9  -5  -1 32.1704 3.79871   3
  -9  -5   1 32.6867 13.6781   1
  -9  -5   1 33.9488 5.56329   4
   9  -5  -1 32.8013 10.4959   1
  -9  -5   1 36.1299 5.28007   3
  -9  -5   1 34.8799 5.21818   3
  -9   5   1 39.1426 8.17982   1
   9   5  -1 35.2557 4.73702   3
  -9   5   1 16.5902 6.90311   1
   9   5  -1 39.5319 4.78528   4
   9   5  -1 42.7521 12.5723   1
  -9   5   1 42.0095 4.39235   3
  -9   5   1 31.7230 3.99448   3
   8  -5  -1 71.5989 5.66252   4
   8  -5  -1 61.1968 10.8946   1
   8  -5  -1 69.9242 5.46635   3
  -8  -5   1 55.4303 5.40220   4
  -8  -5   1 60.6443 12.7216   1
  -8  -5   1 63.6393 6.08067   3
   8  -5  -1 66.6836 5.46826   3
  -8  -5   1 73.5131 7.09182   3
   8   5  -1 64.8878 6.09310   4
   8   5  -1 70.2884 6.48720   3
  -8   5   1 76.9611 5.57899   3
   8   5  -1 67.5210 6.55967   3
   8   5  -1 71.2454 13.7533   1
  -8   5   1 74.7389 9.61278   1
  -8   5   1 75.9780 5.60672   3
  -7  -5   1 16.0262 2.67371   4
   7  -5  -1 22.7544 2.81057   3
   7  -5  -1 23.5439 2.83631   3
  -7  -5   1 25.2876 3.62554   3
   7  -5  -1 9.71766 5.98454   1
  -7  -5   1 21.8986 4.12013   3
  -7  -5   1 18.3296 8.38115   1
   7  -5  -1 30.7857 3.26148   4
  -7   5   1 26.4898 2.97988   3
  -7   5   1 24.6044 6.01902   1
   7   5  -1 19.1658 2.89194   4
   7   5  -1 22.2500 3.59210   3
  -7   5   1 22.4462 2.89214   3
   7   5  -1 7.67082 6.87494   1
   7   5  -1 20.3573 3.37850   3
   6  -5  -1 679.503 38.2083   1
  -6  -5   1 572.669 34.7636   4
  -6  -5   1 729.878 40.2666   1
   6  -5  -1 651.593 34.4204   3
  -6  -5   1 614.377 34.9304   3
   6  -5  -1 625.404 34.4184   4
  -6  -5   1 668.719 35.3454   3
   6  -5  -1 612.067 34.3629   3
  -6   5   1 558.253 36.7571   1
  -6   5   1 608.604 34.3784   3
  -6   5   1 638.352 34.4941   3
   6   5  -1 598.618 34.8149   4
   6   5  -1 627.351 35.1312   3
   6   5  -1 609.943 34.9453   3
   5  -5  -1 3.49712 1.33691   3
   5  -5  -1 3.06764 1.22488   4
  -5  -5   1 5.97110 2.30344   3
  -5  -5   1 7.91372 5.09664   1
   5  -5  -1 0.98826 3.31681   1
   5  -5  -1 5.58901 1.42971   3
  -5  -5   1 2.36200 1.75665   3
  -5  -5   1 3.81673 1.26034   4
   5   5  -1 3.22629 1.85082   3
   5   5  -1 5.37140 1.90099   4
   5   5  -1 4.26645 1.86803   3
  -5   5   1 1.04296 2.72036   1
  -5   5   1 5.79739 1.49343   3
  -5   5   1 5.00735 1.57341   3
   5   5  -1 10.6604 4.96168   1
  -4  -5   1 5.25082 3.93735   1
   4  -5  -1 9.98302 1.37626   4
   4  -5  -1 4.59628 3.10446   1
  -4  -5   1 7.19019 2.16836   3
   4  -5  -1 10.4645 1.46269   3
  -4  -5   1 8.93214 1.90694   3
  -4  -5   1 7.43671 1.68615   4
   4   5  -1 12.1906 4.23596   1
   4   5  -1 11.0202 2.01653   3
   4   5  -1 8.14802 1.83899   3
  -4   5   1 8.56900 1.56189   3
  -4   5   1 12.0900 3.24726   1
  -4   5   1 9.44036 1.45412   3
   4   5  -1 10.1600 1.68050   4
   3  -5  -1 1.30004 0.80852   4
  -3  -5   1 -0.2741 1.58115   3
   3  -5  -1 1.02991 0.85101   3
  -3  -5   1 0.00494 2.86727   1
  -3  -5   1 2.22176 2.12293   4
  -3  -5   1 0.22012 1.26755   3
   3  -5  -1 0.17470 2.22505   1
   3  -5  -1 1.64149 0.91322   3
  -3   5   1 0.29336 0.92195   3
  -3   5   1 -2.4389 1.82457   1
   3   5  -1 2.24368 1.41674   3
   3   5  -1 -0.7725 1.19974   3
   3   5  -1 0.81729 0.91955   4
  -3   5   1 0.35116 0.95311   3
   3   5  -1 -3.1372 3.02809   1
   2  -5  -1 55.1624 3.47268   3
   2  -5  -1 46.7482 5.18207   1
  -2  -5   1 54.5602 3.74834   4
  -2  -5   1 58.2772 4.10154   3
   2  -5  -1 54.1827 3.45549   3
  -2  -5   1 54.4696 6.08423   1
  -2  -5   1 54.6305 3.79290   3
  -2   5   1 48.8029 3.08901   4
  -2   5   1 56.5414 3.14847   4
   2   5  -1 41.7109 5.44305   1
   2   5  -1 50.3044 3.60742   4
  -2   5   1 56.2329 3.52341   3
   2   5  -1 53.6858 3.76490   3
   2   5  -1 51.2138 3.87540   3
  -2   5   1 49.5267 3.38374   3
  -2   5   1 46.2115 4.80703   1
   1  -5  -1 89.7202 4.91347   3
   1  -5  -1 68.7590 6.41140   1
  -1  -5   1 82.6653 4.98009   3
  -1  -5   1 85.6871 4.93580   4
   1  -5  -1 69.4385 4.85881   3
  -1  -5   1 78.0410 6.60690   1
  -1  -5   1 87.6415 5.01237   3
   1   5  -1 82.5445 4.90243   3
  -1   5   1 76.3576 4.78295   3
   1   5  -1 67.4749 6.30303   1
   1   5  -1 90.8698 4.88144   4
  -1   5   1 82.2833 4.65819   4
  -1   5   1 76.6337 5.95016   1
  -1   5   1 69.9766 4.79924   3
   0  -5  -1 4.28468 1.02504   3
   0  -5   1 2.64512 0.92417   3
   0  -5   1 1.55688 1.60706   1
   0  -5  -1 2.25411 0.68370   4
   0  -5   1 4.34460 0.87254   3
   0  -5   1 5.29489 0.81522   4
   0  -5  -1 5.89829 2.16057   1
   0  -5  -1 2.64028 0.94324   3
   0   5  -1 5.15843 0.85265   3
   0   5   1 3.93405 0.91396   3
   0   5  -1 3.87211 1.48117   1
   0   5  -1 5.19974 0.92476   3
   0   5   1 4.57031 0.85278   4
   0   5  -1 3.37233 0.62652   4
  -1  -5  -1 3229.79 173.588   1
   1  -5   1 3159.91 171.608   1
  -2  -5  -1 197.622 11.4571   3
  -2  -5  -1 191.895 11.2573   4
  -2  -5  -1 208.619 13.8317   1
  -2  -5  -1 195.007 11.3197   3
  -2  -5  -1 205.499 13.8323   1
   2   5   1 191.217 11.3168   3
   2   5   1 203.174 11.2770   4
   2   5   1 186.394 11.3187   3
  -3  -5  -1 126.898 10.4993   1
  -3  -5  -1 116.515 7.26032   4
   3  -5   1 117.776 7.41057   1
  -3  -5  -1 116.358 10.5828   1
   3   5   1 114.555 7.35593   3
   3   5   1 116.994 7.40881   3
   3   5   1 115.060 7.22889   4
  -4  -5  -1 148.872 12.7612   1
   4  -5   1 143.336 8.53191   4
  -4  -5  -1 158.234 9.31432   4
   4  -5   1 157.032 10.3171   1
  -4  -5  -1 169.789 9.71004   3
   4  -5   1 154.948 8.55962   3
  -4  -5  -1 148.792 12.6440   1
  -4  -5  -1 146.757 9.39260   3
   4   5   1 156.212 9.46806   3
  -4   5  -1 153.612 8.56884   3
  -4   5  -1 146.876 8.52077   3
   4   5   1 147.758 9.42327   3
   4   5   1 155.078 9.29940   4
   4   5   1 148.799 12.6588   1
  -5  -5  -1 -1.1553 1.06636   4
  -5  -5  -1 8.96871 4.95557   1
   5  -5   1 1.71413 0.83369   4
   5  -5   1 0.48930 0.93551   3
   5  -5   1 -2.9162 2.94390   1
  -5  -5  -1 -0.5527 1.80318   3
  -5  -5  -1 0.28371 1.40905   3
  -5  -5  -1 -3.5800 4.48823   1
  -5   5  -1 -0.2584 0.80992   3
   5   5   1 -1.7083 4.20470   1
  -5   5  -1 -0.4162 0.89205   3
   5   5   1 0.64846 1.20422   4
   5   5   1 0.72421 1.46806   3
   5   5   1 0.45267 1.58072   3
  -6  -5  -1 91.0268 6.67015   3
  -6  -5  -1 95.9440 6.79643   3
   6  -5   1 86.2061 9.48280   1
   6  -5   1 97.7086 5.72915   3
  -6  -5  -1 94.2483 12.2066   1
  -6  -5  -1 100.448 12.4897   1
   6  -5   1 93.3474 5.81413   4
  -6  -5  -1 79.9185 6.11502   4
  -6   5  -1 93.6177 5.69934   3
   6   5   1 78.8740 11.5566   1
  -6   5  -1 94.7869 5.75558   3
  -6   5  -1 75.4380 6.46372   1
   6   5   1 81.8053 6.35361   4
  -6   5  -1 76.6453 6.72122   1
   6   5   1 90.3123 6.83923   3
   6   5   1 90.6904 6.70804   3
  -7  -5  -1 5.40672 2.60018   3
   7  -5   1 4.16210 1.54146   4
   7  -5   1 -1.3233 5.34562   1
  -7  -5  -1 8.93900 7.45343   1
  -7  -5  -1 4.76151 6.78362   1
   7  -5   1 5.52598 1.55841   3
  -7  -5  -1 3.99992 2.39900   3
  -7   5  -1 2.05883 2.95507   1
   7   5   1 0.32038 6.88690   1
   7   5   1 3.08565 2.29070   3
  -7   5  -1 2.90206 3.03320   1
  -7   5  -1 2.50845 1.52553   3
  -7   5  -1 4.94973 1.51498   3
   7   5   1 3.81095 2.51631   3
   7   5   1 5.70008 1.90010   4
   8  -5   1 85.2364 12.0696   1
   8  -5   1 73.5801 5.82419   4
  -8  -5  -1 79.8106 7.12963   3
  -8  -5  -1 71.0633 6.74000   3
  -8  -5  -1 71.5976 13.0894   1
  -8   5  -1 76.3058 7.65419   1
   8   5   1 78.4379 6.67023   3
  -8   5  -1 67.5567 7.25892   1
   8   5   1 67.1659 6.48236   4
   8   5   1 68.0442 6.88364   3
  -8   5  -1 83.8784 5.84662   3
  -8   5  -1 73.2659 5.49014   3
   9  -5   1 4.40303 1.94454   3
  -9  -5  -1 -2.1054 12.2151   1
  -9  -5  -1 -0.3803 2.92552   3
  -9  -5  -1 -0.9766 2.81925   3
  -9  -5  -1 19.0151 11.5166   1
   9  -5   1 -6.5347 8.83541   1
   9   5   1 5.45617 2.31918   4
  -9   5  -1 6.92071 1.98855   3
 -10  -5  -1 3.04037 18.0258   1
 -10  -5  -1 23.4484 4.49674   3
  10  -5   1 16.5455 2.95429   3
 -10  -5  -1 32.9455 5.86867   3
  10  -5   1 19.2210 3.24759   4
 -10  -5  -1 7.21572 14.0322   1
 -10   5  -1 22.6321 3.42560   3
 -10   5  -1 21.5087 3.10253   3
  10   5   1 14.9766 3.30592   4
 -11  -5  -1 7.24286 26.5093   1
 -11  -5  -1 -12.587 5.62859   3
 -11  -5  -1 1.77246 3.11123   3
  11  -5   1 7.25855 2.73002   4
  11   5   1 -3.7280 5.23194   4
 -11   5  -1 3.91989 2.15675   3
  11   5   1 -3.1798 3.38728   3
 -11   5  -1 8.23897 3.11929   3
 -12  -5  -1 3.41812 3.53103   3
 -12   5  -1 -0.7781 2.11510   3
 -12   5  -1 4.49610 2.94213   3
  12  -6  -1 1.72801 2.70631   4
 -12  -6   1 7.48606 3.93188   3
  12  -6  -1 -9.9674 28.0369   1
 -12   6   1 2.95897 3.16166   3
 -12   6   1 0.88426 2.18456   3
 -11  -6   1 5.08277 4.50815   3
  11  -6  -1 5.55026 2.38760   4
 -11  -6   1 4.05487 2.85271   4
  11  -6  -1 6.10092 2.44838   3
 -11  -6   1 -3.2164 3.46933   3
  11  -6  -1 1.66945 14.8968   1
 -11   6   1 5.71150 2.49607   3
  11   6  -1 -22.747 22.4141   1
  11   6  -1 5.41393 3.32706   3
  11   6  -1 0.76000 3.08340   4
  10  -6  -1 21.2539 3.28978   4
 -10  -6   1 22.8879 17.2004   1
 -10  -6   1 15.3507 3.38575   4
  10  -6  -1 31.6596 12.9571   1
 -10  -6   1 21.9289 4.56692   3
 -10  -6   1 20.2916 5.02109   3
  10  -6  -1 22.0454 3.13701   3
 -10   6   1 19.6083 3.21292   3
  10   6  -1 24.3942 4.45969   3
  10   6  -1 16.9030 16.6981   1
 -10   6   1 17.5498 3.23088   3
  10   6  -1 11.4451 3.13810   4
 -10   6   1 24.7634 6.86288   1
  -9  -6   1 17.3019 4.66254   3
   9  -6  -1 25.3116 3.07824   3
  -9  -6   1 25.5587 4.67195   3
  -9  -6   1 1.61117 12.5717   1
   9  -6  -1 18.3775 2.98520   4
   9  -6  -1 21.2886 9.83926   1
   9   6  -1 21.9688 3.88999   3
   9   6  -1 0.34394 12.8386   1
  -9   6   1 28.4852 6.08798   1
  -9   6   1 18.8580 3.16477   3
   9   6  -1 18.0204 3.59530   4
  -9   6   1 19.0201 6.49073   1
  -9   6   1 29.2314 3.42991   3
   8  -6  -1 15.5632 2.62127   3
   8  -6  -1 13.4723 2.41068   3
  -8  -6   1 17.7292 3.80764   3
  -8  -6   1 14.2551 10.6602   1
  -8  -6   1 22.0634 3.66199   3
   8  -6  -1 15.2725 7.65927   1
  -8  -6   1 18.3232 3.04966   4
   8  -6  -1 18.6824 2.74509   4
  -8   6   1 10.2590 4.70333   1
   8   6  -1 20.0926 3.25812   4
   8   6  -1 23.9415 3.82934   3
  -8   6   1 13.8387 2.58244   3
  -8   6   1 15.6782 2.54354   3
   8   6  -1 24.5783 9.18711   1
  -8   6   1 12.8605 5.25024   1
   8   6  -1 16.1313 3.46217   3
  -7  -6   1 24.2456 9.28919   1
  -7  -6   1 36.4336 4.97511   3
   7  -6  -1 34.1671 3.58550   3
   7  -6  -1 35.9274 7.67126   1
  -7  -6   1 36.5197 4.36256   4
   7  -6  -1 39.4692 3.67958   3
   7  -6  -1 44.1428 3.94993   4
  -7  -6   1 35.5707 4.44657   3
   7   6  -1 25.9512 8.82085   1
   7   6  -1 34.8781 4.76033   3
   7   6  -1 41.7145 4.75953   3
  -7   6   1 33.7746 6.06286   1
   7   6  -1 42.8310 4.43367   4
  -7   6   1 43.4123 3.92955   3
  -7   6   1 34.3449 3.80633   3
  -6  -6   1 176.203 15.7588   1
  -6  -6   1 150.693 11.0340   3
   6  -6  -1 163.553 13.3910   1
   6  -6  -1 147.929 9.47123   3
   6  -6  -1 169.436 9.68750   4
   6  -6  -1 154.174 9.50585   3
  -6  -6   1 150.562 10.2838   3
  -6  -6   1 154.474 10.2247   4
   6   6  -1 159.996 10.2973   3
  -6   6   1 162.464 12.1167   1
  -6   6   1 154.462 9.56513   3
   6   6  -1 159.804 10.4932   3
  -6   6   1 162.876 9.67786   3
   6   6  -1 186.874 16.1877   1
   5  -6  -1 641.098 37.2353   1
   5  -6  -1 632.860 34.4484   3
   5  -6  -1 678.575 34.5335   4
   5  -6  -1 668.502 34.5111   3
  -5  -6   1 612.411 39.0838   1
  -5  -6   1 617.674 35.0875   3
  -5  -6   1 601.228 34.9957   4
  -5  -6   1 652.674 35.3935   3
   5   6  -1 606.618 34.9203   4
   5   6  -1 647.923 39.8074   1
   5   6  -1 608.362 35.0357   3
   5   6  -1 666.622 35.2024   3
  -5   6   1 600.620 34.4568   3
  -5   6   1 586.014 36.2272   1
   4  -6  -1 74.9357 4.56056   3
   4  -6  -1 76.4393 4.57475   4
   4  -6  -1 62.8790 4.48458   3
  -4  -6   1 77.8225 5.51745   3
   4  -6  -1 61.4254 6.84447   1
  -4  -6   1 66.8148 5.30679   3
  -4  -6   1 77.7753 9.11394   1
   4   6  -1 70.3252 9.21286   1
   4   6  -1 69.3430 4.95839   4
  -4   6   1 71.8234 4.60605   3
   4   6  -1 68.7098 5.20947   3
  -4   6   1 64.2165 6.18640   1
   4   6  -1 72.9056 5.18204   3
  -4   6   1 69.5792 4.59055   3
  -3  -6   1 10.0878 2.23640   3
  -3  -6   1 4.26242 1.59338   3
   3  -6  -1 9.85028 3.06837   1
   3  -6  -1 5.82529 1.07433   4
   3  -6  -1 6.71707 1.16954   3
   3  -6  -1 6.86999 1.17721   3
  -3  -6   1 5.95934 1.43574   4
  -3  -6   1 7.35562 3.69946   1
   3   6  -1 7.61094 1.80081   3
   3   6  -1 1.95840 3.47263   1
  -3   6   1 6.02407 1.21034   3
   3   6  -1 6.12140 1.39888   4
  -3   6   1 4.54504 1.12264   3
   3   6  -1 8.32411 1.73861   3
  -3   6   1 10.1426 2.46299   1
   2  -6  -1 608.271 36.4500   3
   2  -6  -1 643.387 36.4923   3
  -2  -6   1 631.893 38.9161   1
  -2  -6   1 735.176 36.8282   4
   2  -6  -1 629.632 38.2599   1
  -2  -6   1 716.343 36.8555   3
  -2  -6   1 715.137 36.8175   3
   2   6  -1 693.247 36.7747   3
   2   6  -1 757.646 39.3821   1
   2   6  -1 721.151 36.7073   4
  -2   6   1 689.550 36.1912   4
   2   6  -1 674.549 36.7485   3
  -2   6   1 610.638 36.4578   3
  -2   6   1 616.378 37.4843   1
  -2   6   1 609.620 36.4367   3
  -2   6   1 712.267 36.2216   4
  -1  -6   1 51.9512 3.77888   3
   1  -6  -1 52.7134 3.59632   3
  -1  -6   1 52.7320 3.59802   4
  -1  -6   1 48.4266 5.37941   1
   1  -6  -1 49.5381 3.45927   3
   1  -6  -1 42.1452 5.14497   1
  -1  -6   1 56.2259 3.70596   3
  -1   6   1 49.5159 3.26777   4
   1   6  -1 57.3122 3.66240   3
   1   6  -1 54.4957 3.47901   4
   1   6  -1 55.5968 5.28807   1
  -1   6   1 52.5949 3.45406   3
  -1   6   1 56.0063 3.57845   3
  -1   6   1 61.8326 5.04894   1
   0  -6   1 256.403 13.2274   4
   0  -6  -1 221.582 15.0563   1
   0  -6  -1 223.390 13.3886   3
   0  -6   1 258.574 13.2587   3
   0  -6   1 231.433 13.2219   3
   0  -6  -1 241.466 13.3320   4
   0  -6   1 214.934 14.3855   1
   0   6   1 242.586 13.4328   3
   0   6   1 244.867 13.2979   4
   0   6  -1 246.382 13.0871   4
   0   6  -1 235.193 13.1936   3
   0   6  -1 238.862 13.2299   3
   1  -6   1 107.965 6.43321   3
  -1  -6  -1 127.807 7.19226   3
  -1  -6  -1 127.089 9.67915   1
   1  -6   1 119.134 6.47016   3
  -1  -6  -1 117.276 6.97247   4
   1  -6   1 114.379 7.28128   1
  -1  -6  -1 112.583 6.98987   3
  -1   6  -1 107.542 6.42020   3
  -1   6  -1 122.816 6.49408   3
   1   6   1 119.736 6.92997   4
   1   6   1 114.005 6.98764   3
   1   6   1 110.081 6.95472   3
  -2  -6  -1 1121.72 58.3140   1
  -2  -6  -1 1001.71 55.3446   3
  -2  -6  -1 995.041 55.2854   3
  -2  -6  -1 1024.10 57.8906   1
  -2  -6  -1 1015.33 55.2482   4
   2   6   1 967.005 55.2607   3
  -3  -6  -1 1432.78 77.1432   3
  -3  -6  -1 1410.45 76.9597   4
  -3  -6  -1 1436.22 80.2644   1
  -3  -6  -1 1448.94 77.0612   3
   3  -6   1 1427.00 76.7493   1
  -3  -6  -1 1501.13 80.3834   1
   3   6   1 1347.29 76.9902   3
   3   6   1 1398.77 76.9587   4
   3   6   1 1400.13 77.0543   3
  -4  -6  -1 5.83306 4.47690   1
  -4  -6  -1 6.85423 1.79185   3
   4  -6   1 8.01375 1.00355   3
  -4  -6  -1 7.28872 2.11139   3
  -4  -6  -1 5.88488 1.47651   4
   4  -6   1 8.61682 1.09104   4
  -4  -6  -1 14.4731 5.25462   1
   4  -6   1 6.78315 2.42524   1
   4  -6   1 7.55676 0.94137   3
  -4   6  -1 8.63698 1.08692   3
   4   6   1 8.89256 1.72076   4
   4   6   1 11.2385 2.15023   3
  -4   6  -1 5.75137 0.79363   3
   4   6   1 8.71401 2.08221   3
   5  -6   1 12.0085 3.59809   1
  -5  -6  -1 5.99059 2.09299   3
  -5  -6  -1 6.04949 2.03461   3
  -5  -6  -1 5.74474 1.55106   4
  -5  -6  -1 11.4006 5.72821   1
   5  -6   1 8.47129 1.17677   4
   5  -6   1 7.85712 1.11704   3
  -5  -6  -1 1.63242 4.65891   1
   5   6   1 6.68748 1.72026   4
   5   6   1 9.70871 2.12418   3
   5   6   1 9.79909 2.28207   3
  -5   6  -1 6.15687 1.04657   3
   5   6   1 20.3318 6.13782   1
  -5   6  -1 7.44300 1.18727   3
  -6  -6  -1 41.0560 4.28104   4
  -6  -6  -1 37.7140 4.58328   3
  -6  -6  -1 36.0886 9.23000   1
   6  -6   1 46.8097 3.32651   3
  -6  -6  -1 51.2570 5.10721   3
  -6  -6  -1 27.9766 8.27710   1
   6  -6   1 47.9982 6.92384   1
   6  -6   1 42.9151 3.44852   4
  -6   6  -1 43.6876 3.26214   3
  -6   6  -1 51.2112 3.44835   3
   6   6   1 40.8095 4.30343   3
   6   6   1 58.3403 10.1606   1
   6   6   1 36.0173 4.44039   3
   6   6   1 46.8796 4.33606   4
   7  -6   1 27.4355 3.14305   4
  -7  -6  -1 26.3380 9.71864   1
  -7  -6  -1 28.8328 4.16634   3
  -7  -6  -1 33.1182 4.15086   3
   7  -6   1 30.8175 2.88364   3
  -7  -6  -1 26.0948 9.80455   1
  -7  -6  -1 24.6262 3.38927   4
   7  -6   1 31.5417 7.13473   1
   7   6   1 25.6704 3.86565   3
  -7   6  -1 28.4956 3.04445   3
   7   6   1 34.1465 4.02370   4
   7   6   1 35.9182 4.38423   3
  -7   6  -1 28.3680 2.87057   3
  -8  -6  -1 35.1421 12.3189   1
   8  -6   1 29.3120 8.53676   1
  -8  -6  -1 25.3855 10.6917   1
   8  -6   1 40.8403 4.08985   4
  -8  -6  -1 36.0747 4.70763   3
  -8  -6  -1 31.8510 4.63898   3
   8  -6   1 36.7214 3.59440   3
   8   6   1 37.0247 4.58050   4
  -8   6  -1 29.6210 3.37009   3
  -8   6  -1 35.5937 3.69270   3
   8   6   1 38.9121 5.02781   3
   8   6   1 36.1224 4.74219   3
   9  -6   1 7.91884 9.17691   1
   9  -6   1 15.4705 2.59261   3
  -9  -6  -1 7.96629 11.9317   1
   9  -6   1 21.1376 3.12304   4
  -9  -6  -1 20.1426 3.80614   3
  -9  -6  -1 20.7587 3.80946   3
  -9   6  -1 24.8849 2.96136   3
  -9   6  -1 18.2930 2.70013   3
   9   6   1 26.2605 3.95139   4
 -10  -6  -1 13.3107 3.84736   3
  10  -6   1 14.6015 2.81386   3
  10  -6   1 16.6266 3.21554   4
 -10  -6  -1 17.0473 4.39931   3
 -10  -6  -1 23.1846 18.9631   1
 -10  -6  -1 39.4841 16.2537   1
 -10   6  -1 20.3308 2.83651   3
 -10   6  -1 20.7964 3.03023   3
  10   6   1 17.7517 3.53247   4
  11  -6   1 0.82120 2.43175   4
 -11  -6  -1 -1.2150 3.11996   3
 -11  -6  -1 -8.2702 27.4104   1
 -11  -6  -1 -0.0735 4.74860   3
 -11   6  -1 -1.4972 1.82555   3
  11   6   1 6.60309 3.86760   3
 -11   6  -1 3.71799 2.47322   3
 -12  -6  -1 0.66131 3.79534   3
 -12   6  -1 5.16384 2.89594   3
  12  -7  -1 29.3510 4.97604   4
 -12  -7   1 33.4417 6.16445   3
 -12   7   1 42.7626 5.56385   3
 -12   7   1 30.2731 3.94188   3
 -11  -7   1 22.3959 5.72120   3
  11  -7  -1 20.6650 3.44974   4
 -11  -7   1 14.4554 3.70529   4
 -11  -7   1 19.7158 4.93526   3
 -11  -7   1 8.28200 26.0266   1
  11  -7  -1 11.5571 15.1827   1
 -11   7   1 13.4661 2.81231   3
  11   7  -1 21.6648 4.17715   3
 -11   7   1 17.4250 3.44447   3
  11   7  -1 15.6063 3.74330   4
  11   7  -1 15.6317 23.2425   1
 -10  -7   1 8.17945 3.83873   3
  10  -7  -1 9.88677 2.60037   4
  10  -7  -1 27.2330 12.3761   1
 -10  -7   1 8.71732 3.96419   3
 -10  -7   1 -14.175 17.7109   1
 -10  -7   1 -18.142 16.0002   1
  10  -7  -1 15.4148 2.51104   3
 -10   7   1 11.4635 2.60695   3
  10   7  -1 4.92420 3.33449   3
 -10   7   1 16.6512 2.75109   3
  10   7  -1 11.5607 17.0254   1
  10   7  -1 13.7473 3.22830   4
  -9  -7   1 39.6943 4.75854   4
  -9  -7   1 29.2258 5.45494   3
   9  -7  -1 35.5057 4.11436   4
  -9  -7   1 25.9834 4.83381   3
   9  -7  -1 46.8216 11.3583   1
  -9  -7   1 49.5612 15.0741   1
   9  -7  -1 23.1706 3.27477   3
   9   7  -1 29.3131 4.74915   3
  -9   7   1 30.5731 3.92752   3
   9   7  -1 32.9628 4.37231   4
  -9   7   1 38.1896 3.96402   3
  -9   7   1 37.1715 4.95688   1
   9   7  -1 33.2286 14.3144   1
   8  -7  -1 124.085 8.94640   3
  -8  -7   1 147.333 10.6223   3
   8  -7  -1 159.704 9.40701   4
  -8  -7   1 132.613 9.96895   3
  -8  -7   1 154.358 18.3674   1
   8  -7  -1 125.991 15.0214   1
  -8  -7   1 143.378 9.98685   4
   8   7  -1 146.230 10.0945   4
   8   7  -1 128.358 17.6114   1
   8   7  -1 144.016 10.3010   3
  -8   7   1 139.323 9.02004   3
  -8   7   1 164.114 11.3667   1
   8   7  -1 146.290 10.6047   3
   7  -7  -1 43.9421 4.08830   4
  -7  -7   1 42.5443 4.75125   4
   7  -7  -1 40.2923 3.77173   3
  -7  -7   1 36.8310 5.05709   3
   7  -7  -1 43.3844 3.67863   3
   7  -7  -1 49.2161 8.34263   1
  -7  -7   1 37.5458 5.07773   3
  -7  -7   1 39.1290 10.0259   1
  -7   7   1 46.4772 3.98128   3
  -7   7   1 46.8001 4.02618   3
  -7   7   1 51.8804 5.94766   1
   7   7  -1 46.0113 4.73119   4
   7   7  -1 42.8397 5.10591   3
   7   7  -1 38.6981 4.94469   3
   7   7  -1 20.4378 8.55325   1
  -6  -7   1 966.457 59.9478   1
   6  -7  -1 1074.36 57.5748   1
   6  -7  -1 978.601 54.0234   3
  -6  -7   1 1006.18 54.7499   4
   6  -7  -1 983.513 54.1134   4
   6  -7  -1 984.468 53.9930   3
  -6  -7   1 950.427 54.8222   3
  -6   7   1 962.187 55.4127   1
   6   7  -1 1027.46 60.5256   1
  -6   7   1 1076.93 54.1404   3
  -6   7   1 983.443 54.0390   3
   6   7  -1 954.240 54.7733   3
   6   7  -1 971.432 54.6767   4
   6   7  -1 1009.92 55.0088   3
   5  -7  -1 0.59129 1.12971   3
   5  -7  -1 0.14779 1.11550   3
   5  -7  -1 0.29929 1.03841   4
  -5  -7   1 2.28698 2.42368   3
  -5  -7   1 -0.0594 5.12180   1
  -5  -7   1 -1.9169 1.75093   3
  -5  -7   1 -0.2888 1.25890   4
   5  -7  -1 -1.5467 3.25304   1
   5   7  -1 0.10401 4.53240   1
  -5   7   1 -0.8479 1.18204   3
   5   7  -1 -0.0358 1.82897   3
   5   7  -1 1.87454 2.08454   3
  -5   7   1 1.20438 1.42291   3
   5   7  -1 0.99714 1.17760   4
  -5   7   1 3.10628 2.49136   1
   4  -7  -1 167.696 9.13432   4
  -4  -7   1 164.146 9.82207   4
   4  -7  -1 170.845 9.13135   3
  -4  -7   1 150.833 9.74798   3
  -4  -7   1 161.073 13.4885   1
   4  -7  -1 135.754 11.2274   1
  -4  -7   1 161.142 10.0023   3
   4  -7  -1 154.983 9.11217   3
   4   7  -1 153.304 9.59203   4
  -4   7   1 153.760 9.10262   3
   4   7  -1 146.339 9.67891   3
   4   7  -1 157.053 9.82261   3
   4   7  -1 172.118 14.1048   1
  -3  -7   1 93.6000 6.17015   3
   3  -7  -1 79.3049 5.51170   3
  -3  -7   1 100.629 6.40645   3
   3  -7  -1 92.7599 5.55761   3
  -3  -7   1 88.6987 9.14674   1
   3  -7  -1 83.9705 7.82592   1
   3   7  -1 93.7845 6.17872   3
   3   7  -1 96.6371 5.98967   4
  -3   7   1 89.7507 6.62677   1
   3   7  -1 87.9531 6.07329   3
  -3   7   1 99.7586 5.61372   3
   3   7  -1 91.2906 9.10666   1
  -2  -7   1 218.217 11.8828   4
  -2  -7   1 198.640 14.3221   1
   2  -7  -1 189.364 11.4740   3
   2  -7  -1 185.260 13.5046   1
  -2  -7   1 215.802 11.9106   3
  -2  -7   1 210.952 11.9155   3
   2  -7  -1 217.848 11.6190   3
   2   7  -1 203.392 11.8581   3
   2   7  -1 210.685 11.7126   4
   2   7  -1 196.776 11.7906   3
  -2   7   1 206.138 11.1213   4
  -2   7   1 200.621 12.6543   1
  -2   7   1 196.150 11.4897   3
  -2   7   1 198.955 11.4941   3
   2   7  -1 202.149 14.2943   1
   1  -7  -1 123.150 7.37117   3
  -1  -7   1 127.243 7.48566   3
  -1  -7   1 133.487 7.52175   4
  -1  -7   1 144.199 7.66251   3
  -1  -7   1 120.532 9.56112   1
   1  -7  -1 106.884 9.07280   1
   1  -7  -1 110.746 7.42972   3
   1  -7  -1 125.630 7.28552   4
  -1   7   1 134.165 7.19447   4
   1   7  -1 122.584 9.27673   1
  -1   7   1 116.602 7.32118   3
   1   7  -1 142.142 7.41613   4
  -1   7   1 111.846 7.35288   3
   1   7  -1 135.809 7.53711   3
   0  -7  -1 28.8096 2.68083   3
   0  -7   1 30.8536 2.37737   4
   0  -7   1 26.4886 3.86706   1
   0  -7  -1 27.1357 4.22174   1
   0  -7  -1 27.7216 2.51104   4
   0  -7   1 28.6406 2.49894   3
   0  -7  -1 35.0476 2.80648   3
   0  -7   1 31.8508 2.46646   3
   0   7  -1 30.1686 2.13514   4
   0   7  -1 30.5015 2.47468   3
   0   7  -1 30.3109 2.38925   3
   0   7   1 30.1830 2.41978   4
   0   7   1 32.3169 2.66159   3
   1  -7   1 165.405 9.75108   3
  -1  -7  -1 177.081 10.3508   3
  -1  -7  -1 172.023 12.8387   1
  -1  -7  -1 170.748 10.2300   4
   1  -7   1 183.617 9.78685   3
   1  -7   1 191.913 9.76490   4
  -1  -7  -1 179.510 12.7980   1
  -1  -7  -1 162.950 10.3009   3
   1   7   1 177.353 10.2922   3
   1   7   1 177.211 10.1823   4
  -1   7  -1 179.056 9.79155   3
   1   7   1 178.154 10.3248   3
  -2  -7  -1 1349.08 73.6159   1
  -2  -7  -1 1293.91 70.6561   3
  -2  -7  -1 1230.50 73.2919   1
  -2  -7  -1 1309.59 70.6126   3
  -2  -7  -1 1301.44 70.5362   4
   2   7   1 1338.44 70.5296   4
   2   7   1 1289.20 70.5852   3
  -3  -7  -1 11.0226 2.20569   3
  -3  -7  -1 8.65577 4.31137   1
  -3  -7  -1 14.1796 2.22954   3
  -3  -7  -1 11.1494 1.92686   4
  -3  -7  -1 13.3320 4.37575   1
   3   7   1 13.6340 2.05069   3
   3   7   1 10.3232 1.65928   4
   3   7   1 16.9542 2.36194   3
  -4  -7  -1 33.7842 7.11156   1
  -4  -7  -1 30.2696 3.32151   4
  -4  -7  -1 23.4924 6.15111   1
   4  -7   1 31.3015 3.63277   1
  -4  -7  -1 28.8643 3.25882   3
  -4  -7  -1 31.7268 3.56410   3
   4   7   1 29.5011 3.50164   3
   4   7   1 29.8994 3.59132   3
   4   7   1 29.8322 3.07058   4
  -5  -7  -1 97.0428 11.5912   1
  -5  -7  -1 93.2636 6.46190   3
   5  -7   1 77.1779 4.91579   3
   5  -7   1 86.6449 5.17976   4
   5  -7   1 80.2221 4.91015   3
  -5  -7  -1 95.1557 10.9014   1
  -5  -7  -1 98.3731 6.33263   4
   5  -7   1 100.992 7.63712   1
   5   7   1 98.0316 6.51139   3
   5   7   1 83.4882 6.09806   4
  -5   7  -1 79.4195 4.96838   3
   6  -7   1 242.523 13.9587   4
  -6  -7  -1 262.567 21.1830   1
   6  -7   1 239.244 16.6975   1
   6  -7   1 218.009 13.6625   3
   6  -7   1 255.858 13.6808   3
  -6  -7  -1 256.329 21.4583   1
  -6  -7  -1 247.314 15.0732   3
  -6  -7  -1 267.562 15.4603   3
  -6  -7  -1 248.547 14.7975   4
   6   7   1 247.351 14.8914   4
   6   7   1 254.868 15.2609   3
   6   7   1 250.060 15.0841   3
  -6   7  -1 238.849 13.6871   3
   7  -7   1 0.33829 5.34682   1
   7  -7   1 8.06334 1.39641   3
  -7  -7  -1 2.11610 8.74375   1
  -7  -7  -1 10.8999 7.84610   1
  -7  -7  -1 5.61494 2.89951   3
  -7  -7  -1 1.84961 1.84088   4
  -7  -7  -1 5.42831 2.44301   3
   7  -7   1 5.98504 1.37070   3
   7  -7   1 6.96612 1.64881   4
  -7   7  -1 7.31390 1.44497   3
   7   7   1 8.41804 2.82239   3
  -7   7  -1 6.69703 1.36423   3
   7   7   1 11.0369 2.94175   3
   7   7   1 2.87749 1.74740   4
   8  -7   1 10.3876 7.17175   1
  -8  -7  -1 17.0753 3.71384   3
   8  -7   1 19.1055 2.73894   4
  -8  -7  -1 0.74041 10.7174   1
   8  -7   1 18.9730 2.48691   3
  -8  -7  -1 -9.8057 10.6321   1
  -8  -7  -1 15.8799 3.91227   3
  -8   7  -1 14.9343 2.09579   3
   8   7   1 16.8516 3.46684   3
  -8   7  -1 19.7401 2.27367   3
   8   7   1 10.4392 3.17857   3
   8   7   1 17.3735 3.20934   4
  -9  -7  -1 -2.4159 2.96130   3
  -9  -7  -1 -7.1846 13.5456   1
   9  -7   1 1.76463 1.68437   4
   9  -7   1 -1.2433 1.43832   3
  -9  -7  -1 -3.7760 2.86774   3
  -9  -7  -1 -15.725 13.5965   1
  -9   7  -1 -0.2764 1.41658   3
  -9   7  -1 0.15852 1.54924   3
   9   7   1 0.05029 2.24658   4
 -10  -7  -1 -4.1862 16.8335   1
 -10  -7  -1 8.36228 3.72277   3
 -10  -7  -1 10.5218 3.78047   3
  10  -7   1 13.4508 2.81694   4
 -10   7  -1 10.6189 2.24295   3
 -10   7  -1 16.8679 2.52414   3
  10   7   1 13.6213 3.23857   4
 -11  -7  -1 3.07248 3.66747   3
 -11  -7  -1 7.48546 5.58364   3
 -11  -7  -1 -10.915 27.9721   1
 -11   7  -1 7.15517 2.04588   3
 -11   7  -1 4.28242 2.53084   3
  11   7   1 9.35698 4.18840   3
 -12  -8   1 4.94693 4.40944   3
  12  -8  -1 3.86409 3.02807   4
 -12   8   1 4.65880 2.43894   3
 -12   8   1 4.06203 2.11361   3
 -11  -8   1 7.93588 4.49951   3
 -11  -8   1 1.39613 3.37733   4
 -11  -8   1 5.14164 5.41648   3
 -11  -8   1 -11.819 25.7097   1
  11  -8  -1 9.46265 14.6772   1
  11  -8  -1 6.30466 2.63793   4
 -11   8   1 12.4622 2.91224   3
 -11   8   1 3.86728 2.00743   3
  11   8  -1 7.47624 24.3350   1
  11   8  -1 3.31328 3.61146   4
  11   8  -1 4.36352 3.67390   3
  10  -8  -1 28.0032 12.9885   1
 -10  -8   1 12.5338 17.7583   1
 -10  -8   1 14.0562 3.09909   4
 -10  -8   1 13.9880 4.93938   3
  10  -8  -1 14.6600 2.83127   4
  10  -8  -1 11.9614 2.39985   3
 -10  -8   1 15.5980 4.94397   3
 -10  -8   1 27.2751 19.2799   1
 -10   8   1 16.4072 2.78608   3
  10   8  -1 6.37349 2.84135   4
  10   8  -1 -2.2176 16.8657   1
 -10   8   1 13.1256 2.58228   3
  10   8  -1 12.0045 3.54759   3
   9  -8  -1 22.4679 9.95345   1
  -9  -8   1 20.5315 3.56043   4
   9  -8  -1 32.6736 4.07903   4
   9  -8  -1 21.1442 2.85833   3
  -9  -8   1 16.6935 14.6183   1
  -9  -8   1 23.1298 5.11820   3
  -9  -8   1 23.4808 4.19507   3
  -9   8   1 22.1285 2.94113   3
   9   8  -1 26.2090 4.70995   3
   9   8  -1 24.1137 12.7745   1
  -9   8   1 23.7226 3.03013   3
   9   8  -1 23.5222 3.77342   4
   8  -8  -1 32.1162 3.47607   3
  -8  -8   1 31.5064 5.01923   3
  -8  -8   1 30.4740 4.70115   3
   8  -8  -1 31.0516 8.14913   1
  -8  -8   1 23.6019 12.0760   1
  -8  -8   1 39.0738 4.97540   4
   8  -8  -1 33.9753 3.95359   4
   8   8  -1 46.5854 5.79121   3
   8   8  -1 34.6630 4.89275   3
  -8   8   1 33.3117 3.64677   3
   8   8  -1 25.4973 3.70922   4
   8   8  -1 49.9277 13.2202   1
  -7  -8   1 90.0533 7.34303   3
   7  -8  -1 106.563 6.30879   3
   7  -8  -1 89.1312 6.16951   3
  -7  -8   1 97.9775 7.97427   3
  -7  -8   1 81.3786 13.7280   1
   7  -8  -1 97.6503 6.53363   4
  -7  -8   1 84.9334 7.23634   4
   7  -8  -1 101.594 11.6394   1
  -7   8   1 95.0825 6.30300   3
   7   8  -1 88.7594 7.22671   3
   7   8  -1 94.5360 7.28471   4
   7   8  -1 87.6420 13.7574   1
   7   8  -1 112.772 8.09940   3
  -7   8   1 88.7219 6.27263   3
  -6  -8   1 70.2672 6.16369   3
   6  -8  -1 55.7416 4.44069   3
  -6  -8   1 59.0671 6.70975   3
   6  -8  -1 63.7061 4.46125   3
  -6  -8   1 66.0214 5.69790   4
   6  -8  -1 62.2590 8.22650   1
  -6  -8   1 48.1517 9.99840   1
   6  -8  -1 65.3417 4.68691   4
   6   8  -1 63.7499 5.86590   3
   6   8  -1 72.0088 11.7371   1
  -6   8   1 62.5624 4.54178   3
   6   8  -1 64.7751 6.23798   3
  -6   8   1 57.7078 4.58865   3
   6   8  -1 58.6992 5.39362   4
   5  -8  -1 1.75190 3.46553   1
   5  -8  -1 0.02246 1.13852   4
  -5  -8   1 -3.2039 2.29998   3
  -5  -8   1 -7.6914 4.52466   1
   5  -8  -1 1.98871 1.16267   3
   5  -8  -1 0.55221 1.07646   3
  -5  -8   1 1.30965 1.66875   4
  -5  -8   1 2.64529 2.07716   3
   5   8  -1 -0.6624 5.00001   1
   5   8  -1 2.99648 2.03813   3
   5   8  -1 1.45573 2.00108   3
  -5   8   1 -0.5341 1.35121   3
   5   8  -1 2.86535 1.61613   4
  -5   8   1 0.22583 1.21070   3
   4  -8  -1 130.201 10.9547   1
  -4  -8   1 151.906 9.41705   3
   4  -8  -1 131.421 8.58162   3
  -4  -8   1 138.545 13.1223   1
  -4  -8   1 152.941 9.64670   3
  -4  -8   1 164.478 9.44945   4
   4  -8  -1 156.753 8.62213   3
   4   8  -1 168.004 13.8664   1
  -4   8   1 138.376 8.98628   1
  -4   8   1 149.302 8.62804   3
   4   8  -1 151.158 9.34557   3
   4   8  -1 144.644 9.40235   3
   4   8  -1 155.644 9.24018   4
   3  -8  -1 117.092 7.19341   3
  -3  -8   1 131.625 7.96171   3
   3  -8  -1 131.730 9.86383   1
  -3  -8   1 128.214 11.4419   1
  -3  -8   1 127.853 8.00617   3
   3  -8  -1 129.174 7.23785   3
  -3  -8   1 114.064 7.76615   4
  -3   8   1 108.484 7.16802   3
   3   8  -1 131.813 11.3237   1
   3   8  -1 121.628 7.87299   3
   3   8  -1 129.058 7.66061   4
  -3   8   1 118.290 7.17064   3
  -3   8   1 118.294 7.97796   1
   3   8  -1 124.588 7.95068   3
  -2  -8   1 1209.18 65.9631   1
  -2  -8   1 1169.98 63.0028   3
   2  -8  -1 1039.42 64.7653   1
  -2  -8   1 1210.40 63.1039   3
   2  -8  -1 1025.11 62.6983   3
  -2  -8   1 1247.26 63.0641   4
   2   8  -1 1169.67 63.0028   3
   2   8  -1 1207.23 62.8953   4
   2   8  -1 1137.00 62.9590   3
   2   8  -1 1190.28 65.7230   1
   1  -8  -1 180.533 10.9534   4
  -1  -8   1 193.566 11.1945   4
  -1  -8   1 188.249 13.4767   1
  -1  -8   1 200.757 11.2304   3
  -1  -8   1 187.649 11.2397   3
   1  -8  -1 214.876 11.3157   3
  -1   8   1 205.696 11.1685   3
   1   8  -1 201.314 11.0484   4
  -1   8   1 189.214 11.0457   3
  -1   8   1 196.055 10.8470   4
   1   8  -1 180.812 13.0156   1
   1   8  -1 185.037 11.1454   3
   0  -8  -1 607.945 34.5367   1
   0  -8   1 571.965 31.8907   3
   0  -8  -1 565.030 31.9885   4
   0  -8   1 595.502 31.9039   3
   0  -8  -1 580.563 32.0659   3
   0  -8   1 570.657 33.6789   1
   0  -8  -1 599.538 32.1526   3
   0  -8   1 607.823 31.9111   4
   0   8  -1 608.258 31.7053   4
   0   8   1 610.546 32.1257   3
   0   8  -1 575.603 31.8786   3
   0   8  -1 527.654 31.8219   3
   0   8   1 594.489 31.9365   4
  -1  -8  -1 169.973 10.0424   4
   1  -8   1 156.103 9.54198   3
  -1  -8  -1 177.684 13.1530   1
  -1  -8  -1 178.775 10.2656   3
   1  -8   1 146.196 10.7736   1
  -1  -8  -1 171.246 10.1098   3
   1  -8   1 182.573 9.57513   4
   1  -8   1 179.714 9.59450   3
  -1  -8  -1 164.098 12.6593   1
   1   8   1 170.882 10.0795   3
  -1   8  -1 176.052 9.58168   3
   1   8   1 175.033 9.99383   4
   1   8   1 170.411 10.0727   3
   2  -8   1 9.50380 1.74723   1
  -2  -8  -1 6.46129 4.15721   1
  -2  -8  -1 3.76193 1.62911   3
  -2  -8  -1 9.98176 1.90873   3
  -2  -8  -1 8.74003 1.48821   4
  -2  -8  -1 5.56017 3.99974   1
   2   8   1 8.62119 1.92781   3
   2   8   1 6.03098 1.19896   4
  -3  -8  -1 8.82288 4.85950   1
  -3  -8  -1 6.47188 2.01953   3
  -3  -8  -1 4.49431 1.36179   4
  -3  -8  -1 9.04483 4.49981   1
  -3  -8  -1 3.83515 1.57832   3
   3   8   1 6.22587 1.92909   3
   3   8   1 8.91396 1.84823   3
   3   8   1 4.83671 1.33713   4
  -4  -8  -1 58.7126 9.55150   1
  -4  -8  -1 72.9304 5.65584   3
   4  -8   1 73.4222 5.31764   1
  -4  -8  -1 79.3140 5.82103   3
  -4  -8  -1 75.6155 5.50800   4
  -4  -8  -1 66.5984 10.0507   1
   4   8   1 71.9250 5.62366   3
   4   8   1 75.9314 5.63523   3
   4   8   1 74.9344 5.39374   4
  -5  -8  -1 2.33302 1.43018   4
   5  -8   1 -4.5632 2.59021   1
  -5  -8  -1 -0.9299 1.79858   3
  -5  -8  -1 -1.6314 4.95430   1
  -5  -8  -1 -10.690 6.15774   1
   5  -8   1 1.46158 0.75135   4
  -5  -8  -1 -1.7964 1.86754   3
   5   8   1 0.26748 1.68842   3
   5   8   1 1.08703 1.44930   4
   5   8   1 -1.2242 1.87630   3
   6  -8   1 6.15488 1.32173   4
  -6  -8  -1 1.47368 2.31291   3
  -6  -8  -1 4.99574 6.57668   1
  -6  -8  -1 9.23485 2.11987   4
  -6  -8  -1 6.87755 2.37757   3
  -6  -8  -1 10.1328 8.23245   1
   6  -8   1 0.38401 3.90030   1
   6   8   1 3.36153 2.56821   3
   6   8   1 6.62943 2.49728   3
   6   8   1 3.83617 1.64465   4
   7  -8   1 1.38527 4.95938   1
  -7  -8  -1 -5.8770 7.81835   1
  -7  -8  -1 1.17158 2.42365   3
   7  -8   1 -0.0425 1.18706   4
  -7  -8  -1 2.18399 1.86176   4
   7  -8   1 -0.1358 0.79455   3
  -7  -8  -1 -9.4378 9.28039   1
   7  -8   1 -1.0641 0.80082   3
  -7  -8  -1 1.49251 2.55410   3
   7   8   1 0.43904 1.67182   4
   7   8   1 -3.7753 2.19574   3
  -7   8  -1 0.20567 0.87730   3
   7   8   1 -3.5525 2.06008   3
  -7   8  -1 0.34092 0.88680   3
   8  -8   1 40.7436 4.18902   4
   8  -8   1 45.0125 8.63208   1
  -8  -8  -1 38.3141 5.32423   3
  -8  -8  -1 46.0053 5.22735   4
  -8  -8  -1 19.4919 11.5008   1
  -8  -8  -1 35.1757 12.4046   1
  -8  -8  -1 44.8891 5.49832   3
   8  -8   1 43.2338 3.28679   3
   8   8   1 47.7944 5.59833   3
  -8   8  -1 45.4296 3.33611   3
  -8   8  -1 35.0250 3.19354   3
   8   8   1 47.8016 5.30530   4
  -9  -8  -1 16.0854 13.4569   1
  -9  -8  -1 14.0733 14.9800   1
   9  -8   1 20.6783 3.05002   4
   9  -8   1 22.3105 2.36175   3
  -9  -8  -1 20.1242 4.53053   3
  -9  -8  -1 21.1707 4.49178   3
  -9   8  -1 22.3307 2.54504   3
  -9   8  -1 20.9208 2.65007   3
   9   8   1 20.0192 3.58258   4
  10  -8   1 41.4254 4.71379   4
 -10  -8  -1 44.7153 21.7689   1
 -10  -8  -1 37.3425 5.79832   3
 -10  -8  -1 25.2439 19.6712   1
 -10  -8  -1 39.8667 5.99381   3
 -10   8  -1 44.5614 3.48415   3
 -10   8  -1 35.9543 3.45555   3
  10   8   1 39.9590 5.51459   3
 -11  -8  -1 10.1972 4.25345   3
  11   8   1 13.1620 4.29218   3
  12  -9  -1 8.96122 3.97376   4
 -12  -9   1 11.7120 5.18943   3
 -12   9   1 9.41932 2.05150   3
 -12   9   1 14.2392 2.96740   3
 -11  -9   1 4.80987 3.80301   3
  11  -9  -1 10.0766 14.9657   1
  11  -9  -1 9.65869 2.67869   4
 -11  -9   1 13.5476 27.1432   1
 -11  -9   1 6.96513 4.97480   3
 -11   9   1 8.97574 2.03373   3
  11   9  -1 -17.765 23.0826   1
 -11   9   1 10.2417 2.23279   3
  11   9  -1 4.74798 3.71917   3
 -10  -9   1 -14.286 19.7217   1
  10  -9  -1 11.7713 2.63743   4
 -10  -9   1 8.83163 2.93544   4
 -10  -9   1 6.48346 3.87330   3
 -10  -9   1 11.0801 4.69314   3
 -10  -9   1 -14.331 16.8424   1
  10  -9  -1 11.1144 12.2994   1
 -10   9   1 13.2993 2.28070   3
  10   9  -1 11.6861 3.80453   3
  10   9  -1 7.97611 3.04721   4
  10   9  -1 25.5952 20.1593   1
 -10   9   1 6.67339 2.01976   3
  -9  -9   1 -7.4659 12.8504   1
  -9  -9   1 13.5115 3.98451   3
  -9  -9   1 7.06209 2.56443   4
   9  -9  -1 8.59214 2.25825   4
   9  -9  -1 5.87633 1.74857   3
   9  -9  -1 2.05263 9.18428   1
  -9  -9   1 2.61713 3.80233   3
  -9   9   1 6.80249 1.96164   3
  -9   9   1 12.1901 2.13867   3
   9   9  -1 6.67523 2.56007   4
   9   9  -1 11.3519 14.9519   1
   9   9  -1 6.85271 3.31152   3
   8  -9  -1 77.8997 5.76927   3
  -8  -9   1 90.9245 7.77795   3
  -8  -9   1 89.4565 7.42996   4
   8  -9  -1 88.1560 11.9691   1
  -8  -9   1 87.1544 8.04991   3
   8  -9  -1 85.0341 6.43025   4
  -8   9   1 87.6484 5.98559   3
  -8   9   1 89.8128 6.02269   3
   8   9  -1 87.3799 7.39684   4
   8   9  -1 72.6221 7.76413   3
   8   9  -1 84.6149 7.27838   3
   8   9  -1 122.291 18.3487   1
  -7  -9   1 47.6192 5.17688   4
  -7  -9   1 40.5636 5.40747   3
   7  -9  -1 51.6252 4.16217   4
  -7  -9   1 35.7291 11.3472   1
   7  -9  -1 43.7648 3.62471   3
   7  -9  -1 47.3110 8.21382   1
  -7  -9   1 42.7737 5.95351   3
   7  -9  -1 36.0834 3.46398   3
   7   9  -1 40.9780 4.91486   4
  -7   9   1 44.9263 3.83818   3
   7   9  -1 43.7216 5.24868   3
  -7   9   1 49.4936 3.81698   3
   7   9  -1 54.5431 11.6076   1
   7   9  -1 40.6491 5.58888   3
   6  -9  -1 26.0807 2.98709   4
   6  -9  -1 20.7742 2.50029   3
  -6  -9   1 15.8507 3.71908   3
   6  -9  -1 25.4683 5.94105   1
  -6  -9   1 23.2093 3.64567   3
  -6  -9   1 15.9265 8.14507   1
  -6  -9   1 26.0126 3.55903   4
   6  -9  -1 25.6951 2.57810   3
   6   9  -1 21.8564 3.50271   3
   6   9  -1 26.3555 3.58196   3
   6   9  -1 20.3508 3.07236   4
   6   9  -1 24.6626 8.20844   1
  -6   9   1 24.5052 2.69931   3
  -6   9   1 23.8794 2.75594   3
  -5  -9   1 428.753 31.1359   1
   5  -9  -1 476.578 25.4701   3
  -5  -9   1 461.922 26.5053   3
   5  -9  -1 445.033 28.3209   1
   5  -9  -1 517.991 25.7079   4
  -5  -9   1 497.062 27.0177   3
  -5  -9   1 463.134 26.4723   4
   5  -9  -1 416.032 25.4913   3
   5   9  -1 482.144 26.3593   4
  -5   9   1 419.427 25.5117   3
   5   9  -1 454.386 26.4007   3
  -5   9   1 473.058 25.5501   3
   5   9  -1 497.883 31.6975   1
   5   9  -1 469.886 26.6511   3
  -4  -9   1 161.277 9.93906   3
   4  -9  -1 136.767 8.52144   3
  -4  -9   1 152.251 9.42688   3
  -4  -9   1 153.504 9.42013   4
  -4  -9   1 143.891 13.5221   1
   4  -9  -1 117.354 11.0671   1
   4  -9  -1 159.120 8.55394   3
   4   9  -1 147.405 9.31285   3
  -4   9   1 136.563 8.54422   3
   4   9  -1 153.911 13.9774   1
   4   9  -1 149.671 9.45878   3
   4   9  -1 147.740 9.18355   4
   3  -9  -1 305.533 17.4983   3
   3  -9  -1 295.119 20.2397   1
  -3  -9   1 331.869 18.1390   3
   3  -9  -1 296.850 17.4803   3
  -3  -9   1 327.549 18.1562   4
  -3  -9   1 292.552 21.5909   1
  -3  -9   1 337.808 18.3923   3
  -3   9   1 305.947 17.4660   3
   3   9  -1 315.709 18.1495   3
   3   9  -1 314.216 17.9184   4
   3   9  -1 319.960 18.0725   3
   3   9  -1 343.522 21.6998   1
   2  -9  -1 0.00665 0.93932   3
  -2  -9   1 5.11604 1.83435   3
   2  -9  -1 0.22021 1.10491   3
  -2  -9   1 4.62748 3.73465   1
  -2  -9   1 4.91270 1.63639   3
   2  -9  -1 2.64123 3.25103   1
  -2  -9   1 2.31467 1.18283   4
   2   9  -1 2.54882 1.02034   4
  -2   9   1 1.25404 1.01538   3
   2   9  -1 3.16849 1.56730   3
   2   9  -1 3.88100 3.24661   1
  -2   9   1 1.90871 1.02038   3
   1  -9  -1 244.098 12.8338   3
  -1  -9   1 197.056 15.0534   1
  -1  -9   1 221.254 12.7682   3
   1  -9  -1 203.156 12.4539   4
   1  -9  -1 221.063 12.5848   3
  -1  -9   1 233.236 12.7375   4
   1  -9  -1 212.306 15.0429   1
  -1  -9   1 206.251 12.6558   3
  -1   9   1 225.597 12.3174   4
   1   9  -1 230.340 12.5380   4
  -1   9   1 215.689 12.5350   3
   1   9  -1 219.320 12.6643   3
  -1   9   1 231.677 12.6653   3
   0  -9   1 501.551 32.2530   1
   0  -9   1 557.893 30.3831   4
   0  -9   1 576.923 30.3981   3
   0  -9   1 550.032 30.3911   3
   0  -9  -1 576.822 30.6520   3
   0  -9  -1 545.080 30.5408   3
   0  -9  -1 556.701 33.2157   1
   0  -9  -1 554.671 30.4998   4
   0   9  -1 549.417 30.3627   3
   0   9   1 568.161 30.5998   3
   0   9  -1 529.232 30.3130   3
   0   9   1 582.812 30.4140   4
   0   9  -1 566.183 30.1342   4
  -1  -9  -1 672.955 41.4140   1
   1  -9   1 729.092 38.0828   3
   1  -9   1 709.347 38.0886   3
  -1  -9  -1 730.539 41.8561   1
  -1  -9  -1 719.377 38.6054   3
  -1  -9  -1 720.672 38.5410   4
   1  -9   1 665.157 38.0503   4
  -1  -9  -1 692.026 38.6270   3
  -1   9  -1 705.180 38.0738   3
  -1   9  -1 672.657 38.0296   3
   1   9   1 713.164 38.6035   3
   1   9   1 693.341 38.5392   3
   1   9   1 719.091 38.4476   4
  -2  -9  -1 0.25485 3.41347   1
   2  -9   1 1.31720 0.47971   3
  -2  -9  -1 -0.5856 1.03552   4
   2  -9   1 1.02481 0.53664   4
  -2  -9  -1 1.96169 1.54658   3
   2  -9   1 2.59598 1.72559   1
   2  -9   1 1.83812 0.55414   3
  -2  -9  -1 -0.2387 1.49043   3
  -2  -9  -1 -2.4596 4.27082   1
   2   9   1 0.90802 0.93544   4
  -2   9  -1 1.99460 0.60339   3
  -2   9  -1 0.57334 0.51271   3
   2   9   1 1.99919 1.59123   3
  -3  -9  -1 51.3258 4.04616   4
  -3  -9  -1 42.9375 4.10660   3
  -3  -9  -1 43.0052 7.49420   1
  -3  -9  -1 42.1377 7.60948   1
   3  -9   1 43.2308 3.70256   1
  -3  -9  -1 47.5042 4.39203   3
   3   9   1 43.1912 3.72160   4
   3   9   1 41.3970 3.81977   3
  -4  -9  -1 31.5225 3.87660   3
  -4  -9  -1 24.6334 6.86479   1
  -4  -9  -1 31.2503 3.89031   3
  -4  -9  -1 29.9635 3.58983   4
  -4  -9  -1 39.1606 7.78565   1
   4   9   1 29.0671 3.68771   3
   4   9   1 32.1352 3.58053   3
   4   9   1 34.9207 3.40846   4
  -5  -9  -1 13.4931 3.13905   3
   5  -9   1 17.7436 3.19732   1
  -5  -9  -1 2.75664 6.64019   1
  -5  -9  -1 17.8105 6.94596   1
  -5  -9  -1 15.9746 2.91265   3
  -5  -9  -1 18.7543 2.78633   4
   5   9   1 14.6039 2.90297   3
   5   9   1 17.2768 2.96028   4
   5   9   1 17.3680 2.93031   3
  -6  -9  -1 207.260 12.5260   3
   6  -9   1 183.935 10.6666   4
  -6  -9  -1 189.380 11.9246   4
   6  -9   1 156.633 12.7275   1
  -6  -9  -1 182.097 11.9418   3
  -6  -9  -1 207.981 18.3862   1
  -6  -9  -1 183.354 18.6733   1
   6   9   1 184.656 12.1735   3
   6   9   1 196.915 11.9331   4
   6   9   1 178.875 11.9218   3
  -7  -9  -1 72.3546 13.0780   1
  -7  -9  -1 45.3195 11.7780   1
  -7  -9  -1 63.3395 5.88888   4
   7  -9   1 57.8075 4.47570   4
  -7  -9  -1 49.8273 6.01726   3
   7  -9   1 53.3501 7.56148   1
  -7  -9  -1 59.5809 6.81252   3
   7   9   1 68.0464 6.16888   3
   7   9   1 59.9595 5.81701   4
   7   9   1 62.1984 6.14396   3
  -8  -9  -1 153.816 20.8318   1
  -8  -9  -1 155.927 11.2636   3
   8  -9   1 165.174 9.64955   4
  -8  -9  -1 135.983 19.8942   1
  -8  -9  -1 155.635 10.9476   3
  -8  -9  -1 148.058 10.7300   4
   8  -9   1 152.816 14.8929   1
   8   9   1 135.803 10.7255   3
   8   9   1 151.993 10.9021   4
  -9  -9  -1 29.7617 17.2215   1
  -9  -9  -1 45.3245 5.40732   4
  -9  -9  -1 37.2205 16.1248   1
  -9  -9  -1 54.2548 6.53672   3
  -9  -9  -1 42.0396 6.14502   3
   9  -9   1 43.4456 4.46032   4
   9   9   1 41.5079 5.39892   4
  10  -9   1 1.18187 1.82602   4
 -10  -9  -1 -34.055 21.1970   1
 -10  -9  -1 1.35682 3.88177   3
 -10  -9  -1 1.96897 3.03710   3
 -10  -9  -1 -12.315 26.2728   1
  10   9   1 -1.6199 2.87881   4
  10   9   1 11.3061 3.84346   3
 -11  -9  -1 -12.273 35.8288   1
 -11  -9  -1 6.01780 3.87303   3
  11  -9   1 6.24981 2.43218   4
  11   9   1 9.03883 4.64315   3
 -12 -10   1 7.53104 4.88364   3
  11 -10  -1 23.7296 15.3826   1
 -11 -10   1 22.3132 5.60382   3
 -11 -10   1 54.1219 29.4672   1
 -11 -10   1 21.3376 4.65972   4
  11 -10  -1 23.7167 3.54496   4
 -11  10   1 23.5945 2.97060   3
  11  10  -1 10.9994 4.10477   3
 -11  10   1 18.4184 2.28244   3
 -10 -10   1 0.38343 4.12875   3
  10 -10  -1 0.50716 1.68749   4
 -10 -10   1 -4.6653 18.3648   1
 -10 -10   1 -3.0537 2.43242   4
 -10 -10   1 -3.6545 21.7034   1
  10 -10  -1 1.09535 11.8018   1
 -10 -10   1 -8.6876 3.58267   3
 -10  10   1 1.63330 1.49389   3
  10  10  -1 0.10254 4.44503   4
  10  10  -1 -0.4078 18.0781   1
  -9 -10   1 19.2879 3.51363   4
  -9 -10   1 17.0321 4.18226   3
  -9 -10   1 -4.4263 14.3863   1
   9 -10  -1 15.3183 2.23202   3
  -9 -10   1 15.4948 4.52873   3
   9 -10  -1 7.65301 9.31156   1
   9 -10  -1 22.3432 3.13446   4
   9  10  -1 24.9561 4.26336   4
   9  10  -1 23.6983 4.44420   3
  -9  10   1 23.3763 2.86150   3
   9  10  -1 20.0358 14.9008   1
  -9  10   1 20.6007 2.43750   3
   8 -10  -1 4.69982 1.35114   3
  -8 -10   1 1.32268 2.98164   3
  -8 -10   1 2.54971 3.77999   3
   8 -10  -1 2.39906 6.99868   1
  -8 -10   1 6.06829 11.9215   1
   8 -10  -1 0.95445 1.60680   4
  -8 -10   1 2.28053 2.25936   4
   8  10  -1 -2.5385 1.97740   4
   8  10  -1 4.03798 3.14192   3
   8  10  -1 5.92822 10.7390   1
  -8  10   1 0.92110 1.49645   3
   8  10  -1 3.39087 2.94206   3
   7 -10  -1 24.1805 2.68819   3
   7 -10  -1 20.4727 6.61937   1
   7 -10  -1 24.5167 2.57023   3
  -7 -10   1 25.5407 3.99900   3
  -7 -10   1 -5.0493 10.3851   1
   7 -10  -1 30.1087 3.32085   4
  -7 -10   1 20.3278 3.40973   4
  -7 -10   1 31.9374 5.15143   3
   7  10  -1 24.7342 3.97186   3
   7  10  -1 28.7229 3.89031   4
   7  10  -1 20.0859 3.78592   3
  -7  10   1 27.6761 2.85966   3
  -7  10   1 27.4604 2.77028   3
   7  10  -1 17.6907 9.73634   1
   6 -10  -1 32.0893 6.46963   1
  -6 -10   1 29.9456 8.59687   1
   6 -10  -1 37.2908 2.87785   3
   6 -10  -1 38.9778 3.46172   4
  -6 -10   1 42.0038 4.98331   3
   6 -10  -1 32.3730 2.91242   3
  -6 -10   1 29.2498 4.49014   3
  -6  10   1 29.5942 2.91828   3
   6  10  -1 40.2395 4.68391   3
  -6  10   1 38.2257 3.04297   3
   6  10  -1 30.8586 4.12567   4
   6  10  -1 33.7318 4.49121   3
   6  10  -1 32.9744 9.17153   1
   5 -10  -1 163.374 9.49069   3
   5 -10  -1 153.505 12.8420   1
  -5 -10   1 176.515 10.7891   4
  -5 -10   1 172.843 10.9288   3
  -5 -10   1 171.428 11.1067   3
   5 -10  -1 169.907 9.41690   3
  -5 -10   1 137.129 15.4926   1
   5  10  -1 157.038 10.6616   3
   5  10  -1 170.036 10.7610   3
  -5  10   1 141.800 9.43300   3
  -5  10   1 173.703 9.49134   3
   5  10  -1 160.458 10.3818   4
   5  10  -1 160.544 15.6264   1
   4 -10  -1 6.01185 1.20423   3
  -4 -10   1 4.70778 5.58895   1
   4 -10  -1 4.50780 3.90783   1
   4 -10  -1 4.51258 1.12705   3
  -4 -10   1 5.50797 1.76820   4
  -4 -10   1 3.99000 2.58455   3
  -4 -10   1 6.62126 2.38032   3
   4  10  -1 8.43652 2.32341   3
   4  10  -1 3.43001 1.43823   4
  -4  10   1 5.34973 1.28293   3
  -4  10   1 5.35926 1.19683   3
   4  10  -1 11.2107 5.38634   1
   4  10  -1 6.56386 2.06981   3
  -3 -10   1 16.9380 2.48977   3
   3 -10  -1 16.5002 1.98414   3
  -3 -10   1 27.6541 6.11195   1
  -3 -10   1 19.2656 2.98930   3
  -3 -10   1 21.8836 2.91983   4
   3 -10  -1 14.2357 1.83882   3
   3 -10  -1 15.0789 4.58452   1
   3  10  -1 21.8702 2.90404   3
  -3  10   1 22.9042 2.17752   3
   3  10  -1 13.6252 5.06200   1
   3  10  -1 21.8996 2.64118   4
  -3  10   1 16.8019 1.94484   3
   3  10  -1 16.1138 2.44291   3
  -2 -10   1 323.499 17.9684   3
  -2 -10   1 323.070 17.8676   4
  -2 -10   1 289.758 20.7682   1
  -2 -10   1 320.834 17.8557   3
   2 -10  -1 290.203 17.5282   3
   2  10  -1 315.933 17.7833   3
   2  10  -1 313.498 17.5994   4
   2  10  -1 305.681 17.7776   3
   2  10  -1 330.144 20.9316   1
  -2  10   1 306.466 17.3528   3
  -1 -10   1 63.3610 4.46235   3
  -1 -10   1 58.1474 4.40135   4
  -1 -10   1 64.7504 4.59250   3
  -1 -10   1 53.1373 7.02035   1
   1 -10  -1 61.5308 4.16702   4
   1 -10  -1 60.6019 4.22748   3
   1 -10  -1 57.1135 7.01965   1
  -1  10   1 64.7472 3.90765   4
  -1  10   1 56.9224 4.22134   3
   1  10  -1 65.5646 4.16435   4
  -1  10   1 59.6081 4.15923   3
   1  10  -1 60.6769 4.37846   3
   0 -10  -1 140.569 8.72395   3
   0 -10   1 141.433 8.47090   3
   0 -10   1 141.164 8.48654   3
   0 -10   1 146.842 8.48391   4
   0 -10  -1 149.951 8.61584   4
   0 -10   1 131.110 10.8002   1
   0 -10  -1 138.986 11.7601   1
   0 -10  -1 146.113 8.71341   3
   0  10   1 139.138 8.65099   3
   0  10   1 141.796 8.40507   4
   0  10  -1 137.245 8.38547   3
   0  10  -1 149.650 8.13723   4
   0  10  -1 148.910 8.48250   3
   1 -10   1 557.761 32.1860   4
  -1 -10  -1 557.299 35.8108   1
  -1 -10  -1 656.719 36.5631   1
   1 -10   1 592.622 32.2198   3
  -1 -10  -1 610.023 32.8225   3
  -1 -10  -1 597.506 32.7129   3
  -1 -10  -1 589.767 32.6465   4
   1 -10   1 601.837 32.2016   3
   1  10   1 582.070 32.6719   3
   1  10   1 593.564 32.7353   3
  -1  10  -1 580.242 32.1833   3
   1  10   1 617.224 32.5795   4
  -1  10  -1 572.575 32.1631   3
  -2 -10  -1 203.689 11.8730   3
  -2 -10  -1 213.964 16.3065   1
   2 -10   1 181.983 10.8461   3
   2 -10   1 185.687 10.8897   4
   2 -10   1 209.046 10.8227   3
  -2 -10  -1 217.855 12.0165   3
  -2 -10  -1 195.331 11.7572   4
   2 -10   1 176.048 12.2116   1
  -2 -10  -1 201.487 15.2807   1
   2  10   1 201.416 11.6238   4
   2  10   1 198.186 11.7828   3
  -2  10  -1 186.057 10.8255   3
  -2  10  -1 211.066 10.8573   3
   2  10   1 188.253 11.7347   3
  -3 -10  -1 0.16578 4.38882   1
  -3 -10  -1 3.99900 4.79520   1
  -3 -10  -1 6.28546 1.77503   4
  -3 -10  -1 1.80690 1.62154   3
   3 -10   1 5.84007 2.32414   1
  -3 -10  -1 8.09942 2.23344   3
   3  10   1 2.84981 1.16916   4
   3  10   1 6.25484 2.05001   3
  -4 -10  -1 184.339 16.5362   1
  -4 -10  -1 164.671 16.0356   1
  -4 -10  -1 187.691 11.5455   3
  -4 -10  -1 190.135 11.5592   4
  -4 -10  -1 196.485 11.8390   3
   4  10   1 185.177 11.3866   4
   4  10   1 173.321 11.5571   3
   4  10   1 184.818 11.4895   3
   5 -10   1 -2.3864 2.17385   1
  -5 -10  -1 0.75555 1.52409   4
  -5 -10  -1 0.19155 2.13215   3
  -5 -10  -1 3.37537 7.71604   1
  -5 -10  -1 -0.4107 2.39841   3
  -5 -10  -1 2.29713 7.37108   1
   5  10   1 -0.0758 1.97881   3
   5  10   1 -0.3384 1.48278   4
   5  10   1 1.76233 2.13225   3
  -6 -10  -1 35.4583 11.8602   1
   6 -10   1 42.7334 3.15139   4
  -6 -10  -1 41.5370 4.89932   4
  -6 -10  -1 40.7817 5.27742   3
   6 -10   1 35.8020 4.96846   1
  -6 -10  -1 36.3246 10.5322   1
  -6 -10  -1 42.2416 4.83889   3
   6  10   1 40.2501 4.42854   4
   6  10   1 40.2214 4.73031   3
   6  10   1 30.2846 4.42469   3
  -7 -10  -1 1.46771 9.80861   1
  -7 -10  -1 0.96824 2.16219   4
  -7 -10  -1 -8.0926 10.2287   1
   7 -10   1 -2.2290 4.46093   1
   7 -10   1 0.42915 1.15904   4
  -7 -10  -1 0.57049 2.80316   3
  -7 -10  -1 -4.0521 2.79292   3
   7  10   1 -1.7956 1.59365   4
   7  10   1 1.45720 2.89844   3
  -8 -10  -1 1.63964 2.25454   4
  -8 -10  -1 3.45088 3.35572   3
   8 -10   1 2.62318 1.45725   4
  -8 -10  -1 27.4795 14.9258   1
  -8 -10  -1 3.08010 3.60087   3
  -8 -10  -1 5.94530 13.1336   1
   8  10   1 -2.1418 2.80735   3
   8  10   1 -0.0468 2.31996   4
  -9 -10  -1 24.0997 4.75315   3
  -9 -10  -1 32.2668 17.3324   1
  -9 -10  -1 -9.7915 17.5944   1
  -9 -10  -1 15.0076 4.38149   3
  -9 -10  -1 12.5371 3.19567   4
  10 -10   1 51.2618 5.08067   4
 -10 -10  -1 56.8723 26.0728   1
 -10 -10  -1 60.3967 7.59776   3
 -10 -10  -1 54.4035 7.17520   3
  10  10   1 64.0253 7.56557   3
  10  10   1 40.3470 5.44379   4
  11 -10   1 0.75673 2.04774   4
 -11 -10  -1 -3.5960 3.67841   3
  11  10   1 -4.2811 4.43341   3
 -11 -11   1 17.2016 4.61674   4
 -11 -11   1 -12.627 31.0366   1
  11 -11  -1 10.6575 15.5034   1
 -11 -11   1 9.09509 5.32293   3
 -10 -11   1 -0.6708 21.0601   1
  10 -11  -1 -7.5482 11.9657   1
  10 -11  -1 5.08517 2.18854   4
 -10 -11   1 2.28282 3.94557   3
 -10 -11   1 4.55164 4.48228   3
 -10 -11   1 16.3663 19.9888   1
 -10 -11   1 1.24333 2.59756   4
  10  11  -1 3.26765 3.60377   3
  10  11  -1 4.87969 3.03238   4
  -9 -11   1 59.5785 7.70938   3
  -9 -11   1 57.2821 6.71040   4
   9 -11  -1 52.7425 10.9339   1
   9 -11  -1 74.0320 5.60063   4
  -9 -11   1 60.8086 7.61301   3
  -9 -11   1 64.0056 18.5383   1
   9  11  -1 98.9315 20.8870   1
   9  11  -1 51.9146 6.82654   4
   9  11  -1 64.9335 7.71482   3
  -9  11   1 60.1131 4.26044   3
  -8 -11   1 40.4390 15.0237   1
   8 -11  -1 56.1391 9.54605   1
   8 -11  -1 46.6129 3.60904   3
  -8 -11   1 46.4134 6.04445   3
   8 -11  -1 60.7687 4.83420   4
  -8 -11   1 57.4322 6.28555   4
  -8 -11   1 53.3230 7.22962   3
  -8  11   1 54.3422 3.74387   3
  -8  11   1 49.2631 3.76520   3
   8  11  -1 46.2951 5.93576   3
   8  11  -1 50.5692 6.63332   3
   8  11  -1 27.8904 13.5507   1
   8  11  -1 75.9075 8.82070   4
   7 -11  -1 82.9033 5.77232   3
  -7 -11   1 109.747 7.99722   4
   7 -11  -1 104.815 11.7104   1
  -7 -11   1 84.5422 8.10071   3
   7 -11  -1 101.224 5.97674   3
  -7 -11   1 91.4690 15.8851   1
  -7 -11   1 98.9752 8.43138   3
   7  11  -1 100.966 7.86733   4
   7  11  -1 89.6845 14.6040   1
  -7  11   1 102.009 5.91890   3
   7  11  -1 103.054 8.12103   3
   7  11  -1 86.7739 7.52911   3
  -7  11   1 94.7845 5.96299   3
   6 -11  -1 -1.0447 4.76912   1
   6 -11  -1 0.56804 0.93834   3
  -6 -11   1 0.04878 2.52709   3
  -6 -11   1 -0.7276 1.86437   4
  -6 -11   1 -1.3615 7.53877   1
   6 -11  -1 0.82893 0.93503   3
  -6 -11   1 -1.4473 2.92913   3
  -6  11   1 0.54539 0.98123   3
  -6  11   1 -0.6869 1.07061   3
   6  11  -1 1.18462 1.55062   4
   6  11  -1 -0.1084 2.37088   3
   6  11  -1 2.94730 7.27973   1
   6  11  -1 0.74659 2.21306   3
   5 -11  -1 36.6738 2.69961   3
  -5 -11   1 33.1408 4.31757   4
  -5 -11   1 38.1280 4.89022   3
   5 -11  -1 31.6111 6.01188   1
   5 -11  -1 30.6498 2.60896   3
  -5 -11   1 22.9823 8.48829   1
  -5 -11   1 33.1478 4.16768   3
   5  11  -1 26.7826 8.10348   1
  -5  11   1 30.1338 2.64226   3
   5  11  -1 37.7782 4.32730   3
  -5  11   1 28.4686 2.77941   3
   5  11  -1 34.4286 3.81088   4
   5  11  -1 31.5610 4.04857   3
   4 -11  -1 8.33262 4.43955   1
  -4 -11   1 4.50120 1.88347   4
   4 -11  -1 1.94650 1.03474   3
   4 -11  -1 4.22899 1.17964   3
  -4 -11   1 3.10399 5.28358   1
  -4 -11   1 6.91579 2.85930   3
  -4 -11   1 4.67930 2.35944   3
   4  11  -1 11.0721 5.59715   1
   4  11  -1 2.78595 1.48574   4
  -4  11   1 2.85807 1.07336   3
   4  11  -1 4.39211 2.24451   3
   4  11  -1 9.06943 2.50189   3
  -4  11   1 4.94450 1.27962   3
  -3 -11   1 148.065 9.50526   3
  -3 -11   1 154.353 9.64311   4
   3 -11  -1 162.257 12.8208   1
  -3 -11   1 137.133 13.8659   1
  -3 -11   1 164.227 10.0069   3
   3 -11  -1 142.715 8.86460   3
  -3  11   1 135.143 8.69586   3
  -3  11   1 165.573 8.91546   3
   3  11  -1 148.163 13.0373   1
   3  11  -1 148.760 9.45279   3
   3  11  -1 151.405 9.29095   4
  -2 -11   1 407.721 28.7235   1
   2 -11  -1 498.351 25.0310   3
   2 -11  -1 391.446 27.8028   1
  -2 -11   1 398.518 25.2889   4
   2 -11  -1 446.185 25.1565   3
   2  11  -1 509.509 25.5202   3
   2  11  -1 489.414 25.2261   4
  -2  11   1 435.012 25.0241   3
  -2  11   1 463.560 24.9361   3
   1 -11  -1 3.14473 1.21861   3
  -1 -11   1 2.40038 1.12133   4
   1 -11  -1 5.34614 3.94726   1
  -1 -11   1 1.16792 1.52319   3
  -1 -11   1 2.36450 1.36817   3
   1 -11  -1 2.51679 1.39197   3
  -1 -11   1 8.23839 3.79717   1
   1 -11  -1 3.35134 1.03669   4
   1  11  -1 1.27069 0.90198   4
   1  11  -1 2.58652 1.32616   3
  -1  11   1 3.37832 1.25391   3
   1  11  -1 6.00842 1.34331   3
  -1  11   1 2.38370 0.79009   4
  -1  11   1 2.73462 1.18335   3
   0 -11  -1 48.3202 4.04828   4
   0 -11   1 59.7216 4.08357   4
   0 -11   1 65.1453 4.10145   3
   0 -11  -1 55.8900 4.24886   3
   0 -11   1 58.5724 4.06118   3
   0 -11  -1 43.2901 6.83808   1
   0 -11  -1 58.0792 4.41735   3
   0 -11   1 49.3347 6.67104   1
   0  11  -1 57.8033 3.96606   3
   0  11   1 55.4401 3.84596   4
   0  11  -1 53.8156 3.51760   4
   0  11  -1 51.3569 3.97370   3
   0  11   1 48.5636 4.11776   3
   1 -11   1 103.107 5.96327   3
   1 -11   1 84.6270 5.85098   4
  -1 -11  -1 97.9852 6.61556   3
  -1 -11  -1 75.1464 9.20820   1
  -1 -11  -1 107.073 6.61944   3
  -1 -11  -1 97.3471 6.45768   4
   1 -11   1 102.434 5.92591   3
   1 -11   1 80.6638 7.91412   1
  -1 -11  -1 95.0103 9.89381   1
   1  11   1 101.771 6.53774   3
  -1  11  -1 98.4882 5.90807   3
   1  11   1 96.4976 6.20110   4
   1  11   1 90.9773 6.40857   3
   2 -11   1 0.15888 2.45769   1
   2 -11   1 1.04455 0.79199   3
  -2 -11  -1 3.36536 1.99340   4
  -2 -11  -1 0.99543 1.57275   3
   2 -11   1 0.90057 0.68622   3
  -2 -11  -1 -1.2908 1.55090   3
  -2 -11  -1 2.88113 4.75921   1
   2 -11   1 -0.6343 2.32983   1
  -2 -11  -1 -2.7917 4.54741   1
   2 -11   1 1.69390 0.71502   4
   2  11   1 -0.2788 1.59638   3
  -2  11  -1 0.52928 0.68391   3
   2  11   1 0.40045 0.87866   4
  -2  11  -1 1.36894 0.84687   3
   2  11   1 -0.1869 1.44498   3
  -3 -11  -1 143.587 9.27323   3
   3 -11   1 135.494 9.53411   1
  -3 -11  -1 133.078 8.79120   3
   3 -11   1 116.982 8.68287   1
  -3 -11  -1 140.930 8.91894   4
  -3 -11  -1 169.518 14.3031   1
  -3 -11  -1 107.073 13.3111   1
   3  11   1 129.506 8.71909   3
   3  11   1 151.736 8.76074   4
  -4 -11  -1 145.472 9.66503   4
  -4 -11  -1 150.944 14.8758   1
  -4 -11  -1 170.120 16.8434   1
  -4 -11  -1 140.582 9.76474   3
  -4 -11  -1 148.640 9.93306   3
   4  11   1 146.136 9.46707   4
   4  11   1 144.093 9.70342   3
  -5 -11  -1 34.3246 4.29884   3
  -5 -11  -1 34.2286 4.65483   3
  -5 -11  -1 42.0551 4.63819   4
  -5 -11  -1 36.7207 10.2851   1
  -5 -11  -1 44.0163 9.50078   1
   5  11   1 38.6741 4.07173   4
   5  11   1 34.2178 4.16609   3
  -6 -11  -1 35.9086 10.8450   1
  -6 -11  -1 39.1130 5.23258   3
  -6 -11  -1 40.5614 4.91592   3
  -6 -11  -1 44.6641 5.15462   4
  -6 -11  -1 28.3341 10.8793   1
   6 -11   1 34.5871 4.48685   1
   6  11   1 42.3259 4.63368   4
   6  11   1 44.7603 4.90421   3
  -7 -11  -1 72.3336 7.37348   3
  -7 -11  -1 50.5029 16.1948   1
  -7 -11  -1 80.5871 7.14008   4
  -7 -11  -1 88.2179 16.0632   1
   7 -11   1 82.8948 5.38098   4
  -7 -11  -1 81.9222 7.63470   3
   7  11   1 70.9369 7.20093   3
   7  11   1 77.7636 6.97037   4
  -8 -11  -1 8.61444 3.97120   3
  -8 -11  -1 14.9429 16.2819   1
  -8 -11  -1 8.08291 2.72610   4
  -8 -11  -1 24.0745 15.5475   1
   8 -11   1 11.1253 2.00756   4
  -8 -11  -1 14.9232 4.06470   3
   8  11   1 5.95899 3.43065   3
   8  11   1 4.96813 2.84033   4
   9 -11   1 44.8581 4.32970   4
  -9 -11  -1 44.6711 5.93817   4
  -9 -11  -1 37.7088 21.2127   1
  -9 -11  -1 31.5805 18.6348   1
  -9 -11  -1 44.5827 6.43091   3
  -9 -11  -1 42.0349 6.05311   3
   9  11   1 32.8043 5.00310   4
 -10 -11  -1 -9.3696 4.78331   3
 -10 -11  -1 -4.2891 23.1806   1
  10 -11   1 1.47568 1.79482   4
 -10 -11  -1 1.24515 3.24375   3
  10  11   1 -3.6132 3.67047   4
  10  11   1 8.76461 3.89433   3
  11 -11   1 -1.4335 1.98806   4
 -11 -11  -1 7.43727 3.77061   3
 -11 -12   1 27.4487 41.4152   1
 -11 -12   1 16.8926 5.75975   4
  11 -12  -1 -4.2985 14.9189   1
  11  12  -1 21.5564 5.52600   3
 -10 -12   1 -9.4095 4.34007   3
 -10 -12   1 -58.317 23.4242   1
 -10 -12   1 2.09671 2.82102   4
 -10 -12   1 -2.5576 3.42920   3
  10 -12  -1 -2.1395 12.2414   1
 -10 -12   1 2.08730 26.6468   1
  10  12  -1 -6.4532 3.06564   3
  -9 -12   1 12.9126 3.57676   4
   9 -12  -1 -2.0692 8.99569   1
  -9 -12   1 20.2983 4.91162   3
  -9 -12   1 12.6108 4.37106   3
  -9 -12   1 -11.615 18.7764   1
   9  12  -1 8.60301 4.13259   3
   9  12  -1 16.8802 4.16324   4
  -8 -12   1 -15.231 12.2230   1
   8 -12  -1 2.85805 6.89950   1
  -8 -12   1 3.40583 3.10374   3
  -8 -12   1 1.30764 2.16801   4
  -8 -12   1 6.41056 4.26486   3
   8  12  -1 -2.5103 1.87914   4
   8  12  -1 4.14067 3.22835   3
   8  12  -1 -6.5159 12.1857   1
   8  12  -1 2.63910 3.05601   3
   7 -12  -1 21.7847 7.03635   1
  -7 -12   1 17.2833 11.5387   1
  -7 -12   1 21.7244 4.61617   3
  -7 -12   1 28.5035 4.92428   3
   7 -12  -1 26.6900 2.18889   3
  -7 -12   1 19.7860 3.50002   4
  -7  12   1 31.0610 2.14181   3
  -7  12   1 24.0653 2.15738   3
   7  12  -1 22.9645 3.79147   4
   7  12  -1 24.5446 4.31203   3
   7  12  -1 31.3720 4.72329   3
   7  12  -1 16.9402 11.3230   1
  -6 -12   1 20.5750 3.49316   4
  -6 -12   1 21.3393 3.96290   3
   6 -12  -1 19.3711 1.88933   3
   6 -12  -1 17.4563 5.70663   1
  -6 -12   1 13.3838 9.98596   1
  -6 -12   1 24.7186 4.06049   3
   6 -12  -1 19.6162 1.89840   3
  -6  12   1 23.4633 2.08364   3
   6  12  -1 17.2496 2.90037   4
   6  12  -1 25.0290 10.2082   1
   6  12  -1 19.5061 3.44807   3
  -6  12   1 17.4348 1.91014   3
   6  12  -1 29.6079 3.91452   3
   5 -12  -1 5.50491 4.62563   1
  -5 -12   1 -2.0898 1.57649   4
  -5 -12   1 3.22958 6.79027   1
  -5 -12   1 3.57706 3.04876   3
   5 -12  -1 -1.0805 0.88811   3
  -5 -12   1 -2.3339 2.28871   3
  -5  12   1 -0.0322 1.16684   3
   5  12  -1 0.04114 2.20608   3
   5  12  -1 0.99853 2.38187   3
   5  12  -1 -8.8571 6.91816   1
  -5  12   1 0.37384 0.87923   3
   5  12  -1 -0.4731 1.43024   4
  -4 -12   1 8.56248 2.83516   3
   4 -12  -1 8.60810 1.41829   3
  -4 -12   1 4.22473 2.50137   3
   4 -12  -1 9.33642 4.96734   1
  -4 -12   1 10.7685 2.60403   4
  -4 -12   1 4.35009 6.43787   1
  -4  12   1 9.27428 1.54240   3
   4  12  -1 8.76394 2.56063   3
  -4  12   1 8.36365 1.35217   3
   4  12  -1 9.04615 2.55086   3
   4  12  -1 9.51829 2.05715   4
   4  12  -1 11.2571 6.79691   1
  -3 -12   1 309.783 17.1942   3
   3 -12  -1 257.090 16.0993   3
  -3 -12   1 288.553 16.8420   3
   3 -12  -1 290.131 16.0503   3
   3 -12  -1 261.099 19.9321   1
  -3 -12   1 287.365 16.8589   4
   3  12  -1 281.723 16.7940   3
   3  12  -1 278.093 16.7098   3
  -3  12   1 320.349 16.2197   3
  -3  12   1 278.146 15.9865   3
   3  12  -1 286.263 16.5481   4
  -2 -12   1 115.606 7.45274   3
   2 -12  -1 94.7911 10.5579   1
  -2 -12   1 93.5182 11.0450   1
   2 -12  -1 105.383 6.89226   3
  -2 -12   1 112.996 7.26387   3
   2 -12  -1 113.277 6.74892   3
  -2 -12   1 111.485 7.25095   4
   2  12  -1 111.623 6.85074   4
   2  12  -1 101.327 7.28696   3
  -2  12   1 99.3562 6.68528   3
  -2  12   1 99.4034 6.57882   3
   2  12  -1 104.814 7.15004   3
   1 -12  -1 1.27552 1.54675   3
  -1 -12   1 0.86064 1.54981   3
   1 -12  -1 2.63084 4.11846   1
  -1 -12   1 2.31387 1.19224   4
   1 -12  -1 1.94173 1.02798   4
  -1 -12   1 -1.8710 3.83264   1
   1 -12  -1 -0.5167 1.19205   3
  -1 -12   1 2.67977 1.49779   3
   1  12  -1 2.63102 0.97442   4
   1  12  -1 5.95144 1.54894   3
  -1  12   1 1.24346 1.31240   3
   1  12  -1 3.52100 1.44799   3
  -1  12   1 2.02365 1.21832   3
  -1  12   1 2.09809 0.82347   4
   0 -12  -1 47.4810 7.22383   1
   0 -12   1 46.8530 3.92238   3
   0 -12   1 51.6697 3.88803   3
   0 -12  -1 43.0798 7.32037   1
   0 -12  -1 48.7974 4.03895   3
   0 -12  -1 46.0681 3.94821   4
   0 -12  -1 53.1555 4.30817   3
   0 -12   1 43.3330 3.81150   4
   0 -12   1 51.2963 7.16531   1
   0  12   1 50.9092 3.61358   4
   0  12   1 48.9355 3.81251   3
   0  12   1 53.3993 4.07712   3
   0  12  -1 50.8581 3.27181   4
   0  12  -1 48.0011 3.83133   3
   1 -12   1 1.76824 1.16445   3
  -1 -12  -1 4.06031 1.82463   3
   1 -12   1 0.03778 0.94543   4
  -1 -12  -1 1.45419 1.41777   4
  -1 -12  -1 6.21296 4.68935   1
   1 -12   1 -2.2619 3.09908   1
   1 -12   1 1.70387 1.16275   3
  -1 -12  -1 5.53064 4.58542   1
  -1 -12  -1 1.35322 1.58701   3
   1  12   1 1.40326 1.13421   4
  -1  12  -1 0.16647 1.22883   3
  -1  12  -1 1.33278 1.01583   3
   1  12   1 0.10785 1.42579   3
   2 -12   1 5.39223 3.06503   1
   2 -12   1 3.15599 3.07584   1
  -2 -12  -1 -1.8756 4.82763   1
   2 -12   1 3.34805 1.03268   3
   2 -12   1 4.53266 0.93564   3
  -2 -12  -1 3.83945 1.86347   3
  -2 -12  -1 -6.3298 4.88902   1
   2 -12   1 3.55008 0.94823   4
  -2 -12  -1 2.38813 1.91434   3
  -2 -12  -1 0.01535 1.20915   4
   2  12   1 2.02451 1.87511   3
   2  12   1 1.51350 1.71700   3
  -2  12  -1 4.33854 0.94534   3
   2  12   1 1.72237 1.07978   4
  -2  12  -1 2.90129 1.00303   3
  -3 -12  -1 72.2055 5.78372   3
  -3 -12  -1 85.0192 6.53402   3
  -3 -12  -1 56.3778 10.5178   1
   3 -12   1 64.7341 7.06487   1
   3  12   1 72.3505 5.55403   4
   3  12   1 85.7279 6.00022   3
   3  12   1 74.2497 5.69724   3
  -4 -12  -1 6.46104 1.99253   4
  -4 -12  -1 5.93937 2.30896   3
  -4 -12  -1 -3.5715 6.19191   1
  -4 -12  -1 11.0181 8.43319   1
  -4 -12  -1 3.56822 2.40716   3
   4  12   1 7.05345 2.27336   3
  -5 -12  -1 -0.1792 1.70390   4
  -5 -12  -1 1.46746 7.57276   1
  -5 -12  -1 -5.3079 8.01886   1
  -5 -12  -1 4.93483 2.40368   3
  -5 -12  -1 -1.9162 2.48909   3
   5  12   1 -0.8163 2.35478   3
   5  12   1 1.98900 1.44814   4
  -6 -12  -1 22.1395 10.5715   1
  -6 -12  -1 21.9634 4.29166   3
  -6 -12  -1 23.2516 4.06989   3
  -6 -12  -1 14.5153 10.9660   1
  -6 -12  -1 30.7478 4.01839   4
   6  12   1 15.5839 2.91651   4
   6  12   1 26.3866 4.10692   3
  -7 -12  -1 53.4816 6.86271   3
  -7 -12  -1 56.7201 6.52029   4
   7 -12   1 74.1636 4.60508   4
  -7 -12  -1 43.6901 15.8209   1
  -7 -12  -1 55.6013 6.83897   3
   7  12   1 53.8328 6.77222   3
   7  12   1 69.4319 6.46993   4
  -8 -12  -1 6.12141 15.4696   1
  -8 -12  -1 -5.0972 2.70010   3
  -8 -12  -1 12.6994 15.4267   1
   8 -12   1 0.39788 1.35147   4
  -8 -12  -1 1.69947 3.77610   3
  -8 -12  -1 -0.8895 2.02465   4
   8  12   1 2.25254 2.64400   4
   8  12   1 0.15811 3.18430   3
  -9 -12  -1 33.4140 5.75959   3
   9 -12   1 38.7272 3.94922   4
  -9 -12  -1 34.5537 4.73008   4
  -9 -12  -1 5.60147 21.5630   1
  -9 -12  -1 -4.6826 21.7352   1
  -9 -12  -1 42.1749 6.23449   3
   9  12   1 34.9544 5.93926   3
   9  12   1 31.9998 5.45977   4
  10 -12   1 50.3921 4.73628   4
 -10 -12  -1 33.9657 6.38564   3
 -10 -12  -1 62.5081 31.1355   1
  10  12   1 39.7503 6.02419   3
 -11 -12  -1 65.6138 9.05930   3
  11 -12   1 70.8823 6.64525   4
  11 -13  -1 36.6057 15.5936   1
 -10 -13   1 6.95808 2.98465   4
 -10 -13   1 44.0021 27.4072   1
 -10 -13   1 -7.0379 5.05511   3
 -10 -13   1 -0.5161 3.69188   3
  10 -13  -1 7.77245 11.5225   1
 -10 -13   1 -24.631 27.7759   1
   9 -13  -1 96.4432 12.7787   1
  -9 -13   1 78.2227 24.4429   1
  -9 -13   1 69.8638 8.80830   3
  -9 -13   1 69.5551 9.10803   3
  -9 -13   1 80.7773 8.07458   4
  -9 -13   1 90.3122 22.4363   1
   9  13  -1 88.6055 9.03987   3
  -8 -13   1 37.7772 5.31979   3
  -8 -13   1 32.3475 6.25075   3
   8 -13  -1 45.7992 8.99958   1
  -8 -13   1 41.6374 5.38432   4
  -8 -13   1 21.8562 16.1277   1
   8  13  -1 35.5727 5.27140   3
   8  13  -1 46.0597 5.48148   4
   8  13  -1 32.9500 4.89703   3
   7 -13  -1 111.865 12.7640   1
  -7 -13   1 122.451 9.64404   3
  -7 -13   1 131.927 9.27180   4
  -7 -13   1 104.947 10.2426   3
  -7 -13   1 102.860 17.7213   1
   7  13  -1 120.952 9.71275   3
   7  13  -1 112.670 9.05496   3
   7  13  -1 107.251 8.83638   4
   7  13  -1 72.2710 15.4314   1
  -6 -13   1 2.84944 2.10032   4
  -6 -13   1 5.26946 9.37473   1
  -6 -13   1 11.8539 3.35898   3
  -6 -13   1 7.09247 3.63467   3
   6 -13  -1 15.3884 5.70692   1
  -6  13   1 5.59884 0.94552   3
   6  13  -1 3.35049 2.64347   3
   6  13  -1 3.41396 1.98909   4
  -6  13   1 4.55599 0.84270   3
   6  13  -1 0.13750 9.50852   1
   6  13  -1 5.79375 2.77197   3
  -5 -13   1 152.650 9.72583   3
  -5 -13   1 124.761 9.38461   3
  -5 -13   1 141.394 9.33144   4
   5 -13  -1 133.202 7.51565   3
  -5 -13   1 94.1631 14.7540   1
   5 -13  -1 117.722 12.3494   1
   5  13  -1 125.434 8.78930   4
   5  13  -1 119.177 9.04066   3
  -5  13   1 126.263 7.59810   3
   5  13  -1 134.587 9.20755   3
  -5  13   1 126.691 7.47917   3
   5  13  -1 162.872 15.7838   1
  -4 -13   1 43.8260 4.73839   3
   4 -13  -1 36.1828 2.87795   3
  -4 -13   1 34.5327 4.60638   3
  -4 -13   1 20.9565 7.98543   1
   4 -13  -1 41.2089 7.64040   1
   4 -13  -1 30.6849 2.78219   3
  -4 -13   1 34.4248 4.37832   4
   4  13  -1 38.4580 4.21331   3
   4  13  -1 33.0173 3.68503   4
  -4  13   1 33.5485 2.88795   3
   4  13  -1 34.3962 4.00357   3
  -4  13   1 33.1751 2.80910   3
   3 -13  -1 437.572 24.9257   3
   3 -13  -1 492.811 25.1568   3
  -3 -13   1 434.797 25.7202   4
   3 -13  -1 416.404 28.8978   1
  -3 -13   1 472.428 25.8585   3
   3  13  -1 437.793 25.6609   3
   3  13  -1 454.051 25.7004   3
  -3  13   1 431.326 24.8747   3
  -3  13   1 454.097 25.0273   3
   3  13  -1 472.400 25.4938   4
  -2 -13   1 123.359 7.78874   3
  -2 -13   1 92.3380 11.5918   1
  -2 -13   1 119.087 7.57802   3
  -2 -13   1 95.3552 7.35486   4
   2 -13  -1 84.0430 11.1719   1
   2 -13  -1 116.552 7.32937   3
   2 -13  -1 104.046 6.88984   3
   2  13  -1 103.235 7.37203   3
   2  13  -1 113.960 7.07963   4
  -2  13   1 113.042 6.90389   3
  -2  13   1 112.957 7.06733   3
  -1 -13   1 103.107 6.78983   3
  -1 -13   1 79.2174 10.4075   1
  -1 -13   1 98.0073 6.75916   4
   1 -13  -1 95.2729 6.81435   3
   1 -13  -1 96.5269 6.52831   4
  -1 -13   1 101.969 6.86673   3
   1 -13  -1 102.113 6.56337   3
   1  13  -1 110.822 6.38614   4
   1  13  -1 96.6534 6.62330   3
  -1  13   1 94.3668 6.59898   3
  -1  13   1 103.224 6.58528   3
   1  13  -1 104.824 6.72422   3
  -1  13   1 105.258 6.07726   4
   0 -13   1 1.37466 1.32631   3
   0 -13   1 0.81140 1.12873   4
   0 -13  -1 0.51160 4.04699   1
   0 -13  -1 -0.1978 1.54208   3
   0 -13  -1 1.37562 1.63999   3
   0 -13  -1 5.87892 4.97724   1
   0 -13   1 -1.3894 3.89468   1
   0 -13   1 -0.2278 1.49473   3
   0 -13  -1 1.01356 1.12822   4
   0  13   1 -0.5827 1.34025   3
   0  13  -1 1.24951 0.79325   4
   0  13  -1 2.60939 1.59351   3
   0  13   1 1.86371 1.06532   4
   0  13   1 5.34864 1.48802   3
   1 -13   1 422.676 26.0501   4
   1 -13   1 487.470 26.0967   3
  -1 -13  -1 419.378 26.4691   4
   1 -13   1 499.255 26.2076   3
  -1 -13  -1 470.459 31.0065   1
  -1 -13  -1 509.632 26.8817   3
  -1 -13  -1 495.723 26.7323   3
  -1 -13  -1 421.870 30.3651   1
   1  13   1 439.987 26.6615   3
   1  13   1 496.216 26.7260   3
  -1  13  -1 488.565 26.1123   3
   1  13   1 498.987 26.4212   4
  -1  13  -1 482.004 26.1114   3
   2 -13   1 2.60582 0.96179   3
  -2 -13  -1 2.20981 1.68265   4
  -2 -13  -1 4.11031 5.75667   1
   2 -13   1 3.02233 1.10925   3
   2 -13   1 5.19789 3.67312   1
  -2 -13  -1 -2.2372 5.56738   1
   2 -13   1 -0.9680 3.31576   1
  -2 -13  -1 1.40049 2.07522   3
  -2 -13  -1 -0.1312 1.83695   3
   2 -13   1 2.17982 0.97964   4
  -2  13  -1 2.13190 1.08674   3
   2  13   1 1.16154 1.07486   4
  -2  13  -1 0.96498 0.88392   3
   2  13   1 1.71203 1.79474   3
   2  13   1 1.99324 1.86523   3
  -3 -13  -1 108.674 7.53143   3
   3 -13   1 84.2678 7.78920   1
  -3 -13  -1 107.583 13.4881   1
  -3 -13  -1 96.5676 7.16994   4
   3 -13   1 76.4863 8.71510   1
   3 -13   1 88.7901 5.78357   4
  -3 -13  -1 82.7084 12.2456   1
  -3 -13  -1 108.807 7.40924   3
   3  13   1 103.922 6.85652   4
   3  13   1 99.3098 7.02127   3
   3  13   1 111.269 7.29993   3
  -4 -13  -1 0.69352 7.68012   1
   4 -13   1 3.19611 2.27129   1
  -4 -13  -1 1.52562 2.65535   3
  -4 -13  -1 -1.0756 7.51234   1
  -4 -13  -1 -1.5576 1.56454   4
  -4 -13  -1 0.25229 2.32781   3
   4  13   1 -2.9165 1.78768   3
   4  13   1 -0.9937 1.17788   4
  -5 -13  -1 109.771 8.56664   4
  -5 -13  -1 107.587 16.8170   1
  -5 -13  -1 92.4037 15.3308   1
  -5 -13  -1 115.706 9.25539   3
  -5 -13  -1 127.256 8.84025   3
   5  13   1 122.142 8.49260   3
   5  13   1 116.160 8.32528   4
  -6 -13  -1 -7.9208 9.09782   1
  -6 -13  -1 2.17978 3.21003   3
  -6 -13  -1 2.61231 2.96451   3
  -6 -13  -1 3.40787 2.10563   4
  -6 -13  -1 14.9417 12.7215   1
   6  13   1 0.99017 1.49644   4
   6  13   1 3.45290 2.49458   3
  -7 -13  -1 59.7652 16.9314   1
  -7 -13  -1 85.8640 7.47723   3
  -7 -13  -1 83.1096 7.87363   3
  -7 -13  -1 87.3964 7.51096   4
  -7 -13  -1 58.7635 16.9197   1
   7  13   1 73.8553 7.20678   4
   7  13   1 66.0323 7.07286   3
  -8 -13  -1 3.25329 3.62646   3
  -8 -13  -1 5.69518 3.58661   3
  -8 -13  -1 -21.432 18.6062   1
  -8 -13  -1 13.7420 15.9193   1
  -8 -13  -1 1.51318 2.36707   4
   8 -13   1 2.81285 1.35656   4
   8  13   1 0.25403 2.98250   3
   8  13   1 6.28401 2.76893   4
  -9 -13  -1 36.2253 23.8865   1
   9 -13   1 0.13280 1.34561   4
  -9 -13  -1 2.69367 3.66448   3
  -9 -13  -1 -0.4245 3.95796   3
  -9 -13  -1 -10.069 23.2991   1
  -9 -13  -1 3.13424 2.68165   4
   9  13   1 2.36153 3.58650   3
 -10 -13  -1 41.8101 29.5657   1
  10 -13   1 13.4599 2.51086   4
  10  13   1 14.2748 4.79577   3
 -11 -14   1 -8.6203 4.08577   3
 -10 -14   1 6.31172 29.8693   1
 -10 -14   1 -4.0622 3.48770   3
  10 -14  -1 4.45410 11.6272   1
 -10 -14   1 -7.2323 29.1484   1
  10  14  -1 2.69608 4.16636   3
  -9 -14   1 -44.796 23.7463   1
  -9 -14   1 -4.7792 4.18052   3
  -9 -14   1 -1.7945 2.68408   4
  -9 -14   1 -0.7623 4.40172   3
   9 -14  -1 -2.6729 9.15837   1
  -9 -14   1 0.52405 22.0397   1
   9  14  -1 -5.0778 3.23465   3
  -8 -14   1 4.00641 3.28900   3
  -8 -14   1 -0.2632 15.3320   1
   8 -14  -1 -6.7757 7.14942   1
  -8 -14   1 2.53683 3.86362   3
  -8 -14   1 -0.3660 2.55200   4
   8  14  -1 5.16540 3.13366   3
   8  14  -1 -6.5518 2.89065   3
  -7 -14   1 20.5934 4.09274   4
  -7 -14   1 29.7726 4.95265   3
  -7 -14   1 21.5848 4.75638   3
  -7 -14   1 18.8229 14.8592   1
   7 -14  -1 26.4035 7.07933   1
   7  14  -1 24.0687 4.34065   3
   7  14  -1 22.8771 4.16315   3
   7  14  -1 28.0513 4.15099   4
  -6 -14   1 0.70442 2.89391   3
  -6 -14   1 8.23175 10.1617   1
  -6 -14   1 4.74715 2.05403   4
   6 -14  -1 5.71159 5.79913   1
   6  14  -1 6.31140 2.90209   3
   6  14  -1 3.01479 1.85259   4
   6  14  -1 3.84423 2.47474   3
   5 -14  -1 55.0729 8.30612   1
   5 -14  -1 49.9378 3.22512   3
   5 -14  -1 45.3937 3.19185   3
  -5 -14   1 41.7531 5.49418   3
  -5 -14   1 55.7996 6.39845   3
  -5 -14   1 39.4072 5.18819   4
  -5 -14   1 52.3868 11.8202   1
   5  14  -1 54.3908 5.59737   3
  -5  14   1 50.3625 3.39695   3
  -5  14   1 44.7418 3.25506   3
   5  14  -1 52.5567 4.83025   4
   5  14  -1 48.4584 5.18731   3
  -4 -14   1 -7.2841 7.14226   1
   4 -14  -1 3.41164 1.14485   3
   4 -14  -1 8.82085 5.82086   1
  -4 -14   1 0.17424 2.77061   3
  -4 -14   1 -1.7880 2.04945   3
   4 -14  -1 -0.0510 1.05549   3
  -4 -14   1 -0.1758 1.68615   4
   4  14  -1 2.06194 2.06937   3
  -4  14   1 1.38860 1.17364   3
   4  14  -1 -1.9918 1.27246   4
  -4  14   1 0.31042 1.20448   3
   4  14  -1 0.50340 2.06978   3
  -3 -14   1 167.347 11.3445   4
   3 -14  -1 166.273 15.7618   1
  -3 -14   1 182.726 11.4771   3
  -3 -14   1 157.689 16.7279   1
   3 -14  -1 189.296 10.6504   3
   3 -14  -1 181.606 10.4355   3
  -3  14   1 178.286 10.4957   3
   3  14  -1 173.508 10.8927   4
   3  14  -1 183.276 11.3890   3
   3  14  -1 180.747 11.3123   3
  -3  14   1 169.172 10.3475   3
   2 -14  -1 257.384 14.3817   3
   2 -14  -1 259.635 14.6890   3
  -2 -14   1 271.936 15.1581   3
  -2 -14   1 211.770 19.1662   1
   2 -14  -1 223.778 18.8398   1
  -2 -14   1 264.089 14.9722   3
  -2 -14   1 226.423 14.7803   4
  -2  14   1 244.824 14.4417   3
   2  14  -1 246.955 14.7810   3
  -2  14   1 237.505 14.2491   3
   2  14  -1 264.056 14.5434   4
   1 -14  -1 6.28869 5.72175   1
  -1 -14   1 2.37026 1.42887   4
  -1 -14   1 3.67936 2.01490   3
  -1 -14   1 -2.7845 4.98323   1
  -1 -14   1 5.68215 1.93365   3
   1 -14  -1 0.74324 1.18236   4
   1 -14  -1 3.26899 2.03146   3
   1 -14  -1 1.70685 1.61733   3
  -1  14   1 3.00793 1.02503   4
  -1  14   1 0.95984 1.60665   3
   1  14  -1 3.21083 1.23652   4
  -1  14   1 4.36638 1.69337   3
   1  14  -1 3.44819 1.91273   3
   0 -14  -1 7.55570 6.18512   1
   0 -14  -1 14.1378 2.68608   3
   0 -14   1 14.7745 2.38993   3
   0 -14   1 9.80671 5.18626   1
   0 -14   1 14.6173 2.11174   4
   0 -14  -1 15.3972 2.32897   4
   0 -14   1 19.2448 2.48031   3
   0 -14  -1 18.2208 2.65907   3
   0 -14  -1 12.4915 5.57761   1
   0  14   1 17.9241 2.60524   3
   0  14  -1 14.2224 2.11008   3
   0  14   1 14.7342 1.91363   4
   0  14   1 18.1840 2.50269   3
   0  14  -1 18.9099 2.46844   3
   0  14  -1 15.6077 1.79831   4
   1 -14   1 367.037 25.8841   1
   1 -14   1 416.367 22.8608   3
  -1 -14  -1 412.292 28.0394   1
  -1 -14  -1 448.196 23.6513   3
  -1 -14  -1 425.412 23.4673   3
   1 -14   1 359.851 22.7157   4
  -1 -14  -1 361.504 27.5224   1
   1 -14   1 422.295 22.7463   3
  -1 -14  -1 391.024 23.2567   4
   1  14   1 425.540 23.0203   4
  -1  14  -1 413.120 22.7421   3
  -1  14  -1 404.484 22.7485   3
   1  14   1 440.314 23.4575   3
  -2 -14  -1 16.5147 3.05730   3
   2 -14   1 13.2110 1.80523   4
   2 -14   1 15.8205 4.70255   1
  -2 -14  -1 12.3487 7.07855   1
   2 -14   1 17.5106 1.80135   3
   2 -14   1 16.7945 1.95272   3
  -2 -14  -1 5.83347 6.30356   1
   2 -14   1 18.6056 4.89320   1
  -2 -14  -1 17.2735 2.90127   3
  -2  14  -1 16.8544 2.17321   3
   2  14   1 13.7011 2.70238   3
  -2  14  -1 14.6174 1.95926   3
   2  14   1 12.2979 1.97157   4
   3 -14   1 20.5743 5.04416   1
   3 -14   1 14.7034 2.03639   4
   3 -14   1 13.2747 4.12333   1
  -3 -14  -1 13.4333 2.62089   4
  -3 -14  -1 4.40046 7.41098   1
  -3 -14  -1 16.7889 7.92557   1
  -3 -14  -1 22.8022 3.47932   3
  -3 -14  -1 17.3698 3.19046   3
   3  14   1 19.4567 3.17354   3
   3  14   1 24.2049 3.11411   4
   3  14   1 19.4003 3.23087   3
  -4 -14  -1 22.1009 9.83217   1
   4 -14   1 20.0817 3.79323   1
   4 -14   1 13.2237 3.35902   1
  -4 -14  -1 26.0555 3.83535   3
  -4 -14  -1 18.4668 3.84670   3
  -4 -14  -1 18.2838 2.95651   4
  -4 -14  -1 13.4143 8.79378   1
   4  14   1 15.1528 2.77199   4
   4  14   1 17.5747 3.38387   3
   4  14   1 18.1369 3.24767   3
  -5 -14  -1 57.1185 14.1189   1
  -5 -14  -1 37.3772 11.9005   1
  -5 -14  -1 32.1191 4.96633   3
  -5 -14  -1 31.3429 4.14972   4
  -5 -14  -1 34.3303 4.65123   3
   5  14   1 38.1263 4.27495   4
   5  14   1 34.7485 4.58732   3
   5  14   1 38.2240 4.81081   3
  -6 -14  -1 15.1617 11.1814   1
  -6 -14  -1 -4.9743 12.0432   1
  -6 -14  -1 3.03805 2.80878   3
  -6 -14  -1 -0.2775 3.35881   3
  -6 -14  -1 -2.0730 1.94036   4
   6  14   1 2.29610 2.52755   3
   6  14   1 -2.4256 1.80319   4
   6  14   1 -3.0245 2.34745   3
  -7 -14  -1 20.5347 15.5154   1
  -7 -14  -1 17.5490 4.42127   3
  -7 -14  -1 12.5192 3.74217   3
  -7 -14  -1 -5.7507 17.0076   1
  -7 -14  -1 14.4577 3.26567   4
   7  14   1 15.4595 3.07797   4
   7  14   1 18.7244 4.06585   3
   7  14   1 11.9020 3.76018   3
  -8 -14  -1 -6.0740 19.1496   1
  -8 -14  -1 2.62371 2.65876   4
  -8 -14  -1 -15.533 20.0358   1
  -8 -14  -1 -6.1380 3.31727   3
  -8 -14  -1 0.67450 3.80908   3
   8  14   1 1.10257 3.07315   3
  -9 -14  -1 -3.9575 3.80792   3
  -9 -14  -1 2.50090 2.73669   4
  -9 -14  -1 16.5298 26.8267   1
  -9 -14  -1 -21.323 22.1090   1
   9  14   1 7.16548 3.60056   3
 -10 -14  -1 -15.768 37.2273   1
 -10 -14  -1 13.8726 4.76722   3
  10  14   1 8.23063 4.86094   3
 -10 -15   1 25.3433 30.3028   1
 -10 -15   1 6.68770 4.32635   3
 -10 -15   1 15.0902 3.83404   4
  10 -15  -1 27.0910 11.0180   1
  -9 -15   1 -0.9164 4.23360   3
  -9 -15   1 -18.626 26.7156   1
   9 -15  -1 4.79045 9.11450   1
  -9 -15   1 10.3278 5.38662   3
  -9 -15   1 0.81522 2.69720   4
  -9 -15   1 29.4440 23.2601   1
   9  15  -1 3.60434 3.82371   3
  -8 -15   1 6.20313 19.3677   1
  -8 -15   1 14.6392 4.63608   3
  -8 -15   1 15.4729 3.64623   4
   8 -15  -1 18.5650 7.87641   1
  -8 -15   1 10.3851 3.97519   3
  -8 -15   1 16.4202 19.6182   1
   8  15  -1 24.5795 4.68093   3
   8  15  -1 13.6854 3.96456   3
  -7 -15   1 6.87708 3.84321   3
  -7 -15   1 23.3792 15.2870   1
  -7 -15   1 11.5549 3.73241   3
  -7 -15   1 9.23985 2.92362   4
   7 -15  -1 -8.3497 6.54574   1
   7  15  -1 11.5063 3.61878   3
   7  15  -1 9.33393 3.22030   3
  -6 -15   1 1.33349 2.51569   3
   6 -15  -1 1.25243 6.03380   1
  -6 -15   1 -5.9379 10.5066   1
  -6 -15   1 0.20797 3.42810   3
  -6 -15   1 -0.2012 2.00713   4
   6  15  -1 2.56333 2.80179   3
   6  15  -1 3.96706 2.66424   3
   6  15  -1 3.40034 2.21375   4
  -5 -15   1 -3.4324 1.53626   4
   5 -15  -1 12.6739 6.29689   1
   5 -15  -1 -1.3543 0.77876   3
  -5 -15   1 -2.1902 2.58467   3
   5 -15  -1 -0.8849 0.69806   3
  -5 -15   1 -1.0090 2.14947   3
  -5 -15   1 -4.0494 8.26401   1
  -5  15   1 -1.6492 0.89734   3
  -5  15   1 -1.1277 0.82872   3
   5  15  -1 -1.1082 1.46916   4
   5  15  -1 -1.8542 2.13632   3
   5  15  -1 -4.1873 1.96655   3
   4 -15  -1 119.521 7.34923   3
  -4 -15   1 121.630 8.90170   4
   4 -15  -1 120.304 7.38019   3
  -4 -15   1 135.263 9.46182   3
   4 -15  -1 105.151 13.4936   1
  -4 -15   1 123.501 8.95357   3
  -4  15   1 127.778 7.46882   3
   4  15  -1 117.035 8.30511   4
   4  15  -1 113.443 8.68001   3
   4  15  -1 127.167 9.02005   3
  -4  15   1 124.903 7.39397   3
   3 -15  -1 2.31565 1.45409   3
   3 -15  -1 -1.6052 5.95421   1
  -3 -15   1 3.29730 2.17541   3
  -3 -15   1 1.04566 2.48275   3
   3 -15  -1 0.94475 1.22462   3
  -3 -15   1 1.24983 7.04194   1
  -3 -15   1 1.42463 1.88690   4
   3  15  -1 2.32573 1.51380   4
  -3  15   1 2.93266 1.40987   3
   3  15  -1 -0.0038 1.94091   3
  -3  15   1 2.57390 1.46522   3
   3  15  -1 -0.0532 2.07771   3
   2 -15  -1 1.64694 5.80788   1
  -2 -15   1 -0.1842 6.25561   1
   2 -15  -1 2.79876 1.57028   3
   2 -15  -1 -0.3560 1.76031   3
  -2 -15   1 2.79506 2.20330   3
  -2 -15   1 2.59978 1.83920   4
  -2 -15   1 2.77110 2.10202   3
   2  15  -1 5.91724 2.14332   3
   2  15  -1 2.87494 1.39141   4
  -2  15   1 3.70599 1.58687   3
  -2  15   1 2.95999 1.63543   3
   1 -15  -1 245.145 13.6072   3
  -1 -15   1 236.860 13.7098   3
  -1 -15   1 218.833 13.6569   4
  -1 -15   1 242.749 13.8432   3
   1 -15  -1 190.928 18.3402   1
   1 -15  -1 183.811 17.4902   1
   1 -15  -1 237.750 13.8853   3
   1 -15  -1 198.808 13.3121   4
  -1 -15   1 189.761 17.8122   1
  -1  15   1 246.180 12.8617   4
  -1  15   1 231.932 13.4346   3
   1  15  -1 235.263 13.1514   4
  -1  15   1 224.052 13.5319   3
   1  15  -1 236.997 13.6998   3
   0 -15  -1 93.0080 12.5860   1
   0 -15  -1 131.395 8.26142   3
   0 -15   1 119.839 7.92722   3
   0 -15   1 130.184 8.15374   3
   0 -15  -1 107.133 13.5529   1
   0 -15   1 115.849 7.94885   4
   0 -15  -1 117.889 8.12228   4
   0  15   1 110.718 8.06133   3
   0  15  -1 127.702 7.98040   3
   0  15  -1 130.957 7.96167   3
   0  15  -1 125.906 7.09725   4
   0  15   1 114.405 7.98962   3
   0  15   1 132.910 7.67453   4
  -1 -15  -1 2.11047 5.67058   1
  -1 -15  -1 11.0546 5.92753   1
   1 -15   1 7.04871 5.31705   1
  -1 -15  -1 6.10333 2.58281   3
  -1 -15  -1 7.61706 2.08307   4
  -1 -15  -1 7.08773 2.44095   3
   1 -15   1 -6.1757 4.64335   1
   1 -15   1 5.54107 1.70166   3
   1 -15   1 8.24702 1.93769   3
   1 -15   1 4.20251 1.53976   4
   1  15   1 6.77068 2.20081   3
   1  15   1 8.06994 1.70385   4
  -1  15  -1 7.99622 1.73023   3
  -1  15  -1 9.25786 1.93326   3
  -2 -15  -1 196.737 13.0200   4
   2 -15   1 219.022 11.9655   3
   2 -15   1 186.058 15.3678   1
  -2 -15  -1 243.150 20.8397   1
   2 -15   1 198.268 12.1032   3
   2 -15   1 194.040 12.1281   4
  -2 -15  -1 222.604 13.1666   3
  -2 -15  -1 238.068 13.5823   3
  -2 -15  -1 179.891 18.9038   1
   2  15   1 211.036 12.9729   3
   2  15   1 224.878 12.7691   4
   2  15   1 236.568 13.2385   3
  -2  15  -1 189.901 11.9406   3
  -3 -15  -1 35.0586 4.53927   3
  -3 -15  -1 39.7616 10.3120   1
   3 -15   1 30.2958 6.13905   1
   3 -15   1 31.7023 5.36450   1
  -3 -15  -1 29.1679 4.14806   3
  -3 -15  -1 21.7904 8.75597   1
   3 -15   1 27.3949 2.65438   4
  -3 -15  -1 22.1423 3.17204   4
   3  15   1 33.7390 4.40386   3
   3  15   1 30.3424 3.53613   4
   3  15   1 28.6815 3.85346   3
  -4 -15  -1 183.127 21.4973   1
   4 -15   1 182.140 13.3670   1
  -4 -15  -1 229.616 13.6013   3
  -4 -15  -1 226.468 14.1887   3
  -4 -15  -1 214.618 13.6087   4
   4 -15   1 213.735 14.1044   1
  -4 -15  -1 236.289 23.8971   1
   4  15   1 197.603 13.4290   3
   4  15   1 216.869 13.5925   3
   4  15   1 212.072 13.1836   4
  -5 -15  -1 10.1319 3.14205   4
  -5 -15  -1 6.52640 9.66784   1
  -5 -15  -1 7.75847 13.0108   1
  -5 -15  -1 13.1371 3.26832   3
   5  15   1 10.3935 2.85101   3
   5  15   1 12.4581 2.40157   4
   5  15   1 4.08193 2.73557   3
  -6 -15  -1 64.4570 7.72203   3
  -6 -15  -1 44.6542 15.7774   1
  -6 -15  -1 31.1104 12.8670   1
  -6 -15  -1 61.9846 6.69197   4
  -6 -15  -1 62.6348 7.33787   3
   6  15   1 63.9865 6.72670   3
   6  15   1 65.9823 6.26992   4
   6  15   1 68.5556 6.69556   3
  -7 -15  -1 3.07793 2.69234   4
  -7 -15  -1 16.0826 16.4812   1
  -7 -15  -1 -1.3914 3.27147   3
  -7 -15  -1 -6.5945 3.34790   3
  -7 -15  -1 -2.6793 18.3861   1
   7  15   1 -1.7636 2.78192   3
   7  15   1 -2.8475 3.47407   3
  -8 -15  -1 28.8540 5.96429   3
  -8 -15  -1 43.1464 5.40768   4
  -8 -15  -1 32.5090 6.38579   3
  -8 -15  -1 18.2366 21.5238   1
  -8 -15  -1 35.9747 22.5052   1
   8  15   1 30.2013 5.29246   3
  -9 -15  -1 -3.0579 25.9226   1
  -9 -15  -1 24.2295 26.7547   1
  -9 -15  -1 2.26516 3.07078   4
  -9 -15  -1 -4.1336 4.03746   3
  -9 -15  -1 5.47971 8.05069   3
   9  15   1 2.54582 3.72203   3
 -10 -15  -1 8.35110 5.10356   3
  10  15   1 6.92235 4.64526   3
 -10 -16   1 -3.7020 3.50525   4
 -10 -16   1 7.59777 39.6589   1
 -10 -16   1 -1.2201 4.28766   3
  -9 -16   1 19.8258 5.98360   3
  -9 -16   1 26.9438 5.24056   4
  -9 -16   1 12.0769 30.4653   1
   9 -16  -1 41.1543 9.46336   1
  -9 -16   1 33.0446 24.4581   1
   9  16  -1 25.0857 5.38426   3
   8 -16  -1 4.69132 7.74948   1
  -8 -16   1 0.23097 21.6709   1
  -8 -16   1 9.92562 3.05635   4
  -8 -16   1 12.3249 21.3404   1
  -8 -16   1 8.01634 4.85004   3
  -8 -16   1 2.17697 3.83692   3
   8  16  -1 18.5754 4.47273   3
   8  16  -1 10.8697 4.02555   3
  -7 -16   1 1.51571 3.55596   3
  -7 -16   1 10.6508 3.08902   4
  -7 -16   1 5.88891 15.7395   1
   7 -16  -1 6.87187 6.73508   1
  -7 -16   1 5.71009 4.24956   3
   7  16  -1 3.65598 2.98628   3
   7  16  -1 6.44419 3.50305   3
   6 -16  -1 -0.1464 6.24020   1
  -6 -16   1 -3.8749 2.68831   3
  -6 -16   1 0.14603 2.12947   4
  -6 -16   1 4.90784 3.29935   3
  -6 -16   1 10.4813 12.1552   1
   6  16  -1 3.03793 2.67225   3
   6  16  -1 6.56940 2.86463   3
  -5 -16   1 9.05145 3.52744   3
  -5 -16   1 10.0027 9.85189   1
  -5 -16   1 9.70165 2.54245   4
   5 -16  -1 -0.5567 6.90190   1
  -5 -16   1 6.87179 3.17124   3
  -5  16   1 6.18246 1.10870   3
  -5  16   1 7.77392 1.17963   3
   5  16  -1 4.10791 2.38493   3
   5  16  -1 5.14101 2.27086   4
   5  16  -1 3.21866 2.60484   3
   4 -16  -1 60.4111 4.07852   3
  -4 -16   1 58.3286 6.35528   3
  -4 -16   1 39.1100 10.7900   1
  -4 -16   1 50.8486 5.62058   4
   4 -16  -1 50.7302 9.90189   1
  -4 -16   1 51.6937 5.39719   3
   4 -16  -1 52.6356 3.98886   3
  -4  16   1 60.6695 4.11571   3
   4  16  -1 47.0897 4.95979   4
  -4  16   1 61.9109 4.16540   3
   4  16  -1 62.4683 5.83309   3
   4  16  -1 57.2788 5.42694   3
  -3 -16   1 -4.8882 1.91120   3
   3 -16  -1 -4.2558 6.89725   1
  -3 -16   1 -0.3776 2.43724   3
   3 -16  -1 0.82837 1.27409   3
  -3 -16   1 -6.6722 6.32822   1
   3 -16  -1 0.10600 1.52202   3
  -3 -16   1 -0.8943 1.43699   4
   3  16  -1 0.05430 2.18589   3
  -3  16   1 3.50255 1.50995   3
   3  16  -1 4.29007 2.24763   3
  -3  16   1 -0.3460 1.29697   3
   3  16  -1 1.18612 1.43855   4
   2 -16  -1 30.7286 3.71659   3
   2 -16  -1 14.3622 7.65454   1
  -2 -16   1 19.4219 3.23056   3
  -2 -16   1 8.74042 7.50257   1
  -2 -16   1 16.7391 3.30292   3
   2 -16  -1 23.9520 2.97757   3
  -2  16   1 22.9196 3.03457   3
   2  16  -1 21.7766 2.86415   4
  -2  16   1 20.8292 2.77052   3
   1 -16  -1 0.74893 1.59279   3
  -1 -16   1 12.2509 6.33924   1
   1 -16  -1 -0.2572 5.82635   1
  -1 -16   1 3.56041 2.01793   3
  -1 -16   1 3.27302 2.19805   3
   1 -16  -1 5.51950 6.76936   1
   1 -16  -1 0.32389 1.31289   4
  -1 -16   1 2.75525 1.61429   4
   1 -16  -1 1.08194 1.93935   3
   1  16  -1 0.32466 1.98530   3
  -1  16   1 -0.1448 0.89682   4
  -1  16   1 1.54260 1.70319   3
  -1  16   1 3.03038 1.62706   3
   1  16  -1 0.84427 1.56879   3
   1  16  -1 1.98377 1.25732   4
   0 -16   1 -0.6003 5.62435   1
   0 -16  -1 4.23981 1.94506   4
   0 -16  -1 -2.3261 6.68245   1
   0 -16   1 2.43183 1.86066   3
   0 -16  -1 -4.6645 5.74620   1
   0 -16   1 4.09588 1.88451   4
   0 -16  -1 5.31866 2.47151   3
   0 -16   1 7.91073 2.16541   3
   0 -16  -1 0.75209 1.93801   3
   0 -16   1 7.77993 6.76155   1
   0  16  -1 4.91902 1.75754   3
   0  16   1 4.85663 1.48630   4
   0  16   1 4.11341 1.96659   3
   0  16   1 4.39661 2.11953   3
   0  16  -1 7.95254 2.21115   3
   1 -16   1 194.783 17.8103   1
   1 -16   1 199.069 17.2826   1
   1 -16   1 243.797 13.3105   3
  -1 -16  -1 213.093 13.8555   4
  -1 -16  -1 262.725 21.1714   1
   1 -16   1 205.791 13.3023   4
  -1 -16  -1 194.755 19.4556   1
   1 -16   1 219.730 13.4485   3
  -1 -16  -1 250.104 14.1651   3
  -1  16  -1 258.789 13.3818   3
   1  16   1 247.662 13.5359   4
  -1  16  -1 219.822 13.2632   3
   1  16   1 213.243 13.8230   3
   2 -16   1 288.734 15.3135   3
  -2 -16  -1 265.043 16.4080   4
   2 -16   1 238.174 15.4431   4
  -2 -16  -1 224.796 21.8294   1
  -2 -16  -1 280.482 16.5969   3
   2 -16   1 248.997 15.4155   3
  -2 -16  -1 274.959 24.1597   1
  -2 -16  -1 278.376 16.7237   3
   2  16   1 276.715 16.4667   3
   2  16   1 286.873 16.0744   4
   2  16   1 300.000 16.6632   3
  -2  16  -1 279.104 15.4003   3
   3 -16   1 19.5638 6.11568   1
  -3 -16  -1 2.59962 8.60609   1
   3 -16   1 13.5758 5.28734   1
  -3 -16  -1 23.4833 3.96454   3
  -3 -16  -1 22.3759 3.48525   4
  -3 -16  -1 24.9972 3.86227   3
   3 -16   1 18.3235 2.20551   4
  -3 -16  -1 -0.2808 9.04378   1
   3  16   1 24.1888 3.68353   3
   3  16   1 28.5225 3.45994   4
   3  16   1 20.9956 3.45586   3
  -4 -16  -1 1.83039 2.52592   3
  -4 -16  -1 4.30517 10.3295   1
  -4 -16  -1 3.60373 2.56600   3
  -4 -16  -1 8.31260 11.8959   1
  -4 -16  -1 3.15629 2.01808   4
   4 -16   1 4.15232 4.40711   1
   4 -16   1 1.35411 3.80752   1
   4  16   1 3.30758 2.31627   3
   4  16   1 0.96603 2.20130   3
   4  16   1 4.79405 1.86988   4
  -5 -16  -1 27.9126 15.3298   1
  -5 -16  -1 17.5693 12.7776   1
  -5 -16  -1 7.88123 2.50451   4
  -5 -16  -1 11.2196 3.48614   3
  -5 -16  -1 9.03845 3.39727   3
   5  16   1 9.88215 3.16338   3
   5  16   1 11.3481 3.01138   4
   5  16   1 8.99803 3.35633   3
  -6 -16  -1 216.182 27.1630   1
  -6 -16  -1 171.852 12.9399   3
  -6 -16  -1 169.882 12.0490   3
  -6 -16  -1 172.151 12.1980   4
  -6 -16  -1 155.067 22.4117   1
   6  16   1 162.908 12.2796   3
   6  16   1 166.298 12.0656   3
  -7 -16  -1 3.64967 3.59543   3
  -7 -16  -1 15.5817 18.8420   1
  -7 -16  -1 -2.7839 3.09633   3
  -7 -16  -1 -1.5529 17.7231   1
  -7 -16  -1 -1.3551 2.30906   4
   7  16   1 3.08471 3.14593   3
   7  16   1 1.46960 2.94028   3
  -8 -16  -1 1.74752 5.07170   3
  -8 -16  -1 4.97875 2.76079   4
  -8 -16  -1 -42.057 24.8108   1
  -8 -16  -1 6.03231 23.4094   1
  -8 -16  -1 7.24906 4.64033   3
   8  16   1 4.76110 3.36788   3
  -9 -16  -1 49.7828 35.5697   1
  -9 -16  -1 45.1925 7.53889   3
  -9 -16  -1 62.6996 30.6442   1
  -9 -16  -1 29.7576 5.20493   4
   9  16   1 49.5045 7.21954   3
 -10 -16  -1 9.68843 5.48620   3
  10  16   1 0.59967 4.29551   3
 -10 -17   1 21.2824 4.74846   4
 -10 -17   1 19.1147 6.01724   3
  -9 -17   1 -20.322 34.0674   1
  -9 -17   1 -0.5082 3.06788   4
  -9 -17   1 -23.419 26.1473   1
  -9 -17   1 1.76996 4.77427   3
  -8 -17   1 0.51310 22.9349   1
  -8 -17   1 11.8216 3.57910   4
   8 -17  -1 19.1741 7.69573   1
  -8 -17   1 6.19427 4.94279   3
  -8 -17   1 10.8731 23.6314   1
   8  17  -1 13.3287 4.82138   3
   8  17  -1 15.4662 4.12746   3
  -7 -17   1 -21.198 20.8068   1
  -7 -17   1 3.05546 2.88809   4
   7 -17  -1 10.1880 7.16085   1
  -7 -17   1 9.19377 4.17331   3
  -7 -17   1 -5.2647 18.7938   1
   7  17  -1 2.15714 3.00616   3
   7  17  -1 9.05687 3.74804   3
  -6 -17   1 28.5795 5.51699   3
  -6 -17   1 40.2350 5.09955   4
  -6 -17   1 26.1605 5.13453   3
   6 -17  -1 37.9511 7.80715   1
  -6 -17   1 23.4741 13.7972   1
   6  17  -1 32.3444 4.94208   3
   6  17  -1 29.6808 4.96851   3
  -5 -17   1 -14.711 10.5987   1
  -5 -17   1 3.81498 2.06657   4
  -5 -17   1 4.21738 3.23266   3
   5 -17  -1 12.6181 7.61657   1
  -5 -17   1 3.35391 2.82142   3
   5  17  -1 4.59806 2.81592   3
   5  17  -1 -2.5754 2.29220   3
   4 -17  -1 -3.7145 8.27460   1
  -4 -17   1 8.46809 3.07646   3
  -4 -17   1 12.8610 3.30245   3
   4 -17  -1 11.0296 1.68813   3
  -4 -17   1 0.75720 10.1294   1
  -4 -17   1 9.64369 2.93595   4
  -4  17   1 14.7130 1.82666   3
  -4  17   1 13.0313 1.81516   3
   4  17  -1 11.2678 3.08878   3
   4  17  -1 11.2574 2.90495   3
  -3 -17   1 1.44975 8.65478   1
   3 -17  -1 3.26816 1.63274   3
  -3 -17   1 -3.7373 2.14675   3
   3 -17  -1 -0.7573 1.09941   3
  -3 -17   1 2.11624 2.15149   4
   3 -17  -1 -1.5190 7.75301   1
  -3 -17   1 0.71843 2.68787   3
  -3  17   1 -1.7804 1.25154   3
  -3  17   1 -2.7774 1.31798   3
   3  17  -1 -1.6284 2.21563   3
   3  17  -1 1.70591 1.63326   4
   2 -17  -1 77.9105 6.04959   3
  -2 -17   1 49.9423 10.4223   1
  -2 -17   1 73.6276 6.31363   4
  -2 -17   1 80.0324 6.37278   3
  -2 -17   1 74.5649 6.55112   3
   2 -17  -1 74.2224 11.2342   1
   2 -17  -1 75.9429 11.7496   1
   2 -17  -1 78.1445 5.62916   3
  -2  17   1 86.6786 5.70733   3
   2  17  -1 78.3902 5.68680   4
  -2  17   1 82.0533 5.80431   3
   1 -17  -1 9.04351 2.02852   4
   1 -17  -1 14.0558 2.56802   3
  -1 -17   1 3.28928 8.00244   1
  -1 -17   1 17.2150 2.80552   3
   1 -17  -1 -3.5071 6.63421   1
   1 -17  -1 16.0534 8.10658   1
  -1 -17   1 17.5430 3.04493   3
   1 -17  -1 16.3131 3.09570   3
  -1 -17   1 -5.4632 6.92391   1
  -1 -17   1 19.0616 2.89482   4
  -1  17   1 15.8966 1.83710   4
  -1  17   1 12.3519 2.38636   3
  -1  17   1 16.9557 2.63850   3
   1  17  -1 14.5785 2.69561   3
   1  17  -1 11.8616 1.86181   4
   1  17  -1 14.9431 2.62261   3
   0 -17   1 78.1913 5.97100   3
   0 -17  -1 61.0363 5.70827   4
   0 -17  -1 59.0559 11.6227   1
   0 -17   1 61.0758 10.5895   1
   0 -17  -1 72.1780 6.21891   3
   0 -17   1 45.7690 9.47229   1
   0 -17   1 75.7826 5.70484   3
   0 -17  -1 54.8424 10.4651   1
   0 -17  -1 66.8299 5.94653   3
   0  17   1 70.6141 5.82731   3
   0  17  -1 80.4562 5.69089   3
   0  17  -1 77.1659 5.72311   3
   0  17   1 80.7645 5.17562   4
   0  17   1 78.2945 6.03824   3
   1 -17   1 375.666 21.4919   3
  -1 -17  -1 310.627 28.4092   1
   1 -17   1 314.530 25.7485   1
   1 -17   1 412.779 21.8455   3
  -1 -17  -1 384.534 22.3163   3
  -1 -17  -1 341.309 22.0376   4
  -1 -17  -1 404.057 22.6649   3
   1  17   1 373.747 21.6447   4
   1  17   1 378.937 22.2242   3
  -1  17  -1 406.831 21.5553   3
  -1  17  -1 415.481 21.6681   3
  -2 -17  -1 6.51015 8.40442   1
   2 -17   1 23.4532 2.85541   4
  -2 -17  -1 11.1232 9.85387   1
   2 -17   1 28.4227 2.84428   3
  -2 -17  -1 31.0877 4.13518   3
   2 -17   1 17.2812 6.98111   1
   2 -17   1 22.7594 3.07086   3
  -2 -17  -1 29.0329 3.87822   4
  -2 -17  -1 25.4737 4.29464   3
   2  17   1 29.6645 3.59792   4
   2  17   1 22.8981 3.65734   3
  -2  17  -1 33.2376 3.03091   3
  -2  17  -1 30.3311 2.87110   3
   2  17   1 32.4365 4.22092   3
  -3 -17  -1 29.4641 4.16024   4
  -3 -17  -1 18.5225 10.0955   1
  -3 -17  -1 29.7166 4.31080   3
   3 -17   1 22.4807 2.75104   4
   3 -17   1 27.6056 6.49293   1
   3 -17   1 17.2127 6.89113   1
  -3 -17  -1 17.7720 11.7518   1
   3  17   1 26.4463 3.85415   3
   3  17   1 25.8127 3.62856   4
   3  17   1 21.3147 3.46773   3
  -4 -17  -1 14.3110 13.3087   1
  -4 -17  -1 10.9059 2.69561   4
   4 -17   1 13.9342 5.69858   1
  -4 -17  -1 12.1139 3.12712   3
   4 -17   1 9.61088 4.55825   1
  -4 -17  -1 11.0932 11.2545   1
   4  17   1 6.25978 2.82140   3
   4  17   1 10.9268 2.83674   3
  -5 -17  -1 0.42271 2.92100   3
  -5 -17  -1 7.99972 12.2856   1
  -5 -17  -1 13.7191 15.3928   1
  -5 -17  -1 2.46626 3.33334   3
  -5 -17  -1 4.26631 2.51817   4
   5  17   1 3.67785 3.19240   3
   5  17   1 6.69628 3.16491   3
  -6 -17  -1 2.39656 2.74524   4
  -6 -17  -1 2.10529 3.25557   3
  -6 -17  -1 1.06965 3.29175   3
  -6 -17  -1 1.95586 14.3117   1
  -6 -17  -1 7.49394 17.2556   1
   6  17   1 -0.3320 2.61604   3
   6  17   1 1.61466 3.09437   3
  -7 -17  -1 36.9273 5.16528   4
  -7 -17  -1 10.3134 6.47631   3
  -7 -17  -1 31.0433 5.40682   3
  -7 -17  -1 2.90500 20.6134   1
  -7 -17  -1 16.5755 19.2543   1
   7  17   1 27.3786 5.11926   3
   7  17   1 25.2069 5.30392   3
  -8 -17  -1 24.8940 24.0332   1
  -8 -17  -1 62.7687 30.1621   1
  -9 -17  -1 21.0877 5.96301   3
  -9 -17  -1 -2.6433 33.0221   1
  -9 -17  -1 2.57241 3.76288   4
  -9 -17  -1 22.2720 48.4720   1
   9  17   1 9.60501 4.82125   3
  -9 -18   1 92.2729 32.6691   1
  -9 -18   1 25.7642 5.92351   3
  -9 -18   1 31.5412 4.88412   4
  -9 -18   1 -27.879 38.5037   1
  -8 -18   1 -11.522 25.3991   1
   8 -18  -1 9.07729 6.70912   1
  -8 -18   1 9.26808 3.85788   4
  -8 -18   1 4.14534 4.15566   3
  -8 -18   1 -10.410 30.6513   1
   8  18  -1 -2.5636 4.81212   3
  -7 -18   1 -11.392 23.3842   1
   7 -18  -1 -3.8079 7.30951   1
  -7 -18   1 1.63036 3.72699   3
  -7 -18   1 24.8421 21.2773   1
  -7 -18   1 1.36768 2.79908   4
   7  18  -1 2.25030 3.15910   3
  -6 -18   1 5.35612 19.4088   1
  -6 -18   1 -0.9732 3.03475   3
   6 -18  -1 5.10809 7.42010   1
  -6 -18   1 5.45464 17.1810   1
   6  18  -1 -3.2308 2.47850   3
   6  18  -1 3.23635 2.92991   3
  -5 -18   1 13.0658 13.3961   1
  -5 -18   1 1.82526 2.02045   4
   5 -18  -1 6.64125 8.21154   1
  -5 -18   1 -1.6886 2.67391   3
   5  18  -1 3.45362 2.84547   3
   5  18  -1 3.14196 2.58241   3
  -4 -18   1 1.93619 1.88481   4
  -4 -18   1 -0.3795 2.85160   3
   4 -18  -1 0.50766 1.19131   3
  -4 -18   1 -0.0826 10.8513   1
   4 -18  -1 -13.025 8.81883   1
   4  18  -1 0.15364 2.47477   3
  -4  18   1 0.72616 1.32369   3
  -4  18   1 1.17136 1.28114   3
   3 -18  -1 8.53934 7.67910   1
  -3 -18   1 3.21224 8.93140   1
   3 -18  -1 2.51967 1.77129   3
  -3 -18   1 0.91310 2.74529   3
  -3 -18   1 2.20090 1.84594   4
  -3 -18   1 4.44948 2.88488   3
   3 -18  -1 6.44806 8.76269   1
   3  18  -1 -0.1859 2.31377   3
  -3  18   1 2.63207 1.50932   3
  -3  18   1 2.49600 1.58672   3
   2 -18  -1 -6.2406 8.63365   1
  -2 -18   1 0.66380 2.10808   3
  -2 -18   1 -0.0211 2.34822   3
  -2 -18   1 -1.9187 1.67328   4
   2 -18  -1 0.80875 1.94531   3
  -2 -18   1 -0.1069 9.75759   1
  -2 -18   1 -10.833 8.19949   1
   2 -18  -1 -8.1801 7.03315   1
   2  18  -1 -0.8183 1.73936   3
  -2  18   1 -1.7781 1.51327   3
   2  18  -1 4.26611 1.90248   3
  -2  18   1 0.19518 1.72527   3
   1 -18  -1 9.30666 2.67612   3
   1 -18  -1 7.69691 7.44567   1
   1 -18  -1 4.35174 1.58937   4
   1 -18  -1 10.0259 8.49055   1
   1 -18  -1 12.5406 2.60509   3
  -1 -18   1 10.4552 2.69110   3
  -1 -18   1 -5.3593 8.87697   1
  -1 -18   1 9.32441 2.50219   4
  -1 -18   1 9.16243 2.44161   3
  -1 -18   1 8.70172 7.90814   1
  -1  18   1 4.00728 1.93053   3
  -1  18   1 6.38863 2.11192   3
   1  18  -1 7.69861 1.47818   4
   1  18  -1 10.8468 2.52435   3
   1  18  -1 10.4946 2.32170   3
   0 -18   1 14.0197 2.76049   3
   0 -18   1 2.12987 8.42650   1
   0 -18  -1 17.2852 3.34844   3
   0 -18   1 17.2901 8.25949   1
   0 -18  -1 14.5036 2.92260   3
   0 -18   1 19.0123 3.10281   4
   0 -18  -1 3.38022 7.60308   1
   0 -18  -1 13.4737 2.53324   4
   0 -18  -1 15.6890 9.18264   1
   0 -18   1 18.2467 2.97704   3
   0  18   1 19.2094 2.97538   3
   0  18   1 15.4657 2.85935   3
   0  18   1 13.1685 1.97630   4
   0  18  -1 15.4797 2.68651   3
   0  18  -1 12.8462 2.48980   3
   1 -18   1 30.9338 9.12434   1
  -1 -18  -1 20.2862 10.3246   1
   1 -18   1 38.5160 4.33554   3
   1 -18   1 32.8322 3.84172   4
  -1 -18  -1 37.3268 4.71745   4
   1 -18   1 37.9831 4.17492   3
  -1 -18  -1 45.6135 5.11205   3
  -1 -18  -1 24.2724 10.6064   1
  -1 -18  -1 37.6268 4.62952   3
   1  18   1 41.4036 4.62450   3
  -1  18  -1 42.0391 3.94183   3
  -1  18  -1 45.8517 3.97112   3
   2 -18   1 0.87750 6.56811   1
  -2 -18  -1 12.3038 3.03148   3
   2 -18   1 10.4267 2.03357   4
  -2 -18  -1 26.6096 11.3021   1
   2 -18   1 10.2574 1.90906   3
  -2 -18  -1 16.7710 3.38824   4
   2 -18   1 13.0051 2.16085   3
   2 -18   1 6.11011 7.53237   1
  -2 -18  -1 3.29105 10.1854   1
  -2 -18  -1 12.9731 3.51054   3
  -2  18  -1 11.4421 1.89459   3
   2  18   1 8.36979 2.66759   3
  -2  18  -1 11.8536 1.97504   3
   2  18   1 7.54283 2.78120   3
  -3 -18  -1 23.4452 3.87035   4
   3 -18   1 32.8248 8.14367   1
   3 -18   1 36.3361 7.08065   1
  -3 -18  -1 20.8605 3.97109   3
  -3 -18  -1 17.8800 12.5098   1
  -3 -18  -1 27.8081 11.8289   1
   3 -18   1 19.1676 2.38980   4
  -3 -18  -1 22.8537 3.95198   3
   3  18   1 16.6738 3.50652   3
   3  18   1 21.0615 3.74051   3
   4 -18   1 -2.1733 4.67303   1
   4 -18   1 7.17656 6.13874   1
  -4 -18  -1 3.36077 2.58459   3
  -4 -18  -1 -2.6454 14.0537   1
  -4 -18  -1 -4.0116 2.75547   3
  -4 -18  -1 -0.0676 11.7782   1
  -4 -18  -1 0.56441 2.15853   4
   4  18   1 0.00632 2.49663   3
   4  18   1 0.27802 2.49691   3
  -5 -18  -1 18.5594 17.5657   1
  -5 -18  -1 16.7557 3.66044   4
  -5 -18  -1 6.93062 4.04980   3
  -5 -18  -1 -0.6716 15.3160   1
   5  18   1 12.9752 3.66364   3
   5  18   1 6.38283 3.17863   3
  -6 -18  -1 10.5427 18.9874   1
  -6 -18  -1 5.06934 3.81026   3
  -6 -18  -1 7.25672 17.4172   1
  -6 -18  -1 9.27949 3.33710   4
   6  18   1 4.71802 3.47682   3
   6  18   1 7.38341 4.18132   3
  -7 -18  -1 20.1054 23.6535   1
  -7 -18  -1 8.09873 4.19402   3
  -7 -18  -1 8.23743 3.14490   4
  -7 -18  -1 -2.4006 22.2376   1
   7  18   1 -0.1913 3.93121   3
   7  18   1 12.2173 4.17234   3
  -8 -18  -1 13.7659 27.3215   1
  -8 -18  -1 15.8519 5.50595   3
  -8 -18  -1 12.9916 3.60001   4
  -8 -18  -1 3.57412 33.5120   1
   8  18   1 17.2641 4.51593   3
  -9 -18  -1 35.0345 38.2280   1
  -9 -18  -1 4.24153 5.65201   3
   9  18   1 9.04810 4.93931   3
  -9 -19   1 27.1112 6.26299   3
  -9 -19   1 6.44851 45.3194   1
  -9 -19   1 70.9347 39.0771   1
  -8 -19   1 95.2660 11.1721   3
  -8 -19   1 83.8808 37.2351   1
  -8 -19   1 57.7138 29.8275   1
  -8 -19   1 128.049 10.6349   4
   7 -19  -1 12.7988 7.73517   1
  -7 -19   1 3.36884 2.99367   4
  -7 -19   1 -17.996 19.9471   1
  -7 -19   1 4.41306 4.31152   3
  -7 -19   1 -8.4823 23.5148   1
   7  19  -1 2.87285 4.37024   3
  -6 -19   1 56.5587 6.88840   4
   6 -19  -1 55.7560 9.77425   1
  -6 -19   1 50.7520 6.96191   3
  -6 -19   1 28.3479 20.7785   1
  -6 -19   1 38.4263 18.2809   1
   6  19  -1 40.9410 6.23302   3
   5 -19  -1 6.93716 9.49371   1
  -5 -19   1 6.06688 16.3099   1
  -5 -19   1 9.29617 13.7365   1
  -5 -19   1 0.41398 3.18704   3
  -5 -19   1 0.23111 2.37145   4
   5  19  -1 -0.2346 2.67251   3
   4 -19  -1 -14.665 9.85845   1
   4 -19  -1 2.19604 1.32227   3
  -4 -19   1 20.0520 15.3078   1
  -4 -19   1 1.90201 1.99937   4
  -4 -19   1 2.21868 3.05313   3
  -4 -19   1 -1.8146 12.5625   1
   4 -19  -1 -1.1617 8.13109   1
  -4  19   1 4.39746 1.46520   3
   4  19  -1 0.21428 2.33826   3
  -4  19   1 1.94208 1.39461   3
   3 -19  -1 -0.8743 1.68475   3
   3 -19  -1 8.97556 7.99675   1
  -3 -19   1 7.32734 11.6922   1
   3 -19  -1 -17.844 9.52411   1
  -3 -19   1 -0.5779 1.93412   4
  -3 -19   1 8.75228 9.67340   1
  -3 -19   1 2.57857 2.49895   3
  -3  19   1 2.98223 1.65447   3
   3  19  -1 6.62410 2.68925   3
   3  19  -1 1.99737 2.20749   3
  -3  19   1 0.76377 1.45057   3
  -2 -19   1 65.8623 6.56871   4
  -2 -19   1 54.5367 13.1546   1
  -2 -19   1 77.5607 6.85972   3
   2 -19  -1 45.8610 12.7597   1
   2 -19  -1 52.4568 11.4070   1
   2 -19  -1 85.5454 6.50841   3
   2  19  -1 86.4127 6.58888   3
  -2  19   1 82.0823 6.14320   3
  -2  19   1 82.6079 5.80689   3
   2  19  -1 81.3626 6.37253   3
  -1 -19   1 3.45131 10.2562   1
  -1 -19   1 31.0258 4.08815   3
   1 -19  -1 5.84673 9.30615   1
  -1 -19   1 12.6228 9.40773   1
  -1 -19   1 21.9879 3.42116   4
   1 -19  -1 34.6590 11.1915   1
   1 -19  -1 28.8692 3.92664   3
   1  19  -1 23.9003 3.45070   3
  -1  19   1 27.3926 3.70844   3
   1  19  -1 22.4009 3.28318   3
  -1  19   1 31.3309 3.70058   3
   0 -19   1 56.0650 5.38186   4
   0 -19   1 76.3840 5.82071   3
   0 -19   1 45.3715 11.6391   1
   0 -19  -1 74.1698 6.28432   3
   0 -19  -1 31.8552 11.0506   1
   0 -19   1 50.5984 11.0744   1
   0  19   1 58.0822 5.43317   3
   0  19   1 64.8397 5.79587   3
   0  19  -1 65.3193 5.39721   3
   0  19  -1 64.2025 5.33036   3
  -1 -19  -1 1.51586 2.06208   4
  -1 -19  -1 -3.8437 10.0652   1
   1 -19   1 5.13781 1.93088   4
   1 -19   1 5.78992 2.30704   3
  -1 -19  -1 -11.429 10.1722   1
  -1 -19  -1 3.21392 2.73862   3
   1 -19   1 9.05684 8.62529   1
   1 -19   1 2.34771 7.40555   1
  -1  19  -1 3.91747 1.75493   3
  -1  19  -1 5.08171 1.94011   3
   1  19   1 6.78723 2.24086   3
   1  19   1 4.12178 2.27195   3
  -2 -19  -1 65.5976 6.65911   4
  -2 -19  -1 78.4903 6.87259   3
  -2 -19  -1 50.4453 13.9768   1
   2 -19   1 58.1144 11.4366   1
  -2 -19  -1 65.6407 15.4952   1
   2 -19   1 77.1407 5.54903   3
  -2  19  -1 82.5128 5.31072   3
   2  19   1 76.4327 6.71246   3
  -2  19  -1 74.2756 5.29232   3
   2  19   1 75.2199 6.75875   3
   3 -19   1 32.9893 3.40265   4
  -3 -19  -1 35.4586 5.30623   3
   3 -19   1 14.2653 8.78389   1
  -3 -19  -1 26.1057 4.16717   4
  -3 -19  -1 22.2469 13.4061   1
  -3 -19  -1 9.95770 13.2189   1
   3 -19   1 37.4095 8.17051   1
   3  19   1 35.7460 4.58384   3
   3  19   1 41.7473 5.27725   3
  -4 -19  -1 -1.3583 14.2719   1
  -4 -19  -1 5.49054 3.44112   3
  -4 -19  -1 1.11827 2.54068   4
   4 -19   1 3.57218 5.55547   1
  -4 -19  -1 12.3113 12.8660   1
   4 -19   1 11.6423 7.11570   1
   4  19   1 3.06134 2.71870   3
   4  19   1 2.23337 2.51943   3
  -5 -19  -1 28.9743 18.7968   1
  -5 -19  -1 30.4148 4.76519   4
  -5 -19  -1 45.1376 6.65409   3
  -5 -19  -1 9.00788 17.6181   1
   5  19   1 47.1506 5.69545   3
   5  19   1 54.6961 6.12675   3
  -6 -19  -1 48.9563 25.5731   1
  -6 -19  -1 89.3519 8.36724   3
  -6 -19  -1 66.9867 20.7696   1
  -6 -19  -1 79.8191 8.13626   4
   6  19   1 64.4769 8.48959   3
   6  19   1 65.8260 8.10755   3
  -7 -19  -1 31.2938 27.4970   1
  -7 -19  -1 29.0909 5.71061   3
  -7 -19  -1 43.2859 27.1798   1
  -7 -19  -1 33.2924 5.24586   4
   7  19   1 31.4449 5.69569   3
   7  19   1 25.4496 6.35198   3
  -8 -19  -1 -1.1744 5.01028   3
  -8 -19  -1 -16.757 37.3640   1
  -8 -19  -1 -26.222 33.7826   1
  -8 -19  -1 8.65527 3.72236   4
   8  19   1 5.55048 3.63062   3
  -9 -20   1 -54.834 47.0546   1
  -9 -20   1 -9.2683 4.32901   4
  -9 -20   1 10.0594 55.7995   1
  -9 -20   1 -6.3466 5.15529   3
   9  20  -1 1.16864 4.18538   3
  -8 -20   1 86.7338 10.3628   3
  -8 -20   1 -19.080 35.3064   1
  -8 -20   1 26.0118 33.4472   1
  -8 -20   1 73.2565 8.91437   4
   8  20  -1 88.6857 8.81901   3
   7 -20  -1 22.0975 8.23677   1
  -7 -20   1 30.5285 32.0071   1
  -7 -20   1 19.9738 5.14030   3
  -7 -20   1 25.0406 4.83253   4
  -7 -20   1 20.4638 23.6074   1
   7  20  -1 14.0486 5.20557   3
   6 -20  -1 4.63220 8.80751   1
  -6 -20   1 -0.1897 24.9112   1
  -6 -20   1 8.39080 2.99355   4
  -6 -20   1 5.66421 3.86003   3
  -6 -20   1 5.24386 21.4764   1
   6 -20  -1 11.9025 9.40941   1
   6  20  -1 2.47650 3.59697   3
   5 -20  -1 13.5772 10.5945   1
   5 -20  -1 3.69879 9.35128   1
  -5 -20   1 9.35043 3.44671   4
  -5 -20   1 -13.813 17.4545   1
  -5 -20   1 20.4417 21.5680   1
  -5 -20   1 3.16956 3.57132   3
   5  20  -1 7.75992 3.31834   3
  -4 -20   1 -2.1251 2.11991   4
   4 -20  -1 -4.2208 11.4722   1
  -4 -20   1 -4.1283 2.83195   3
   4 -20  -1 0.47120 1.28006   3
  -4 -20   1 30.6573 17.8163   1
   4 -20  -1 -0.9945 8.99659   1
  -4 -20   1 7.80909 13.5899   1
   4  20  -1 -1.8275 2.54703   3
  -4  20   1 0.98716 1.30581   3
   4  20  -1 -0.4929 2.24333   3
  -4  20   1 -0.4540 1.35570   3
  -3 -20   1 -3.6568 2.65339   3
   3 -20  -1 4.28823 11.1847   1
  -3 -20   1 -2.1105 11.9285   1
   3 -20  -1 -3.6779 9.12531   1
  -3 -20   1 2.62675 1.96766   4
  -3 -20   1 -9.8420 12.2682   1
   3 -20  -1 1.29847 1.83711   3
  -3  20   1 5.77832 1.72943   3
  -3  20   1 1.26502 1.75052   3
   3  20  -1 -0.1311 2.03734   3
  -2 -20   1 5.33511 2.62429   4
  -2 -20   1 -20.678 10.0532   1
   2 -20  -1 7.38570 2.62951   3
  -2 -20   1 18.9144 12.9049   1
   2 -20  -1 23.8190 10.0799   1
   2 -20  -1 5.95719 11.1928   1
  -2 -20   1 12.7592 3.11388   3
   2  20  -1 5.19908 2.38480   3
  -2  20   1 7.70311 2.20536   3
   2  20  -1 11.2745 2.78998   3
  -2  20   1 8.70764 2.22966   3
   1 -20  -1 -5.3246 9.85177   1
  -1 -20   1 -13.532 9.94564   1
  -1 -20   1 8.56610 11.4154   1
  -1 -20   1 -1.4078 1.45954   4
   1 -20  -1 0.04894 2.31372   3
   1 -20  -1 -5.8924 10.2086   1
  -1 -20   1 -0.6598 2.34941   3
   1  20  -1 -0.6998 2.20173   3
   1  20  -1 1.19946 1.99180   3
  -1  20   1 0.28447 1.98594   3
  -1  20   1 2.70067 1.99173   3
   0 -20   1 0.56432 2.20410   3
   0 -20  -1 -3.5073 11.0214   1
   0 -20   1 15.1090 9.41955   1
   0 -20   1 11.0622 9.77967   1
   0 -20  -1 -22.891 10.2203   1
   0 -20   1 -0.4378 1.60341   4
   0 -20  -1 2.45418 2.83069   3
   0  20   1 -3.5935 2.09491   3
   0  20  -1 1.96636 2.08755   3
   0  20  -1 1.77876 1.89712   3
   0  20   1 7.66180 2.41809   3
   1 -20   1 5.53365 9.95578   1
  -1 -20  -1 4.21756 2.92558   3
   1 -20   1 14.4157 8.80853   1
  -1 -20  -1 1.64790 11.9969   1
  -1 -20  -1 -7.0731 9.71705   1
   1 -20   1 7.04461 2.03904   4
  -1 -20  -1 9.69125 2.86683   4
   1 -20   1 6.65226 2.49599   3
   1  20   1 13.5908 2.80713   3
   1  20   1 5.68619 2.44754   3
  -1  20  -1 6.71503 2.03576   3
  -1  20  -1 7.11067 2.18567   3
  -2 -20  -1 20.9963 14.0156   1
   2 -20   1 24.8054 3.12429   3
   2 -20   1 1.31641 9.53965   1
   2 -20   1 14.8506 2.55899   4
  -2 -20  -1 20.8424 3.84205   4
  -2 -20  -1 20.8057 4.17041   3
  -2 -20  -1 20.6161 13.4341   1
   2 -20   1 15.4519 8.60725   1
   2  20   1 14.8398 4.15608   3
   2  20   1 19.2268 3.61632   3
  -2  20  -1 21.0119 2.54771   3
  -2  20  -1 18.8188 2.46205   3
  -3 -20  -1 2.82544 2.17164   4
   3 -20   1 11.0773 7.22651   1
  -3 -20  -1 -4.3513 15.3102   1
  -3 -20  -1 -3.2305 2.83108   3
  -3 -20  -1 -25.618 14.1068   1
   3 -20   1 -3.7702 9.35158   1
   3  20   1 1.42138 2.62626   3
   3  20   1 -0.1778 2.10650   3
  -4 -20  -1 26.9771 4.40403   4
   4 -20   1 26.6025 7.03921   1
  -4 -20  -1 17.1599 4.46791   3
   4 -20   1 21.4398 8.48090   1
  -4 -20  -1 -5.2819 16.4258   1
  -4 -20  -1 25.9413 19.0409   1
   4  20   1 23.3261 4.38145   3
   4  20   1 15.8984 3.88536   3
  -5 -20  -1 1.43616 3.19179   3
  -5 -20  -1 -0.0422 16.7490   1
  -5 -20  -1 3.10421 2.61835   4
  -5 -20  -1 18.2090 20.8092   1
   5  20   1 5.93308 3.29596   3
   5  20   1 -5.1208 3.15043   3
  -6 -20  -1 36.3836 24.3037   1
  -6 -20  -1 10.7790 27.8940   1
  -6 -20  -1 6.42286 3.02973   4
  -6 -20  -1 -0.5834 4.19620   3
   6  20   1 6.20374 3.71791   3
   6  20   1 2.12850 3.88531   3
  -7 -20  -1 -5.6976 29.5475   1
  -7 -20  -1 -2.9508 4.55196   3
  -7 -20  -1 58.1565 31.9265   1
  -7 -20  -1 2.39719 3.29277   4
   7  20   1 0.64839 3.84966   3
  -8 -20  -1 12.4412 5.98818   3
  -8 -20  -1 16.0023 34.7279   1
  -8 -20  -1 56.4625 43.8420   1
  -8 -20  -1 4.28477 3.41643   4
   8  20   1 10.1152 4.40995   3
  -8 -21   1 -0.5335 3.29388   4
  -8 -21   1 14.5871 41.1729   1
  -8 -21   1 -77.768 45.3561   1
  -8 -21   1 -5.7376 4.21267   3
   8  21  -1 0.59585 4.13601   3
  -7 -21   1 -60.888 31.0233   1
  -7 -21   1 10.8155 5.27057   3
  -7 -21   1 -0.0233 3.11864   4
  -7 -21   1 14.0253 30.5278   1
   7  21  -1 7.21481 3.92502   3
  -6 -21   1 24.7540 4.32711   4
  -6 -21   1 77.2113 27.8764   1
   6 -21  -1 41.3007 10.3350   1
  -6 -21   1 35.3497 6.08411   3
  -6 -21   1 3.30473 21.9423   1
   6  21  -1 16.3112 4.81890   3
   6  21  -1 22.0091 4.94376   3
  -5 -21   1 11.4292 3.43796   4
  -5 -21   1 12.2327 23.9668   1
   5 -21  -1 18.5887 11.7591   1
   5 -21  -1 9.14435 10.7504   1
  -5 -21   1 -5.8555 19.8264   1
   5  21  -1 5.58423 3.18611   3
   5  21  -1 4.88678 3.67404   3
  -4 -21   1 -20.509 19.0275   1
  -4 -21   1 -4.4443 14.8690   1
   4 -21  -1 20.3483 10.9256   1
  -4 -21   1 12.5250 3.98975   3
   4 -21  -1 2.17876 13.3910   1
  -4 -21   1 15.1687 3.35078   4
  -4  21   1 11.0594 1.80829   3
   4  21  -1 9.82327 3.19972   3
  -4  21   1 12.4353 1.97923   3
   4  21  -1 12.4767 3.70421   3
  -3 -21   1 -8.9029 15.3621   1
   3 -21  -1 20.9672 10.8767   1
   3 -21  -1 15.7572 13.2782   1
   3 -21  -1 17.6793 2.67141   3
  -3 -21   1 15.2989 4.10007   3
  -3 -21   1 12.9164 3.10952   4
  -3 -21   1 22.4580 14.2053   1
   3  21  -1 10.7001 3.04725   3
  -3  21   1 14.6643 2.45912   3
  -3  21   1 10.3233 2.32637   3
   2 -21  -1 9.19330 2.70264   3
  -2 -21   1 10.8195 2.60316   4
   2 -21  -1 3.92049 11.4222   1
  -2 -21   1 15.7911 3.46246   3
   2 -21  -1 27.4939 13.0585   1
  -2 -21   1 8.88501 14.1932   1
  -2 -21   1 6.61694 11.7080   1
   2  21  -1 8.89593 2.74488   3
  -2  21   1 8.77358 2.40837   3
   2  21  -1 7.04690 2.70451   3
  -2  21   1 15.5860 2.68508   3
   1 -21  -1 -10.714 12.3036   1
   1 -21  -1 4.97066 2.68682   3
  -1 -21   1 -5.4937 2.43071   3
   1 -21  -1 -10.802 10.7389   1
  -1 -21   1 5.38128 10.8382   1
  -1 -21   1 9.20741 12.3592   1
  -1 -21   1 3.31025 1.94817   4
   1  21  -1 -0.9422 1.81579   3
   1  21  -1 -0.0347 2.13464   3
  -1  21   1 -2.9595 1.70143   3
  -1  21   1 -3.4029 1.95653   3
   0 -21  -1 59.7510 14.8621   1
   0 -21  -1 69.4810 16.3463   1
   0 -21   1 74.1382 6.31432   3
   0 -21   1 55.6786 5.70098   4
   0 -21   1 33.9388 13.5951   1
   0 -21   1 47.1931 13.0551   1
   0 -21  -1 60.5915 5.96491   4
   0  21   1 82.2694 6.50848   3
   0  21   1 66.4234 6.06230   3
   0  21  -1 76.6026 5.99625   3
   0  21  -1 77.2646 5.89927   3
  -1 -21  -1 -0.8018 2.79935   3
  -1 -21  -1 7.85821 13.2553   1
  -1 -21  -1 -21.150 12.6736   1
  -1 -21  -1 -1.7350 1.82781   4
   1 -21   1 -4.8377 2.05166   3
   1 -21   1 1.62353 1.60230   4
   1 -21   1 -0.5511 9.60773   1
   1 -21   1 -14.099 10.6402   1
  -1  21  -1 0.75036 1.92162   3
  -1  21  -1 -0.7710 1.56820   3
   1  21   1 0.34447 2.34418   3
   1  21   1 -0.2975 2.15251   3
  -2 -21  -1 19.3511 16.1121   1
  -2 -21  -1 33.7095 5.09038   3
   2 -21   1 27.5682 3.51056   4
   2 -21   1 16.9998 11.4954   1
   2 -21   1 26.4535 3.61513   3
   2 -21   1 27.5653 9.84078   1
  -2 -21  -1 16.6821 16.2139   1
  -2 -21  -1 27.9790 4.55739   4
  -2  21  -1 33.7543 3.36734   3
   2  21   1 28.4487 4.24504   3
  -2  21  -1 31.3798 3.35171   3
  -3 -21  -1 -10.187 16.1806   1
  -3 -21  -1 2.79428 2.25558   4
   3 -21   1 -2.8830 11.0841   1
   3 -21   1 14.1655 8.36228   1
  -3 -21  -1 5.32031 3.54506   3
  -3 -21  -1 10.4472 17.8062   1
   3  21   1 -3.3202 2.88529   3
   3  21   1 -1.2538 2.50594   3
   4 -21   1 -4.2851 8.91181   1
  -4 -21  -1 17.6870 21.4532   1
  -4 -21  -1 2.58891 18.7248   1
   4 -21   1 2.08752 7.64853   1
  -4 -21  -1 10.0408 3.30535   4
  -4 -21  -1 0.93513 4.02689   3
   4  21   1 7.32995 3.40762   3
   4  21   1 9.22018 3.46650   3
  -5 -21  -1 3.76235 4.44605   3
  -5 -21  -1 4.93261 2.71095   4
  -5 -21  -1 3.95317 19.5927   1
  -5 -21  -1 36.3686 27.0088   1
   5  21   1 7.98998 4.07544   3
   5  21   1 13.4307 4.00529   3
  -6 -21  -1 -11.417 27.3658   1
  -6 -21  -1 6.16960 4.45423   3
  -6 -21  -1 -1.2048 5.43912   4
  -6 -21  -1 18.0473 32.3962   1
   6  21   1 2.92017 3.26714   3
   6  21   1 -0.7855 4.70361   3
  -7 -21  -1 4.87491 5.22563   3
  -7 -21  -1 14.2754 31.5206   1
  -7 -21  -1 7.45722 3.28938   4
  -7 -21  -1 -48.330 38.3648   1
   7  21   1 11.4158 4.35831   3
  -8 -21  -1 -25.788 49.5303   1
  -8 -21  -1 7.40207 3.96726   4
  -8 -21  -1 58.0816 52.8386   1
  -8 -21  -1 4.84463 5.36949   3
   8  21   1 3.41307 3.79734   3
  -7 -22   1 34.0105 42.1812   1
   6 -22  -1 -14.107 10.5590   1
  -6 -22   1 -38.991 33.3564   1
  -6 -22   1 -2.0729 29.6824   1
  -6 -22   1 3.58915 3.07783   4
  -6 -22   1 -2.7134 3.36856   3
   6  22  -1 -2.6288 3.05065   3
   6  22  -1 3.28590 5.98697   3
  -5 -22   1 25.5107 5.54116   3
  -5 -22   1 15.0518 3.42092   4
  -5 -22   1 21.0173 23.9412   1
   5 -22  -1 11.7500 13.0810   1
  -5 -22   1 17.9295 20.8635   1
   5  22  -1 12.2561 4.27339   3
   5  22  -1 15.3505 4.10419   3
   4 -22  -1 -20.243 14.1917   1
  -4 -22   1 1.05006 3.63668   3
  -4 -22   1 9.49212 19.6591   1
   4 -22  -1 -14.106 14.2272   1
  -4 -22   1 -26.460 20.6760   1
  -4 -22   1 5.03930 2.57689   4
  -4  22   1 -1.1190 1.28460   3
   4  22  -1 -1.7208 2.44371   3
   4  22  -1 2.95736 3.22693   3
  -4  22   1 3.82150 1.59743   3
  -3 -22   1 13.7621 3.38665   4
   3 -22  -1 11.3967 2.52470   3
  -3 -22   1 -13.937 18.2125   1
   3 -22  -1 1.17829 15.0224   1
  -3 -22   1 8.00915 16.6759   1
   3 -22  -1 19.9665 12.5936   1
  -3 -22   1 5.72837 3.49909   3
  -3  22   1 11.5165 2.41439   3
   3  22  -1 9.40127 3.22711   3
  -3  22   1 17.3270 2.54362   3
  -2 -22   1 24.9912 16.8706   1
  -2 -22   1 6.38344 3.25727   3
   2 -22  -1 8.00834 14.4536   1
  -2 -22   1 10.6562 13.7172   1
   2 -22  -1 4.82585 12.6119   1
   2 -22  -1 0.21644 2.63183   3
  -2 -22   1 4.24702 2.26791   4
   2  22  -1 0.05588 2.45891   3
  -2  22   1 1.79501 2.11063   3
  -2  22   1 3.41157 2.15523   3
   2  22  -1 2.95435 2.86913   3
   1 -22  -1 21.6554 13.4471   1
  -1 -22   1 -14.671 14.4394   1
  -1 -22   1 8.77699 12.2782   1
  -1 -22   1 2.70966 2.65974   3
  -1 -22   1 0.35287 2.05376   4
   1 -22  -1 -2.1440 2.77737   3
   1 -22  -1 0.00327 14.7084   1
  -1  22   1 2.40166 2.33120   3
  -1  22   1 1.42819 2.03373   3
   1  22  -1 2.07791 2.34815   3
   1  22  -1 3.74179 2.43604   3
   0 -22  -1 12.6447 2.89085   4
   0 -22  -1 3.91180 3.21225   3
   0 -22   1 -2.2296 13.3068   1
   0 -22   1 -0.9046 11.8295   1
   0 -22   1 5.12934 1.98472   4
   0 -22  -1 17.9850 14.4168   1
   0 -22   1 6.36882 3.03319   3
   0 -22  -1 -10.977 14.1311   1
   0  22  -1 8.27641 2.38689   3
   0  22   1 8.45733 2.76995   3
   0  22  -1 10.6347 2.66372   3
   0  22   1 3.68706 2.81533   3
   1 -22   1 -0.5164 1.54748   4
  -1 -22  -1 0.84234 2.01298   4
   1 -22   1 1.48464 2.31978   3
  -1 -22  -1 18.8401 15.0886   1
  -1 -22  -1 0.39079 3.14889   3
   1 -22   1 -15.616 12.3778   1
   1 -22   1 5.49375 10.6141   1
  -1 -22  -1 26.2411 16.1765   1
   1  22   1 -2.7111 2.65299   3
  -1  22  -1 0.20058 1.82627   3
   1  22   1 -1.3512 2.05533   3
  -1  22  -1 -1.3568 1.58753   3
   2 -22   1 8.65411 10.5160   1
   2 -22   1 17.9345 2.66682   3
   2 -22   1 2.84643 12.1804   1
  -2 -22  -1 13.8243 4.14757   3
  -2 -22  -1 31.5541 18.1776   1
  -2 -22  -1 17.7576 15.4086   1
   2 -22   1 15.3517 2.66319   4
  -2 -22  -1 14.7239 3.39530   4
  -2  22  -1 18.6207 2.45074   3
   2  22   1 13.1999 3.45056   3
  -2  22  -1 18.4472 2.48215   3
  -3 -22  -1 -1.0029 3.48203   3
   3 -22   1 -4.4905 9.81649   1
  -3 -22  -1 -1.2547 2.18662   4
  -3 -22  -1 8.31526 17.9297   1
   3 -22   1 5.07350 12.6469   1
  -3 -22  -1 -31.072 17.4437   1
   3  22   1 1.80767 2.72568   3
   3  22   1 3.56871 3.29900   3
  -4 -22  -1 -3.4418 3.60281   3
   4 -22   1 3.21198 8.72357   1
   4 -22   1 5.18528 9.89847   1
  -4 -22  -1 -7.2984 18.4071   1
  -4 -22  -1 8.66850 22.2815   1
   4  22   1 4.63564 3.58335   3
  -5 -22  -1 5.23065 2.99293   4
  -5 -22  -1 33.6704 31.0850   1
  -5 -22  -1 12.9074 4.78142   3
  -5 -22  -1 8.55737 22.5106   1
   5  22   1 7.97208 4.81124   3
   5  22   1 4.30071 3.40616   3
  -6 -22  -1 -30.179 31.7050   1
  -6 -22  -1 2.68448 3.10541   4
  -6 -22  -1 0.79857 30.8885   1
  -6 -22  -1 1.34471 4.12415   3
   6  22   1 -1.4070 3.12760   3
  -7 -22  -1 -94.285 50.8501   1
  -7 -22  -1 -2.4677 2.72301   4
  -7 -22  -1 4.22236 5.14686   3
  -7 -22  -1 -72.118 45.5605   1
   7  22   1 -1.0452 3.38612   3
  -7 -23   1 19.4722 5.07768   4
  -7 -23   1 16.8430 7.01076   3
   7  23  -1 17.0206 4.79810   3
  -6 -23   1 -35.290 34.5882   1
  -6 -23   1 3.83537 3.39037   4
  -6 -23   1 -2.4610 4.69004   3
   6 -23  -1 14.7630 11.4541   1
   6  23  -1 5.91944 3.57011   3
  -5 -23   1 -2.4797 31.5140   1
   5 -23  -1 47.4499 15.4433   1
  -5 -23   1 36.0963 6.45391   3
  -5 -23   1 36.2649 5.75727   4
   5  23  -1 45.6039 6.52440   3
   5  23  -1 44.6030 6.16561   3
  -4 -23   1 42.0416 23.1752   1
  -4 -23   1 8.74983 3.44228   4
  -4 -23   1 40.7790 23.0470   1
   4 -23  -1 2.04169 16.3818   1
  -4 -23   1 4.23046 3.83992   3
   4  23  -1 8.85600 3.48523   3
  -4  23   1 6.28053 1.68201   3
  -4  23   1 8.35364 1.57234   3
   4  23  -1 4.63385 3.88981   3
  -3 -23   1 5.35865 3.84549   3
  -3 -23   1 -17.473 21.0840   1
   3 -23  -1 -12.927 16.2145   1
  -3 -23   1 22.3552 19.5925   1
  -3 -23   1 -1.7447 2.07085   4
   3 -23  -1 1.75535 2.28433   3
  -3  23   1 5.63434 2.26568   3
   3  23  -1 5.21762 3.06282   3
   3  23  -1 4.75903 3.08982   3
  -3  23   1 3.25419 1.82068   3
   2 -23  -1 3.91126 2.90928   3
  -2 -23   1 5.91534 3.59415   3
   2 -23  -1 26.9189 17.7529   1
  -2 -23   1 9.40384 18.1546   1
   2 -23  -1 -17.913 18.2637   1
  -2 -23   1 29.6875 16.7533   1
  -2 -23   1 9.94011 3.18266   4
  -2  23   1 9.95226 2.57268   3
  -2  23   1 11.5501 2.73944   3
   2  23  -1 10.8112 3.57265   3
   2  23  -1 8.19429 2.84857   3
  -1 -23   1 9.81680 3.51239   3
  -1 -23   1 12.6061 15.1052   1
   1 -23  -1 11.5521 15.7471   1
   1 -23  -1 17.8180 3.64252   3
   1 -23  -1 -18.896 17.0816   1
  -1 -23   1 11.2689 2.77721   4
  -1 -23   1 1.69521 17.0070   1
   1  23  -1 13.4595 3.42488   3
   1  23  -1 16.8244 3.30905   3
  -1  23   1 7.36208 2.73221   3
  -1  23   1 12.8158 2.92796   3
   0 -23  -1 21.1433 17.9353   1
   0 -23  -1 7.32589 17.0396   1
   0 -23   1 -2.8309 13.1028   1
   0 -23   1 -0.7257 15.7637   1
   0 -23   1 33.1318 4.56429   3
   0 -23   1 23.2474 3.56669   4
   0  23   1 30.9781 4.22623   3
   0  23  -1 25.7401 3.67730   3
   0  23  -1 37.2572 4.27567   3
   0  23   1 28.5866 4.18354   3
   1 -23   1 15.0914 3.16335   3
   1 -23   1 14.7413 2.91934   4
   1 -23   1 0.80399 14.9615   1
  -1 -23  -1 26.3780 18.3711   1
  -1 -23  -1 -6.5507 18.1219   1
   1 -23   1 16.4950 12.7614   1
  -1 -23  -1 15.6173 4.26531   3
   1  23   1 8.41345 3.38605   3
  -1  23  -1 19.5445 2.85738   3
   1  23   1 9.91242 3.09306   3
  -1  23  -1 13.1164 2.63116   3
  -2 -23  -1 3.81678 3.60450   3
  -2 -23  -1 47.9300 21.0934   1
  -2 -23  -1 3.69486 2.17664   4
   2 -23   1 5.88292 14.5547   1
   2 -23   1 19.3923 20.0177   1
  -2 -23  -1 -5.7351 19.4467   1
   2 -23   1 1.36100 1.57042   4
  -2  23  -1 3.03316 1.71414   3
   2  23   1 -0.2462 2.44101   3
  -2  23  -1 6.82422 1.77279   3
   3 -23   1 17.1436 14.1417   1
  -3 -23  -1 19.3961 3.91980   4
  -3 -23  -1 1.51129 23.3921   1
  -3 -23  -1 -6.6685 20.9597   1
  -3 -23  -1 16.5088 4.54062   3
   3  23   1 9.28895 4.05057   3
   3  23   1 20.7742 4.18389   3
   4 -23   1 8.13890 10.9031   1
  -4 -23  -1 -10.860 21.2080   1
  -4 -23  -1 -1.5873 2.81008   4
  -4 -23  -1 -7.1228 27.9463   1
  -4 -23  -1 1.08194 3.88253   3
   4  23   1 1.37185 2.86445   3
   4  23   1 -1.4475 4.16515   3
  -5 -23  -1 -20.534 30.3307   1
  -5 -23  -1 47.2206 36.1003   1
  -5 -23  -1 11.1453 4.97002   3
  -5 -23  -1 21.0338 4.02959   4
   5  23   1 27.1837 4.76510   3
  -6 -23  -1 38.8463 37.7696   1
  -6 -24   1 5.56127 3.26950   4
   6  24  -1 -0.3614 3.41906   3
  -5 -24   1 24.5257 37.2398   1
  -5 -24   1 4.30063 4.28834   3
   5 -24  -1 19.1055 16.7615   1
  -5 -24   1 -1.9912 2.62680   4
   5  24  -1 1.65321 3.18359   3
  -4 -24   1 8.30742 29.2123   1
   4 -24  -1 -4.8014 18.6731   1
  -4 -24   1 5.95415 2.61826   4
  -4 -24   1 11.7238 4.77013   3
   4  24  -1 3.15117 4.40526   3
   4  24  -1 8.87361 3.70015   3
  -4  24   1 7.33734 1.39595   3
  -3 -24   1 30.3988 4.82648   4
  -3 -24   1 3.18619 24.4119   1
   3 -24  -1 12.2133 19.3526   1
  -3 -24   1 29.0878 5.79381   3
  -3  24   1 31.1889 4.12998   3
   3  24  -1 36.2131 5.16284   3
  -3  24   1 37.5849 3.85101   3
   3  24  -1 32.1111 4.88071   3
  -2 -24   1 -5.0382 3.22889   3
   2 -24  -1 13.1589 20.9555   1
   2 -24  -1 0.41861 2.80673   3
  -2 -24   1 0.25083 1.75239   4
  -2 -24   1 16.4125 21.9433   1
  -2  24   1 2.26621 2.02313   3
   2  24  -1 0.32735 3.08446   3
   2  24  -1 0.01024 2.28802   3
  -2  24   1 2.33140 2.32917   3
  -1 -24   1 3.69595 1.95881   4
  -1 -24   1 8.27105 3.35374   3
   1 -24  -1 8.41861 19.8503   1
   1 -24  -1 0.89507 3.15684   3
  -1 -24   1 -14.454 18.2518   1
   1  24  -1 4.42321 2.54180   3
  -1  24   1 2.99259 2.72858   3
   1  24  -1 3.06932 2.87502   3
  -1  24   1 6.83226 2.61255   3
   0 -24   1 1.60200 2.03749   4
   0 -24   1 2.38056 3.27943   3
   0 -24  -1 0.85801 3.43788   3
   0 -24  -1 18.0863 21.1800   1
   0 -24   1 -10.693 17.2631   1
   0  24   1 1.96476 2.86017   3
   0  24  -1 5.18345 2.37885   3
   0  24   1 5.45454 2.56650   3
   0  24  -1 0.61451 2.39817   3
  -1 -24  -1 14.5744 4.52171   3
   1 -24   1 10.6070 2.48351   4
   1 -24   1 26.0564 17.8888   1
   1 -24   1 15.7459 3.45653   3
  -1 -24  -1 41.6147 21.6630   1
   1  24   1 14.6266 3.89203   3
  -1  24  -1 11.2502 2.71717   3
  -1  24  -1 15.6013 2.74726   3
   1  24   1 14.3431 3.37501   3
  -2 -24  -1 14.2657 4.52348   3
   2 -24   1 44.1114 17.4069   1
  -2 -24  -1 5.43058 22.2509   1
   2  24   1 16.4583 3.62312   3
   2  24   1 8.66433 3.70716   3
  -2  24  -1 13.9329 2.18815   3
  -2  24  -1 11.7026 2.18333   3
  -3 -24  -1 48.8164 24.3962   1
   3 -24   1 -7.0443 16.2422   1
  -3 -24  -1 19.2312 4.31826   4
  -3 -24  -1 12.6669 4.98404   3
   3  24   1 17.2053 5.11371   3
   3  24   1 14.7425 3.86145   3
  -4 -24  -1 12.1985 4.87632   3
   4 -24   1 7.39709 12.3360   1
  -4 -24  -1 -40.268 28.4330   1
  -4 -24  -1 7.91333 3.58733   4
   4  24   1 7.14895 3.40325   3
  -5 -24  -1 -2.4009 2.33524   4
  -5 -24  -1 3.55600 4.63090   3
  -5 -24  -1 30.3201 53.4441   1
   5  24   1 2.00907 3.14265   3
  -6 -24  -1 8.32922 3.77072   4
   6  24   1 1.51469 3.62172   3
  -5 -25   1 3.34895 2.90009   4
   5 -25  -1 -14.382 18.4059   1
   5  25  -1 9.77022 3.90344   3
  -4 -25   1 -3.7396 2.74667   4
   4 -25  -1 12.5439 21.4819   1
   4  25  -1 2.14839 2.91632   3
   3 -25  -1 48.2507 22.8551   1
  -3 -25   1 23.8164 4.48361   4
  -3 -25   1 24.2482 28.8588   1
   3  25  -1 33.3900 5.03309   3
  -3  25   1 34.1430 3.81347   3
  -3  25   1 39.5099 4.24966   3
   3  25  -1 22.1508 5.33402   3
   2 -25  -1 18.2547 24.1824   1
  -2 -25   1 -17.023 24.5617   1
  -2 -25   1 0.30004 2.28266   4
  -2 -25   1 -5.5926 6.22318   3
   2  25  -1 -3.0109 2.21015   3
  -2  25   1 -0.4476 2.57968   3
  -2  25   1 -3.5775 1.71815   3
   2  25  -1 -3.3904 3.39779   3
  -1 -25   1 38.2153 6.33223   3
   1 -25  -1 -9.5656 23.0360   1
  -1 -25   1 0.74613 21.7464   1
   1 -25  -1 51.4433 7.12069   3
  -1 -25   1 32.5908 4.70159   4
  -1  25   1 42.7869 5.07887   3
  -1  25   1 30.4996 4.38768   3
   1  25  -1 24.2744 4.53087   3
   1  25  -1 31.5709 4.83004   3
   0 -25  -1 7.76770 3.85519   3
   0 -25   1 -0.7611 1.99349   4
   0 -25   1 -16.695 20.9907   1
   0 -25   1 1.42957 4.69766   3
   0 -25  -1 9.37741 23.7147   1
   0  25   1 0.21431 3.18016   3
   0  25   1 -0.1200 2.28184   3
   0  25  -1 0.83038 2.44650   3
   0  25  -1 1.69368 2.13112   3
  -1 -25  -1 -12.637 24.6006   1
  -1 -25  -1 13.6339 4.99664   3
   1 -25   1 17.8592 2.93376   4
   1 -25   1 -7.3115 21.0920   1
   1  25   1 9.30902 4.05366   3
   1  25   1 17.4241 3.71038   3
  -2 -25  -1 9.40064 4.70027   3
  -2 -25  -1 2.86483 27.9846   1
   2 -25   1 0.02279 20.7238   1
   2  25   1 6.83121 4.13095   3
  -2  25  -1 -0.1594 1.62666   3
   2  25   1 -3.8985 2.30968   3
  -2  25  -1 1.33774 1.47697   3
   3 -25   1 7.43897 18.6875   1
  -3 -25  -1 18.6414 31.4747   1
  -3 -25  -1 2.76243 2.70935   4
   3  25   1 4.57348 3.04305   3
  -4 -25  -1 -3.4713 2.80959   4
   4 -25   1 -5.1248 17.1179   1
   4  25   1 -0.6704 3.09760   3
  -5 -25  -1 6.77077 3.04953   4
   5  25   1 8.80980 3.61913   3
   4 -26  -1 26.1391 37.4612   1
  -3 -26   1 -1.1647 1.99367   4
   3 -26  -1 -11.944 27.4365   1
  -3  26   1 -0.2483 2.17449   3
  -3  26   1 -1.1788 1.71848   3
   3  26  -1 -3.8448 2.87680   3
   2 -26  -1 -49.752 27.3755   1
  -2 -26   1 -0.6245 2.01137   4
   2  26  -1 5.12404 4.17688   3
  -2  26   1 0.20141 1.96009   3
  -2  26   1 2.68566 2.51360   3
   2  26  -1 0.27747 2.57548   3
   1 -26  -1 17.5797 27.3929   1
  -1 -26   1 53.4013 28.0690   1
   0 -26  -1 23.8863 30.1045   1
   0 -26   1 2.23594 25.4729   1
   0 -26   1 1.18207 1.84713   4
   0  26  -1 -1.9624 2.94817   3
   0  26   1 5.14053 2.55917   3
   0  26   1 7.40512 3.88327   3
   0  26  -1 1.50242 2.21098   3
   1 -26   1 30.0081 25.2061   1
  -1 -26  -1 -7.5883 51.3884   1
   1  26   1 2.25121 4.58831   3
  -1  26  -1 5.96094 2.36186   3
   1  26   1 -0.4789 2.34048   3
  -1  26  -1 0.50329 1.97239   3
   2 -26   1 11.7923 24.1942   1
  -2  26  -1 1.72870 1.46032   3
  -2  26  -1 2.67355 1.65511   3
   2  26   1 -0.8347 2.56048   3
   2  26   1 1.87288 5.47534   3
   3 -26   1 -21.750 21.0169   1
   3  26   1 2.82497 3.25082   3
   4  26   1 9.62590 3.74842   3
  -3 -27   1 9.16835 3.47012   4
  -3  27   1 10.4787 2.14092   3
  -3  27   1 6.03760 2.51439   3
   3  27  -1 11.4945 3.70023   3
  -2 -27   1 2.63927 2.32268   4
   2  27  -1 -1.9151 2.62085   3
  -2  27   1 -3.8965 2.63105   3
  -2  27   1 1.72520 2.14796   3
  -1 -27   1 0.58430 1.83077   4
  -1  27   1 1.52059 3.77065   3
  -1  27   1 0.97390 2.49767   3
   1  27  -1 2.48800 3.92870   3
   1  27  -1 -0.3287 2.46826   3
   0 -27   1 1.42998 1.80954   4
   0  27   1 6.38109 2.80738   3
   0  27  -1 6.17426 2.60918   3
   0  27   1 10.4830 4.77827   3
   0  27  -1 4.37650 3.40969   3
  -1  27  -1 0.19350 2.05966   3
  -1  27  -1 -0.1854 2.39830   3
   1  27   1 -1.2992 2.39704   3
  -2  27  -1 3.40850 1.46088   3
  -2  27  -1 2.91825 1.36099   3
   2  27   1 -2.0742 2.76949   3
 -13   0   2 1.35618 3.21095   3
 -12   0   2 3.73489 5.04562   3
 -12   0   2 13.1612 3.82031   3
  12   0  -2 44.2557 22.3235   1
  12   0  -2 1.82433 3.90964   4
 -12   0   2 14.1566 25.0461   1
  11   0  -2 19.4325 16.1563   1
 -11   0   2 24.7423 16.7617   1
 -10   0   2 23.0359 4.08529   3
 -10   0   2 18.3620 2.97358   4
  10   0  -2 20.9807 3.77091   3
 -10   0   2 8.66006 13.4719   1
  10   0  -2 18.3744 3.02287   4
 -10   0   2 16.5939 4.21444   3
  10   0  -2 23.0631 13.2544   1
  -9   0   2 -8.0672 10.0091   1
  -9   0   2 0.13097 1.50012   4
   9   0  -2 0.97149 9.34090   1
   9   0  -2 1.39075 2.02431   4
   9   0  -2 0.06312 2.32625   3
  -9   0   2 0.06362 2.87303   3
  -9   0   2 2.84723 2.18734   3
   8   0  -2 714.570 41.9745   3
   8   0  -2 742.548 41.9754   3
  -8   0   2 712.667 42.2423   3
  -8   0   2 705.934 41.4913   4
   8   0  -2 800.368 41.9491   4
  -8   0   2 845.654 48.1339   1
   8   0  -2 779.700 48.4789   1
  -7   0   2 17.1874 6.35529   1
   7   0  -2 0.58896 1.93237   3
  -7   0   2 0.36765 1.24073   4
   7   0  -2 -3.3231 5.70748   1
  -7   0   2 1.84010 2.53080   3
   7   0  -2 0.07216 1.50537   4
   7   0  -2 1.43198 1.91016   3
   6   0  -2 237.023 17.6673   1
   6   0  -2 222.344 13.1918   3
   6   0  -2 213.358 13.0332   4
   6   0  -2 229.832 13.2693   3
  -6   0   2 206.539 12.8292   4
  -6   0   2 223.175 13.3725   3
   5   0  -2 4.12117 1.52278   3
   5   0  -2 2.79364 1.13313   4
   5   0  -2 7.23403 3.88350   1
   4   0  -2 1232.92 65.4531   3
   4   0  -2 1192.45 65.3394   4
  -4   0   2 1145.16 65.3589   3
  -4   0   2 1204.93 65.4757   3
   4   0  -2 1197.51 65.4187   3
  -4   0   2 1253.70 68.5115   1
   4   0  -2 1222.69 68.3677   1
  -3   0   2 -1.2013 2.38916   1
  -3   0   2 -0.7307 1.06921   3
   3   0  -2 -0.2940 0.86811   4
  -3   0   2 1.45187 1.48037   3
  -3   0   2 2.97521 0.93319   4
   3   0  -2 -0.4028 1.01499   3
   3   0  -2 1.95163 2.36881   1
   3   0  -2 0.64598 1.15360   3
  -2   0   2 9698.34 561.212   2
   2   0  -2 9999.99 562.929   2
  -1   0   2 1.11742 0.90894   3
  -1   0   2 2.32610 0.94529   3
  -1   0   2 0.90838 1.90605   1
   1   0  -2 3.52822 0.96124   3
   1   0  -2 1.52737 0.88226   3
   1   0  -2 1.89618 1.92397   1
   0   0  -2 3516.47 192.325   1
   0   0   2 3593.38 192.415   1
   1   0   2 0.19765 0.76169   3
  -1   0  -2 0.84263 0.85011   3
   1   0   2 0.42096 0.82748   3
  -1   0  -2 1.87618 1.85151   1
   1   0   2 -0.0620 1.58737   1
  -2   0  -2 122.397 8.52009   1
  -2   0  -2 130.115 9.08561   1
  -2   0  -2 114.838 6.98276   3
   2   0   2 116.938 6.98338   3
   2   0   2 116.138 6.97052   3
   2   0   2 115.287 8.80588   1
  -3   0  -2 -4.3070 2.10076   1
  -3   0  -2 -0.4359 0.92065   3
  -3   0  -2 0.19987 2.24315   1
   3   0   2 -1.3634 0.96446   3
   3   0   2 -0.2841 0.90924   3
   3   0   2 -0.3350 0.69985   4
  -3   0  -2 1.87034 0.92939   3
  -4   0  -2 5.89994 1.32458   3
  -4   0  -2 7.95173 3.11094   1
   4   0   2 2.98426 0.97820   4
   4   0   2 3.12804 1.21645   3
   4   0   2 4.30670 1.35395   3
  -4   0  -2 4.06017 3.06513   1
  -4   0  -2 3.33406 1.21644   3
   5   0   2 1.30001 0.97737   4
  -5   0  -2 -0.9033 1.19890   3
  -5   0  -2 3.96768 1.44132   3
  -5   0  -2 -2.2107 3.34064   1
   5   0   2 1.79041 1.27542   3
   5   0   2 2.71715 1.49059   3
  -5   0  -2 -0.4160 3.45113   1
   6   0   2 0.79228 1.70148   3
  -6   0  -2 -0.8708 4.25640   1
   6   0   2 2.13777 1.59809   3
   6   0   2 2.69038 1.46739   4
  -6   0  -2 -1.8714 4.57057   1
  -6   0  -2 1.99585 1.59242   3
  -6   0  -2 0.83072 1.50429   3
   7   0   2 1.16087 1.51492   4
   7   0   2 -1.2711 2.01282   3
  -7   0  -2 0.90207 1.93126   3
   7   0   2 1.25497 1.89079   3
  -7   0  -2 0.73969 1.85063   3
  -7   0  -2 0.35710 5.82484   1
  -7   0  -2 3.45848 5.46936   1
  -8   0  -2 448.083 33.0465   1
   8   0   2 512.745 28.3292   4
   8   0   2 520.120 28.4907   3
  -8   0  -2 485.326 28.2973   3
  -8   0  -2 457.745 28.0161   3
  -8   0  -2 533.830 34.1527   1
  -9   0  -2 -0.6458 2.10237   3
   9   0   2 -1.3683 1.81667   4
  -9   0  -2 -4.3828 1.89671   3
   9   0   2 -3.3666 1.89153   3
  -9   0  -2 -3.9450 10.4525   1
  -9   0  -2 -10.261 8.43887   1
  10   0   2 7.85017 2.72664   4
 -10   0  -2 -11.460 11.6258   1
 -10   0  -2 6.49759 2.73325   3
 -10   0  -2 3.78696 13.9317   1
 -10   0  -2 6.20335 3.46131   3
 -11   0  -2 6.67294 20.2751   1
 -11   0  -2 1.25245 2.65868   3
  11   0   2 4.73210 3.07517   4
 -11   0  -2 -2.1757 3.47895   3
 -12   0  -2 3.50595 5.57784   3
 -12   0  -2 3.62911 3.27637   3
 -12   0  -2 -47.966 26.5224   1
 -13  -1   2 1.86513 3.63231   3
 -13   1   2 -0.9940 3.29439   3
  12  -1  -2 1.94307 2.55536   4
 -12  -1   2 33.8307 26.8382   1
  12  -1  -2 -5.5275 21.7019   1
 -12  -1   2 1.92149 3.31018   3
 -12  -1   2 2.14571 5.68232   3
  12   1  -2 -16.870 22.4238   1
 -12   1   2 1.93723 23.0231   1
 -12   1   2 7.39476 4.76547   3
  11  -1  -2 14.3208 3.43980   3
  11  -1  -2 9.41859 2.73130   4
  11  -1  -2 -18.930 16.8679   1
 -11  -1   2 14.7773 4.18662   3
 -11  -1   2 1.41529 18.4462   1
 -11  -1   2 17.3514 4.14727   3
 -11  -1   2 6.61704 2.75941   4
 -11   1   2 13.5488 3.82788   3
  11   1  -2 30.7878 17.5404   1
  11   1  -2 12.4142 3.36610   3
  11   1  -2 9.99352 2.80860   4
 -11   1   2 12.4613 4.21660   3
 -11   1   2 22.9019 17.4837   1
 -10  -1   2 54.7780 14.9091   1
  10  -1  -2 49.5195 5.60765   3
 -10  -1   2 44.8308 5.83909   3
 -10  -1   2 48.5494 5.22607   4
  10  -1  -2 45.0707 5.43742   4
  10  -1  -2 50.1629 14.4135   1
 -10   1   2 42.0440 4.63976   4
  10   1  -2 37.6444 14.7416   1
  10   1  -2 44.7468 5.40311   4
 -10   1   2 46.1136 5.78265   3
 -10   1   2 45.7704 5.59535   3
 -10   1   2 50.4408 14.5310   1
  10   1  -2 34.7854 4.89146   3
   9  -1  -2 3.34575 2.21620   3
   9  -1  -2 10.5372 9.31478   1
  -9  -1   2 -5.3617 9.68222   1
   9  -1  -2 0.23370 1.79622   4
  -9  -1   2 -1.2806 1.46141   4
  -9  -1   2 -3.9000 2.75329   3
  -9   1   2 0.47959 1.45614   4
  -9   1   2 3.17411 9.08817   1
   9   1  -2 7.42701 10.1086   1
   9   1  -2 1.51203 2.33299   3
  -9   1   2 0.17572 2.33362   3
   9   1  -2 0.84044 1.84301   4
  -9   1   2 -3.4450 2.71090   3
  -8  -1   2 322.788 19.8752   3
  -8  -1   2 328.872 19.0417   4
   8  -1  -2 339.169 19.3607   3
   8  -1  -2 324.085 25.6389   1
   8  -1  -2 352.003 19.4692   3
   8  -1  -2 348.801 19.3498   4
   8   1  -2 323.908 25.6883   1
   8   1  -2 305.573 19.3269   4
  -8   1   2 329.990 19.6507   3
  -8   1   2 332.501 19.4295   3
   8   1  -2 300.742 19.4225   3
  -8   1   2 318.890 18.7851   4
  -8   1   2 286.731 24.5027   1
   8   1  -2 337.132 19.5444   3
   7  -1  -2 20.6106 3.10786   3
  -7  -1   2 17.9118 2.98193   3
   7  -1  -2 17.3493 2.92557   3
   7  -1  -2 24.3777 7.21824   1
   7  -1  -2 13.0722 2.30451   4
  -7  -1   2 25.6391 3.87387   3
  -7  -1   2 25.7513 3.13215   4
   7   1  -2 23.4863 3.26419   3
  -7   1   2 19.8415 3.27826   3
   7   1  -2 20.8613 3.07516   3
  -7   1   2 21.9818 7.37278   1
  -7   1   2 19.3527 2.67284   3
   7   1  -2 18.7727 2.91073   4
  -7   1   2 19.4445 2.40061   4
   7   1  -2 15.6194 7.28529   1
  -6  -1   2 33.7272 7.72251   1
  -6  -1   2 18.1077 2.79123   3
   6  -1  -2 21.1886 2.79185   3
   6  -1  -2 19.5085 2.73174   3
   6  -1  -2 24.6793 3.01385   4
  -6  -1   2 15.8778 2.79390   3
   6  -1  -2 14.3251 5.23699   1
   6   1  -2 21.8188 2.96765   3
   6   1  -2 26.0062 3.36943   3
  -6   1   2 22.7912 3.11544   3
   6   1  -2 25.4505 2.98726   4
  -6   1   2 22.0487 2.58386   4
   6   1  -2 21.6254 6.30456   1
  -6   1   2 8.59616 5.00876   1
  -5  -1   2 838.522 46.7399   3
   5  -1  -2 805.057 46.6066   3
  -5  -1   2 854.654 46.8302   3
   5  -1  -2 815.379 46.5366   4
   5  -1  -2 891.009 46.7421   3
  -5  -1   2 838.698 50.1052   1
   5  -1  -2 909.417 50.2388   1
   5   1  -2 839.438 46.7344   3
   5   1  -2 868.260 46.7982   3
  -5   1   2 860.864 46.7624   3
   5   1  -2 905.099 50.6070   1
   5   1  -2 843.148 46.6193   4
  -5   1   2 834.555 46.4548   4
   4  -1  -2 909.363 49.8899   3
  -4  -1   2 886.861 49.9281   3
  -4  -1   2 908.602 49.8526   4
   4  -1  -2 892.170 49.8747   3
  -4  -1   2 951.290 52.9509   1
  -4  -1   2 914.276 50.0265   3
   4  -1  -2 905.163 49.8132   4
   4  -1  -2 1028.14 53.1535   1
  -4   1   2 917.865 49.9544   3
   4   1  -2 945.742 53.0142   1
   4   1  -2 866.198 49.8196   4
   4   1  -2 893.290 49.9721   3
   4   1  -2 922.230 49.9648   3
  -3  -1   2 9.31717 1.58894   3
  -3  -1   2 8.09015 1.75617   3
   3  -1  -2 11.4433 1.71533   3
  -3  -1   2 7.27267 3.26255   1
  -3  -1   2 10.7725 1.62041   4
   3  -1  -2 10.1731 1.63707   3
   3  -1  -2 9.53171 1.47113   4
   3  -1  -2 8.87121 3.12250   1
  -3   1   2 13.4619 1.84655   3
   3   1  -2 7.87969 1.28064   4
  -3   1   2 7.48258 3.01451   1
  -3   1   2 9.09377 1.61321   3
   3   1  -2 10.5085 1.74370   3
   3   1  -2 11.3076 1.72824   3
   3   1  -2 16.9561 3.99335   1
   2  -1  -2 154.118 10.1799   1
  -2  -1   2 112.031 9.69957   1
  -2   1   2 145.543 7.95194   4
  -2   1   2 143.424 8.09309   3
   2   1  -2 109.362 9.54477   1
  -2   1   2 143.474 8.04000   3
   2   1  -2 137.407 8.18081   4
   1  -1  -2 391.703 21.0413   1
  -1  -1   2 338.737 18.8090   4
  -1  -1   2 385.439 20.8443   1
  -1  -1   2 322.304 18.8283   3
  -1  -1   2 326.593 18.8394   3
   1  -1  -2 340.124 18.8691   3
   1  -1  -2 333.685 18.8446   3
  -1   1   2 329.152 18.8293   3
   1   1  -2 323.620 18.8141   3
  -1   1   2 340.883 18.8868   3
   1   1  -2 385.235 20.6692   1
   1   1  -2 331.509 18.8308   3
   0  -1   2 33.1263 2.49544   3
   0  -1   2 35.4030 4.04208   1
   0  -1   2 32.8227 2.42390   3
   0  -1  -2 32.9553 2.50088   3
   0  -1  -2 39.1215 4.25626   1
   0  -1  -2 32.3293 2.55084   3
   0   1   2 33.8787 2.49505   3
   0   1  -2 36.2125 3.78503   1
   0   1   2 34.4797 2.56554   3
   0   1  -2 30.0197 2.42076   3
   0   1   2 36.7294 4.27572   1
   1  -1   2 606.947 31.4544   3
  -1  -1  -2 596.056 31.5744   3
  -1   1  -2 496.584 31.3846   3
   1   1   2 603.308 33.4647   1
   1   1   2 578.890 31.5556   3
   1   1   2 584.991 31.5420   3
  -1   1  -2 592.986 31.4308   3
   2  -1   2 2548.94 133.750   1
   2  -1   2 2237.58 132.002   3
   2  -1   2 2490.05 132.023   3
  -2   1  -2 2546.95 133.272   1
   2   1   2 2603.36 134.330   1
  -2   1  -2 2254.81 133.524   1
   2   1   2 2530.05 132.169   3
   3  -1   2 130.584 7.60489   3
   3  -1   2 138.273 7.69645   3
  -3  -1  -2 104.634 9.73733   1
   3  -1   2 125.849 7.54850   4
  -3  -1  -2 130.072 7.79534   3
   3   1   2 143.581 7.88806   3
  -3   1  -2 127.431 7.57437   3
  -3   1  -2 127.081 7.62162   3
   3   1   2 131.859 7.70342   4
  -3   1  -2 106.977 9.28370   1
  -3   1  -2 144.690 9.47089   1
   3   1   2 129.477 7.79375   3
  -4  -1  -2 8.61722 3.64553   1
  -4  -1  -2 9.89929 1.47377   3
   4  -1   2 8.09637 1.24210   4
   4  -1   2 10.5919 1.57344   3
  -4  -1  -2 9.96966 3.62779   1
  -4  -1  -2 8.83714 1.68382   3
   4  -1   2 8.69283 1.47782   3
  -4   1  -2 5.39078 3.05401   1
  -4   1  -2 7.59161 3.05873   1
   4   1   2 7.90789 1.57076   3
   4   1   2 6.80020 1.33308   4
   4   1   2 11.4012 1.77861   3
  -4   1  -2 9.60763 1.49370   3
  -4   1  -2 6.92598 1.40339   3
   5  -1   2 164.064 10.2883   3
   5  -1   2 179.501 10.3463   3
  -5  -1  -2 172.568 10.3853   3
  -5  -1  -2 179.855 10.5811   3
  -5  -1  -2 169.889 13.6782   1
   5  -1   2 176.258 10.2398   4
  -5  -1  -2 197.082 13.9042   1
   5   1   2 161.622 10.4560   3
   5   1   2 177.280 10.4953   3
  -5   1  -2 170.838 10.2942   3
  -5   1  -2 172.853 10.2767   3
  -5   1  -2 161.283 12.9974   1
  -5   1  -2 197.940 13.2793   1
   5   1   2 162.345 10.3237   4
  -6  -1  -2 17.2461 5.62266   1
   6  -1   2 16.2207 2.47703   3
  -6  -1  -2 13.9015 2.46254   3
   6  -1   2 17.8235 2.51735   3
  -6  -1  -2 13.3590 2.49508   3
  -6  -1  -2 25.0469 6.40514   1
   6  -1   2 17.1953 2.20816   4
   6   1   2 15.6617 2.17571   4
   6   1   2 23.0509 2.79889   3
   6   1   2 15.7200 2.59337   3
  -6   1  -2 22.1159 5.30999   1
  -6   1  -2 24.0763 2.96098   3
  -6   1  -2 21.0473 2.62887   3
  -6   1  -2 20.3630 5.76735   1
   7  -1   2 73.1998 5.78715   3
  -7  -1  -2 74.7549 6.04394   3
  -7  -1  -2 99.3148 12.5602   1
   7  -1   2 75.3152 5.85680   4
  -7  -1  -2 70.2025 10.4180   1
  -7  -1  -2 75.5465 6.09611   3
   7  -1   2 66.2670 5.91920   3
   7   1   2 89.0135 6.15519   4
  -7   1  -2 94.4821 11.8109   1
   7   1   2 79.6829 6.19440   3
  -7   1  -2 65.8040 9.76520   1
  -7   1  -2 80.0691 6.12148   3
   7   1   2 77.6367 6.33645   3
  -7   1  -2 69.9424 5.83165   3
  -8  -1  -2 155.753 16.2182   1
  -8  -1  -2 127.378 9.32929   3
  -8  -1  -2 123.843 9.50339   3
  -8  -1  -2 144.608 17.1135   1
  -8   1  -2 129.662 8.99971   3
  -8   1  -2 128.969 14.6096   1
  -8   1  -2 170.516 16.3991   1
  -8   1  -2 129.892 9.28149   3
   8   1   2 125.591 9.29982   3
   8   1   2 134.890 9.34227   4
   9  -1   2 -2.6290 1.78350   3
  -9  -1  -2 -1.0653 2.22504   3
  -9  -1  -2 14.1670 9.67068   1
  -9  -1  -2 3.47720 2.52339   3
  -9  -1  -2 -5.6690 10.6605   1
   9  -1   2 1.75515 2.13597   4
  -9   1  -2 -1.8410 1.97539   3
  -9   1  -2 -2.0910 2.24020   3
  -9   1  -2 -14.117 7.95681   1
   9   1   2 -1.9238 1.82874   4
   9   1   2 4.31441 2.38259   3
  -9   1  -2 -13.381 9.70317   1
 -10  -1  -2 131.859 9.90105   3
 -10  -1  -2 121.291 20.9014   1
  10  -1   2 129.392 9.86080   4
  10  -1   2 116.554 9.64750   3
 -10  -1  -2 114.627 17.8957   1
 -10  -1  -2 123.812 10.4565   3
  10   1   2 134.159 10.0029   4
 -10   1  -2 136.638 9.65949   3
 -10   1  -2 120.455 9.92507   3
  10   1   2 155.443 10.4099   3
 -10   1  -2 134.069 18.5255   1
 -10   1  -2 123.886 16.6619   1
 -11  -1  -2 -9.4304 22.0580   1
  11  -1   2 -2.0091 2.64513   4
 -11  -1  -2 0.02387 3.74641   3
 -11  -1  -2 2.34705 2.79747   3
  11   1   2 9.28039 3.56272   4
 -11   1  -2 3.15108 3.33268   3
 -11   1  -2 4.59994 17.3885   1
 -11   1  -2 3.23314 2.76478   3
 -12  -1  -2 19.3754 3.99045   3
 -12   1  -2 22.6352 4.05758   3
 -12   1  -2 13.2512 5.71301   3
 -12  -2   2 -0.9452 3.60876   3
 -12  -2   2 30.1466 28.5886   1
  12  -2  -2 10.2437 2.75470   4
  12  -2  -2 16.7938 21.6220   1
 -12  -2   2 14.7440 5.90060   3
 -12   2   2 7.56425 4.21986   3
  12   2  -2 42.3289 23.9922   1
 -12   2   2 0.51753 20.8735   1
 -12   2   2 6.85342 3.24240   3
  11  -2  -2 -0.6900 2.26625   3
  11  -2  -2 -6.5499 16.2477   1
  11  -2  -2 4.23831 2.19508   4
 -11  -2   2 -2.4693 3.29751   3
 -11  -2   2 -0.5794 2.39964   4
 -11  -2   2 6.86946 19.3451   1
 -11   2   2 5.31004 13.2590   1
  11   2  -2 -3.5053 2.72679   3
  11   2  -2 16.9914 16.8261   1
  11   2  -2 4.24870 2.62410   4
 -11   2   2 -4.9932 2.96906   3
 -11   2   2 2.95194 3.39448   3
 -11   2   2 -9.2783 15.6046   1
 -10  -2   2 12.5129 2.79967   4
  10  -2  -2 16.6271 3.21378   4
  10  -2  -2 23.3757 3.54379   3
 -10  -2   2 10.7871 13.7689   1
  10  -2  -2 0.29293 11.8818   1
 -10  -2   2 9.09268 3.99081   3
  10   2  -2 13.3951 3.37235   4
 -10   2   2 15.3023 3.85601   3
 -10   2   2 19.6737 11.7462   1
  10   2  -2 -2.5848 12.6280   1
 -10   2   2 9.58234 3.48806   3
  10   2  -2 13.7706 3.64806   3
   9  -2  -2 18.3605 2.92784   4
  -9  -2   2 22.7569 3.89795   3
  -9  -2   2 10.7941 10.0148   1
  -9  -2   2 23.0886 4.29945   3
   9  -2  -2 18.2031 3.23250   3
   9  -2  -2 21.6517 10.8382   1
  -9  -2   2 19.2950 3.10631   4
   9   2  -2 22.6862 3.31797   4
  -9   2   2 18.8680 10.2757   1
  -9   2   2 20.6981 2.69914   4
  -9   2   2 21.1198 3.91937   3
  -9   2   2 20.5208 3.69105   3
   9   2  -2 2.38596 9.20338   1
   9   2  -2 21.0631 3.68323   3
   8  -2  -2 137.169 8.91472   4
   8  -2  -2 133.838 15.6207   1
   8  -2  -2 141.889 8.74599   3
  -8  -2   2 130.067 9.23066   3
  -8  -2   2 123.015 9.81306   3
   8  -2  -2 127.453 8.81736   3
  -8  -2   2 120.884 8.51554   4
  -8   2   2 108.180 9.09218   3
   8   2  -2 112.464 15.4099   1
  -8   2   2 113.446 15.0932   1
   8   2  -2 120.399 8.97311   3
   8   2  -2 117.869 8.87237   4
  -8   2   2 125.891 8.08417   4
   8   2  -2 122.876 9.15980   3
  -8   2   2 132.258 8.82445   3
  -7  -2   2 390.255 23.1742   3
   7  -2  -2 413.536 28.2860   1
   7  -2  -2 397.100 22.9657   4
  -7  -2   2 409.908 23.5189   3
   7  -2  -2 423.676 23.1396   3
  -7  -2   2 342.296 28.4369   1
   7  -2  -2 392.750 23.0845   3
   7   2  -2 423.784 29.1479   1
   7   2  -2 417.416 23.1709   4
  -7   2   2 437.359 28.1650   1
  -7   2   2 398.286 22.5576   4
  -7   2   2 408.423 23.2434   3
   7   2  -2 387.813 23.2533   3
   7   2  -2 421.084 23.4225   3
  -7   2   2 383.568 22.9523   3
   6  -2  -2 171.806 10.1761   4
  -6  -2   2 168.808 10.6539   3
   6  -2  -2 166.329 10.3233   3
   6  -2  -2 176.631 14.5492   1
   6  -2  -2 167.911 10.2178   3
  -6  -2   2 157.448 10.3228   3
  -6  -2   2 179.821 15.2858   1
  -6   2   2 132.003 13.5382   1
   6   2  -2 166.732 10.3840   3
  -6   2   2 158.193 9.80511   4
   6   2  -2 189.435 15.6576   1
   6   2  -2 166.501 10.2776   4
  -6   2   2 153.831 10.3753   3
  -6   2   2 172.011 10.2743   3
   6   2  -2 177.622 10.5029   3
   5  -2  -2 238.801 14.3991   3
  -5  -2   2 247.098 18.2809   1
   5  -2  -2 244.206 14.3966   3
   5  -2  -2 250.915 14.3636   4
   5  -2  -2 273.634 18.1053   1
  -5  -2   2 237.001 14.4285   4
  -5  -2   2 254.338 14.8615   3
  -5  -2   2 253.075 14.6672   3
  -5   2   2 244.751 14.1541   4
  -5   2   2 257.553 14.5824   3
   5   2  -2 250.681 14.6739   3
   5   2  -2 242.684 14.4515   4
   5   2  -2 254.831 18.6305   1
   5   2  -2 255.761 14.6630   3
   4  -2  -2 30.9424 3.05416   3
  -4  -2   2 30.8580 3.73439   3
  -4  -2   2 29.7801 5.45995   1
  -4  -2   2 35.4026 3.21318   3
   4  -2  -2 28.7436 5.18887   1
   4  -2  -2 29.2828 3.00572   3
  -4  -2   2 33.7290 3.09570   4
   4  -2  -2 28.1560 2.86846   4
  -4   2   2 28.6167 3.21260   3
   4   2  -2 32.2190 3.48103   3
   4   2  -2 36.3778 3.07214   4
   4   2  -2 28.5682 3.10969   3
   4   2  -2 37.3395 6.28417   1
  -4   2   2 26.9462 2.70018   4
   3  -2  -2 881.499 47.7282   3
  -3  -2   2 876.719 47.8592   3
  -3  -2   2 881.545 50.2785   1
   3  -2  -2 881.751 47.7322   3
   3  -2  -2 848.851 47.6460   4
   3  -2  -2 989.598 50.3869   1
  -3  -2   2 846.857 47.7837   3
  -3   2   2 883.092 47.7474   3
   3   2  -2 863.305 47.8106   3
   3   2  -2 844.539 47.7814   3
   3   2  -2 862.048 47.7289   4
   3   2  -2 905.604 50.3686   1
  -2  -2   2 351.852 20.1198   3
   2  -2  -2 391.159 22.3117   1
   2  -2  -2 369.516 20.0992   3
   2  -2  -2 367.774 20.1003   3
  -2  -2   2 361.591 22.1435   1
  -2  -2   2 360.547 20.1680   3
  -2  -2   2 377.898 20.1348   4
  -2   2   2 323.746 22.0678   1
   2   2  -2 357.524 20.1303   3
  -2   2   2 362.172 20.0711   3
  -2   2   2 353.630 20.3433   3
   2   2  -2 362.237 20.1318   3
   2   2  -2 353.105 20.0630   4
   2   2  -2 411.670 22.4011   1
  -1  -2   2 7289.77 392.326   1
   0  -2   2 3640.24 220.120   1
   0  -2  -2 4447.96 221.178   1
   0   2  -2 3826.91 220.023   1
   0   2   2 4426.41 221.198   1
  -1  -2  -2 321.333 17.5671   3
   1  -2   2 284.161 18.5807   1
   1  -2   2 312.227 17.2902   3
  -1  -2  -2 314.035 17.5184   3
   1   2   2 324.265 17.5640   3
   1   2   2 341.442 19.6442   1
  -1   2  -2 305.681 18.4365   1
  -1   2  -2 325.712 17.3118   3
   1   2   2 315.577 17.5574   3
   2  -2   2 652.281 35.2319   3
  -2  -2  -2 641.893 35.4854   3
   2  -2   2 635.555 35.1882   3
  -2  -2  -2 713.872 37.9804   1
  -2  -2  -2 598.527 35.3856   3
  -2  -2  -2 680.998 37.7888   1
   2   2   2 661.500 35.5104   3
   2   2   2 622.064 35.3813   4
   2   2   2 646.778 35.4724   3
  -2   2  -2 606.992 36.4546   1
   2   2   2 710.878 37.9309   1
  -2   2  -2 658.710 36.1321   1
   3  -2   2 4.88462 2.49270   1
   3  -2   2 3.90654 1.05165   3
  -3  -2  -2 1.84444 1.31951   3
   3  -2   2 3.82481 1.03804   3
  -3  -2  -2 5.21923 3.09812   1
  -3   2  -2 2.57082 2.34117   1
   3   2   2 3.76009 1.26734   3
   3   2   2 1.99786 1.02927   4
  -3   2  -2 3.57529 1.03883   3
  -3   2  -2 2.48954 2.00157   1
   3   2   2 4.25922 1.36283   3
  -3   2  -2 4.75006 1.05754   3
  -4  -2  -2 -0.7444 3.35867   1
   4  -2   2 1.56423 1.07584   3
   4  -2   2 0.76682 0.77873   4
  -4  -2  -2 -8.9690 5.13793   1
  -4  -2  -2 -0.0132 1.24794   3
   4  -2   2 -0.6309 0.85685   3
  -4   2  -2 0.55466 0.92063   3
  -4   2  -2 0.02363 2.29360   1
   4   2   2 0.74553 1.29019   3
  -4   2  -2 0.78308 0.96687   3
   4   2   2 -0.3212 1.00145   3
  -4   2  -2 0.06147 2.42083   1
   4   2   2 -1.1115 0.87716   4
  -5  -2  -2 116.473 12.0062   1
  -5  -2  -2 145.086 9.07518   3
   5  -2   2 138.446 8.68061   3
   5  -2   2 149.223 8.66320   3
   5  -2   2 140.416 8.57520   4
  -5  -2  -2 146.025 12.3160   1
   5   2   2 143.722 8.87965   4
  -5   2  -2 154.226 10.9886   1
   5   2   2 146.300 9.02963   3
  -5   2  -2 145.795 8.63294   3
  -5   2  -2 145.293 8.61958   3
  -6  -2  -2 1.77114 4.84129   1
  -6  -2  -2 22.4172 6.39474   1
  -6  -2  -2 8.98467 2.30812   3
   6  -2   2 7.24882 1.81117   3
  -6  -2  -2 7.85815 1.76018   3
   6  -2   2 9.47003 1.93841   3
   6  -2   2 8.02157 1.66236   4
  -6   2  -2 4.69837 4.44274   1
  -6   2  -2 7.08787 4.25332   1
  -6   2  -2 9.71252 1.94936   3
   6   2   2 9.71251 2.10189   4
  -6   2  -2 9.51449 1.84137   3
   7  -2   2 229.432 13.3587   3
  -7  -2  -2 256.564 20.1515   1
   7  -2   2 212.749 13.3675   3
  -7  -2  -2 193.564 18.4629   1
  -7  -2  -2 227.123 13.6285   3
   7  -2   2 222.889 13.3298   4
  -7  -2  -2 211.575 13.6642   3
   7   2   2 222.601 13.8352   3
  -7   2  -2 196.499 16.6452   1
  -7   2  -2 259.302 17.5743   1
   7   2   2 241.458 13.9152   3
   7   2   2 219.936 13.6604   4
  -7   2  -2 217.821 13.2771   3
  -7   2  -2 209.651 13.3173   3
   8  -2   2 2.18446 1.60036   4
   8  -2   2 7.19826 2.06090   3
  -8  -2  -2 12.8369 8.24803   1
  -8  -2  -2 8.01839 8.71714   1
  -8  -2  -2 2.28823 2.37907   3
  -8  -2  -2 4.94173 2.59241   3
  -8   2  -2 0.99328 2.06466   3
  -8   2  -2 -7.2535 7.01558   1
   8   2   2 0.67424 1.76777   4
  -8   2  -2 5.00460 2.07704   3
   8   2   2 2.65507 2.25518   3
  -8   2  -2 3.52767 6.17891   1
   9  -2   2 1.10026 1.86453   3
  -9  -2  -2 -1.7625 12.0935   1
   9  -2   2 -2.5891 1.66603   4
  -9  -2  -2 -0.6397 2.38063   3
  -9  -2  -2 -3.6770 9.68882   1
  -9  -2  -2 -1.1893 2.66288   3
  -9   2  -2 2.08555 2.11167   3
   9   2   2 -0.0431 2.02896   4
   9   2   2 1.56182 2.40745   3
  -9   2  -2 -7.1933 7.61028   1
  -9   2  -2 1.48962 2.34558   3
  -9   2  -2 1.08277 8.69461   1
 -10  -2  -2 11.6325 3.35057   3
 -10  -2  -2 10.1802 3.68985   3
 -10  -2  -2 -10.358 17.0525   1
  10  -2   2 14.7663 3.22475   4
 -10  -2  -2 26.1112 14.7669   1
 -10   2  -2 -9.0330 11.7539   1
  10   2   2 10.3724 2.94435   4
  10   2   2 4.47060 2.81327   3
 -10   2  -2 20.2533 9.90638   1
 -11  -2  -2 14.6953 3.90849   3
  11  -2   2 16.8114 3.65027   4
 -11  -2  -2 21.9471 5.56425   3
 -11  -2  -2 27.2571 24.2470   1
  11   2   2 26.9047 5.53387   4
 -11   2  -2 0.11311 12.5216   1
 -11   2  -2 21.1637 3.79542   3
 -11   2  -2 12.3264 4.24314   3
 -12  -2  -2 2.56507 3.21767   3
 -12   2  -2 2.51806 2.65222   3
 -12   2  -2 3.87191 4.84548   3
 -12  -3   2 -1.5307 3.29187   3
  12  -3  -2 3.12033 20.8128   1
 -12  -3   2 -40.000 26.7446   1
  12  -3  -2 0.86533 2.65244   4
  12   3  -2 3.79964 4.18908   3
 -12   3   2 -5.0088 3.74027   3
  12   3  -2 -7.2506 24.6038   1
 -12   3   2 5.36244 3.01465   3
 -12   3   2 -22.370 18.1267   1
 -11  -3   2 1.96632 2.55489   4
  11  -3  -2 5.43685 2.57045   3
 -11  -3   2 0.86866 3.82212   3
  11  -3  -2 4.20220 2.62687   4
  11  -3  -2 -23.658 15.7577   1
 -11  -3   2 13.2804 19.0234   1
  11   3  -2 1.76083 3.13827   3
 -11   3   2 -0.3034 13.9008   1
  11   3  -2 16.2333 18.0315   1
 -11   3   2 2.16590 3.28270   3
 -11   3   2 -0.7025 12.4494   1
 -11   3   2 3.50560 3.17055   3
  11   3  -2 4.35760 2.62693   4
  10  -3  -2 35.8758 4.55671   3
 -10  -3   2 38.9831 5.28115   3
 -10  -3   2 17.5347 14.0458   1
  10  -3  -2 41.2708 4.88595   4
  10  -3  -2 46.9314 14.4674   1
 -10  -3   2 31.9069 4.12986   4
 -10  -3   2 39.7267 5.55176   3
 -10   3   2 40.4776 5.14702   3
 -10   3   2 40.2387 12.9904   1
 -10   3   2 30.6550 4.41108   3
  10   3  -2 47.2138 5.99190   3
  10   3  -2 28.3060 4.01980   4
  10   3  -2 39.0592 15.7931   1
  -9  -3   2 0.16567 3.45146   3
  -9  -3   2 -0.7730 1.78869   4
   9  -3  -2 3.33305 2.36401   4
   9  -3  -2 8.50289 9.61180   1
   9  -3  -2 5.98792 2.33044   3
  -9  -3   2 -1.8944 2.60446   3
  -9   3   2 -0.2646 1.33568   4
  -9   3   2 3.37864 2.37289   3
  -9   3   2 6.07933 8.85540   1
   9   3  -2 -5.8815 10.3648   1
   9   3  -2 4.34207 2.77039   3
   9   3  -2 1.03743 3.93490   3
   9   3  -2 1.89509 2.15753   4
  -9   3   2 1.44704 2.70752   3
   8  -3  -2 43.9951 4.55119   4
  -8  -3   2 18.1887 9.57389   1
  -8  -3   2 41.3058 5.12134   3
   8  -3  -2 40.4957 4.55928   3
   8  -3  -2 22.1414 8.85225   1
   8  -3  -2 49.9409 4.71415   3
  -8  -3   2 44.2868 5.28330   3
  -8   3   2 39.1919 5.12510   3
   8   3  -2 39.5672 4.92283   3
   8   3  -2 22.8047 9.58488   1
   8   3  -2 47.1093 5.41573   3
  -8   3   2 36.5853 3.57552   4
   8   3  -2 41.1028 4.97090   4
  -8   3   2 47.7356 4.65801   3
  -8   3   2 45.0141 8.78868   1
  -7  -3   2 321.603 18.5808   3
  -7  -3   2 308.592 23.7478   1
   7  -3  -2 310.446 17.6485   3
   7  -3  -2 296.565 17.7167   3
  -7  -3   2 298.728 17.9272   3
   7  -3  -2 273.543 22.3538   1
   7  -3  -2 318.178 17.7048   4
   7   3  -2 311.061 18.1814   3
   7   3  -2 293.994 17.8549   4
  -7   3   2 318.925 22.5297   1
  -7   3   2 311.800 17.6653   3
  -7   3   2 290.264 17.0777   4
   7   3  -2 266.284 23.0335   1
  -7   3   2 291.118 17.8197   3
   7   3  -2 305.800 18.0819   3
   6  -3  -2 195.910 15.2438   1
   6  -3  -2 183.661 10.8467   4
  -6  -3   2 185.896 16.3706   1
  -6  -3   2 186.604 10.9924   4
   6  -3  -2 163.898 10.7960   3
  -6  -3   2 191.045 11.6581   3
  -6  -3   2 167.901 11.0638   3
   6  -3  -2 185.883 10.8420   3
  -6   3   2 159.997 14.6272   1
   6   3  -2 173.408 11.0585   3
  -6   3   2 182.355 10.9122   3
   6   3  -2 164.545 10.9535   4
  -6   3   2 180.614 11.0897   3
  -6   3   2 176.637 10.3952   4
   6   3  -2 181.843 11.2018   3
   6   3  -2 184.056 15.6035   1
  -5  -3   2 102.293 6.94301   4
   5  -3  -2 133.682 10.6876   1
   5  -3  -2 106.638 6.76900   4
   5  -3  -2 100.425 6.78355   3
  -5  -3   2 103.380 7.05551   3
  -5  -3   2 95.6776 10.9943   1
   5  -3  -2 105.277 6.80167   3
  -5  -3   2 111.224 7.56439   3
   5   3  -2 109.522 7.15066   3
  -5   3   2 116.342 10.7061   1
   5   3  -2 101.217 6.89896   4
  -5   3   2 99.8108 6.44333   4
  -5   3   2 109.853 6.85282   3
   5   3  -2 94.8928 10.4970   1
   5   3  -2 107.291 7.05968   3
   4  -3  -2 153.261 9.20641   4
   4  -3  -2 161.208 9.31027   3
  -4  -3   2 156.447 9.64017   3
   4  -3  -2 154.309 9.32854   3
   4  -3  -2 148.549 11.9837   1
  -4  -3   2 161.915 12.8453   1
  -4  -3   2 153.608 9.47418   3
  -4  -3   2 149.611 9.39996   4
   4   3  -2 151.146 9.35526   4
  -4   3   2 157.022 9.35489   3
  -4   3   2 157.697 12.3367   1
   4   3  -2 173.935 12.9702   1
  -4   3   2 159.432 9.03983   4
   4   3  -2 154.865 9.56035   3
   4   3  -2 156.034 9.62054   3
  -3  -3   2 202.118 11.6615   4
   3  -3  -2 216.763 11.5286   4
   3  -3  -2 219.572 14.1406   1
   3  -3  -2 200.406 11.5460   3
   3  -3  -2 199.544 11.5411   3
  -3  -3   2 191.722 11.7229   3
  -3  -3   2 205.917 11.7927   3
  -3  -3   2 183.947 14.2596   1
   3   3  -2 201.313 11.7816   3
   3   3  -2 190.681 11.5604   4
   3   3  -2 210.702 14.4610   1
  -3   3   2 200.744 11.5622   3
  -3   3   2 194.914 11.3572   4
   3   3  -2 203.636 11.7580   3
  -2  -3   2 3803.20 206.655   1
   2   3  -2 3815.29 206.596   1
  -1  -3   2 271.474 18.3991   1
   1  -3  -2 335.045 19.3824   1
   1  -3  -2 326.727 17.1310   3
  -1  -3   2 297.433 16.9775   3
  -1  -3   2 304.281 16.9528   4
   1  -3  -2 319.159 17.0810   3
  -1  -3   2 290.137 16.9527   3
  -1   3   2 330.859 17.1477   3
   1   3  -2 295.049 16.9506   3
   1   3  -2 286.668 16.8901   4
  -1   3   2 322.598 17.0700   3
   1   3  -2 309.097 18.5505   1
   0  -3   2 1660.14 97.9629   1
   0  -3   2 1697.90 96.7623   3
   0  -3  -2 1783.96 97.0016   3
   0  -3  -2 1793.22 96.9936   3
   0   3   2 2003.37 99.2944   1
   0   3   2 1821.83 97.0247   3
   0   3  -2 1950.79 97.9702   1
   0   3  -2 1713.18 96.7552   3
  -1  -3  -2 714.865 39.0637   1
  -1  -3  -2 671.036 36.7807   3
  -1  -3  -2 658.313 36.7887   3
   1  -3   2 691.124 36.4517   3
   1  -3   2 654.155 36.4853   3
  -1   3  -2 715.995 37.2686   1
  -1   3  -2 622.466 36.4366   3
   1   3   2 710.677 39.0244   1
   1   3   2 668.756 36.7960   3
   1   3   2 666.502 36.7843   3
   1   3   2 670.297 36.7110   4
  -2  -3  -2 16.2565 2.12158   3
  -2  -3  -2 10.6067 1.68293   3
   2  -3   2 6.58106 2.29734   1
  -2  -3  -2 8.58202 3.31372   1
   2  -3   2 13.4359 1.48580   3
   2  -3   2 12.6414 1.50477   3
  -2  -3  -2 12.1496 3.70926   1
  -2   3  -2 10.7905 2.04028   1
   2   3   2 14.5845 1.75374   4
   2   3   2 16.0524 4.06543   1
  -2   3  -2 15.8541 2.09447   1
   2   3   2 13.7468 1.88991   3
  -2   3  -2 12.1773 1.52855   3
   2   3   2 11.7620 1.85423   3
  -3  -3  -2 458.941 27.4470   1
   3  -3   2 409.809 25.5854   1
  -3  -3  -2 459.171 24.7118   3
  -3  -3  -2 448.996 24.6203   3
  -3  -3  -2 477.934 27.7302   1
   3  -3   2 448.458 24.1776   3
  -3   3  -2 425.393 25.3392   1
  -3   3  -2 401.535 24.1694   3
   3   3   2 449.848 24.5759   4
   3   3   2 468.164 24.7265   3
  -3   3  -2 445.469 24.1532   3
   3   3   2 440.129 24.6332   3
  -4  -3  -2 0.84103 1.41367   3
  -4  -3  -2 0.28691 1.23545   3
  -4  -3  -2 5.28948 4.27769   1
   4  -3   2 0.53765 0.75869   4
  -4  -3  -2 1.16640 3.53226   1
   4  -3   2 0.57187 0.98588   3
   4  -3   2 0.11789 0.86992   3
   4   3   2 0.43442 1.27499   3
  -4   3  -2 -0.4933 0.86944   3
   4   3   2 -0.7169 1.30913   3
  -4   3  -2 0.44268 0.91515   3
  -4   3  -2 1.33387 2.17160   1
  -4   3  -2 3.57102 2.15841   1
   4   3   2 -0.2765 0.94606   4
   5  -3   2 1.75545 1.24728   3
  -5  -3  -2 5.68875 2.15708   3
  -5  -3  -2 5.01063 4.40738   1
  -5  -3  -2 0.01072 1.59792   3
   5  -3   2 -0.0965 0.86951   4
  -5   3  -2 1.33390 2.89835   1
  -5   3  -2 0.49552 1.11651   3
   5   3   2 2.33111 1.37795   4
   5   3   2 1.71827 1.67399   3
  -5   3  -2 0.66215 2.69866   1
  -5   3  -2 -0.9022 0.95766   3
  -6  -3  -2 51.3458 9.15926   1
  -6  -3  -2 54.8936 8.87987   1
   6  -3   2 59.0819 4.56487   4
   6  -3   2 59.8644 4.61438   3
   6  -3   2 73.1023 4.69897   3
  -6  -3  -2 58.6467 5.32332   3
  -6   3  -2 58.8351 4.48457   3
   6   3   2 66.6299 5.08968   4
  -6   3  -2 59.7651 7.28883   1
  -6   3  -2 62.1311 4.56232   3
  -6   3  -2 72.6780 8.00131   1
   6   3   2 57.7045 5.13434   3
   7  -3   2 159.034 9.58960   3
  -7  -3  -2 147.492 10.2360   3
   7  -3   2 156.111 9.72770   4
  -7  -3  -2 170.479 16.8432   1
  -7  -3  -2 147.062 15.4771   1
   7  -3   2 155.357 9.70154   3
   7   3   2 148.451 10.2913   3
  -7   3  -2 149.730 9.69710   3
   7   3   2 158.781 10.2789   3
  -7   3  -2 155.273 12.9860   1
  -7   3  -2 161.946 13.2765   1
   7   3   2 147.723 10.1232   4
  -7   3  -2 148.866 9.53657   3
  -8  -3  -2 9.06590 8.01233   1
  -8  -3  -2 4.41803 9.23383   1
  -8  -3  -2 9.35548 2.34015   3
   8  -3   2 6.41311 2.06402   3
  -8  -3  -2 4.10738 2.55695   3
   8  -3   2 5.92336 1.93793   4
  -8   3  -2 7.54470 2.19878   3
  -8   3  -2 7.09339 2.34462   3
  -8   3  -2 9.72104 5.77070   1
   8   3   2 7.68514 2.62733   3
   8   3   2 8.82234 2.35405   4
  -8   3  -2 6.70131 6.58605   1
  -9  -3  -2 -9.5855 11.7716   1
  -9  -3  -2 18.8463 10.2250   1
  -9  -3  -2 6.14657 3.18443   3
   9  -3   2 5.46508 2.18624   3
   9  -3   2 1.27998 1.81899   4
  -9  -3  -2 7.86197 2.95903   3
  -9   3  -2 4.86185 2.44786   3
   9   3   2 7.36908 2.61979   4
  -9   3  -2 4.32861 2.21356   3
  -9   3  -2 -0.5767 6.57911   1
  -9   3  -2 3.73843 7.65156   1
   9   3   2 11.4186 2.93744   3
 -10  -3  -2 22.2321 17.2703   1
  10  -3   2 10.9191 2.84559   4
  10  -3   2 3.21731 2.52071   3
 -10  -3  -2 7.24673 3.69980   3
 -10  -3  -2 2.65040 3.01111   3
 -10  -3  -2 27.2659 16.7039   1
 -10   3  -2 5.50928 2.78230   3
 -10   3  -2 6.95037 7.80895   1
  10   3   2 4.12430 2.84910   3
  10   3   2 9.78033 2.96284   4
 -10   3  -2 6.24382 2.49252   3
 -10   3  -2 1.80218 8.20811   1
  11  -3   2 50.3055 6.07165   4
 -11  -3  -2 61.7456 7.01669   3
 -11  -3  -2 49.9602 7.40513   3
 -11  -3  -2 71.1062 27.2225   1
 -11   3  -2 54.3355 6.63843   3
 -11   3  -2 63.0976 5.87492   3
 -12  -4   2 54.0736 31.0828   1
  12  -4  -2 10.8182 3.06563   4
  12  -4  -2 17.7185 21.5688   1
 -12  -4   2 14.1137 4.76619   3
 -12   4   2 11.1029 4.37156   3
  12   4  -2 27.1164 5.40146   3
 -12   4   2 5.60180 16.3841   1
 -12   4   2 17.3418 3.73819   3
  12   4  -2 22.7427 26.2687   1
  11  -4  -2 17.0732 3.50737   3
  11  -4  -2 11.3013 2.82571   4
 -11  -4   2 13.3818 4.43350   3
 -11  -4   2 15.5315 4.62270   3
  11  -4  -2 -16.382 16.2770   1
 -11  -4   2 24.8439 20.6604   1
 -11  -4   2 21.8018 3.67315   4
  11   4  -2 30.4610 19.4935   1
 -11   4   2 18.5408 3.89569   3
 -11   4   2 8.36952 3.55546   3
  11   4  -2 13.2905 3.87879   3
 -11   4   2 1.12985 12.8255   1
  11   4  -2 19.3014 3.87612   4
 -11   4   2 -2.9059 12.0826   1
 -10  -4   2 32.1459 5.55214   3
 -10  -4   2 25.7738 3.76348   4
 -10  -4   2 26.1279 4.57147   3
  10  -4  -2 24.7200 3.87486   3
  10  -4  -2 36.1900 4.46141   4
  10  -4  -2 31.4257 12.9802   1
 -10   4   2 39.9039 11.4962   1
  10   4  -2 11.8115 13.7957   1
  10   4  -2 23.9617 4.30433   3
 -10   4   2 21.1466 3.87525   3
  10   4  -2 30.3211 4.34374   4
   9  -4  -2 79.6938 13.5697   1
   9  -4  -2 62.9519 5.73374   4
  -9  -4   2 55.3178 7.11428   3
   9  -4  -2 57.4376 5.47359   3
  -9  -4   2 65.0221 6.63339   3
  -9  -4   2 56.7454 14.8625   1
   9   4  -2 60.9897 6.64198   3
   9   4  -2 57.9750 7.08753   3
  -9   4   2 64.1986 5.95958   3
   9   4  -2 86.6484 15.1059   1
  -9   4   2 69.6029 11.9886   1
   9   4  -2 67.6058 6.34545   4
  -9   4   2 59.8815 6.05814   3
  -8  -4   2 -5.7358 8.71571   1
  -8  -4   2 1.89780 1.33819   4
  -8  -4   2 -2.3953 2.11933   3
   8  -4  -2 5.17276 7.23977   1
   8  -4  -2 2.43442 2.02895   3
   8  -4  -2 -1.0173 1.62244   4
  -8  -4   2 -1.3866 2.62447   3
   8  -4  -2 -0.4091 1.86236   3
   8   4  -2 1.04108 2.56914   3
   8   4  -2 0.27265 1.89222   4
  -8   4   2 1.77153 2.42346   3
  -8   4   2 -4.6826 6.58544   1
   8   4  -2 -11.808 7.15647   1
   8   4  -2 -1.2876 2.42664   3
  -8   4   2 0.43525 2.05200   3
   7  -4  -2 488.624 27.0776   3
  -7  -4   2 503.521 33.2679   1
  -7  -4   2 429.905 27.1192   4
   7  -4  -2 528.953 32.2800   1
   7  -4  -2 474.121 27.0185   4
  -7  -4   2 465.595 27.5303   3
  -7  -4   2 470.897 27.9247   3
   7  -4  -2 501.385 27.0406   3
   7   4  -2 469.615 27.3140   4
  -7   4   2 475.031 27.1938   3
  -7   4   2 447.464 31.0758   1
   7   4  -2 492.687 27.5502   3
  -7   4   2 485.449 27.0005   3
   7   4  -2 504.047 27.6212   3
  -7   4   2 472.806 26.4025   4
  -6  -4   2 348.233 26.0386   1
   6  -4  -2 399.190 21.1326   4
   6  -4  -2 379.385 25.1374   1
   6  -4  -2 385.919 21.1564   3
  -6  -4   2 373.960 21.4857   3
   6  -4  -2 393.618 21.1537   3
  -6  -4   2 384.405 21.9320   3
  -6  -4   2 392.714 21.4007   4
  -6   4   2 321.792 24.4684   1
   6   4  -2 371.938 21.3830   4
  -6   4   2 380.074 21.2741   3
  -6   4   2 330.764 20.9830   3
  -6   4   2 367.083 20.6094   4
   6   4  -2 364.587 26.1375   1
   6   4  -2 375.303 21.4975   3
   6   4  -2 364.608 21.6095   3
  -5  -4   2 470.931 25.7352   4
   5  -4  -2 441.757 25.4314   3
  -5  -4   2 491.182 30.0934   1
  -5  -4   2 485.250 26.0109   3
   5  -4  -2 434.315 28.5549   1
   5  -4  -2 472.161 25.5172   3
   5  -4  -2 465.296 25.4277   4
  -5  -4   2 458.475 25.8166   3
  -5   4   2 459.922 25.1109   4
   5   4  -2 413.600 29.2959   1
  -5   4   2 444.599 25.4576   3
   5   4  -2 470.604 25.8383   3
   5   4  -2 457.960 25.7756   3
  -5   4   2 439.722 28.6591   1
  -5   4   2 463.364 25.5402   3
   5   4  -2 440.827 25.6375   4
   4  -4  -2 22.3914 2.46441   3
  -4  -4   2 18.1254 2.64659   3
   4  -4  -2 21.2041 2.45387   4
  -4  -4   2 15.7325 2.38471   3
   4  -4  -2 23.9463 2.45105   3
  -4  -4   2 16.7213 4.98241   1
   4   4  -2 18.8854 2.57595   3
  -4   4   2 20.9346 4.74465   1
   4   4  -2 19.5809 5.33786   1
   4   4  -2 20.8296 2.78580   3
  -4   4   2 18.0942 2.28804   3
  -4   4   2 25.4856 2.56076   3
   4   4  -2 23.6664 2.63369   4
  -4   4   2 18.6054 2.03476   4
  -3  -4   2 520.792 32.6087   1
   3  -4  -2 573.322 29.8523   3
   3  -4  -2 595.433 32.6257   1
   3  -4  -2 490.352 29.7629   3
  -3  -4   2 539.045 30.0142   3
   3  -4  -2 584.876 29.8314   4
  -3  -4   2 563.475 30.0163   4
  -3  -4   2 549.083 30.0854   3
  -3   4   2 544.505 29.8276   3
   3   4  -2 539.738 29.9188   4
  -3   4   2 520.019 32.2688   1
  -3   4   2 532.071 29.6306   4
   3   4  -2 543.003 30.0058   3
   3   4  -2 497.850 32.4681   1
   3   4  -2 556.498 30.0364   3
  -2  -4   2 1475.19 80.6091   3
  -2  -4   2 1494.26 80.6115   3
   2  -4  -2 1446.57 82.7901   1
  -2  -4   2 1584.00 80.6281   4
   2  -4  -2 1528.14 80.5570   3
   2  -4  -2 1583.14 80.5659   3
  -2  -4   2 1372.02 82.5829   1
  -2   4   2 1529.31 80.5263   3
   2   4  -2 1430.99 80.5660   3
   2   4  -2 1466.29 80.5027   4
  -1  -4   2 41.7597 2.91253   3
   1  -4  -2 36.5633 2.91877   3
  -1  -4   2 38.6274 4.67912   1
  -1  -4   2 37.9904 2.79277   4
  -1  -4   2 33.5155 2.98772   3
   1  -4  -2 42.7111 5.37395   1
   1  -4  -2 38.4364 2.83531   3
  -1   4   2 47.8246 5.41972   1
   1   4  -2 36.4716 2.71216   4
   1   4  -2 36.2954 2.87475   3
   1   4  -2 31.3815 4.22671   1
  -1   4   2 38.0933 2.82523   3
  -1   4   2 32.1362 2.82406   3
   0  -4   2 906.318 50.9395   3
   0  -4  -2 1033.95 53.6312   1
   0  -4   2 934.722 52.2375   1
   0  -4  -2 953.277 51.2200   3
   0  -4  -2 965.395 51.2511   3
   0  -4   2 942.224 50.9485   3
   0   4   2 950.413 51.2027   3
   0   4   2 952.061 51.2209   3
   0   4  -2 870.380 50.9080   3
   0   4   2 1013.85 53.5037   1
   0   4  -2 905.652 50.9340   3
   0   4  -2 928.672 51.9259   1
  -1  -4  -2 360.825 20.5224   3
  -1  -4  -2 401.182 23.1548   1
   1  -4   2 376.738 20.0820   3
   1  -4   2 338.817 20.0959   3
  -1  -4  -2 363.017 20.5013   3
   1   4   2 412.117 23.1618   1
  -1   4  -2 375.449 20.0914   3
  -1   4  -2 371.389 20.5008   1
   1   4   2 378.134 20.5668   3
  -1   4  -2 355.384 20.0719   3
   1   4   2 367.022 20.4395   4
   1   4   2 362.487 20.5158   3
  -2  -4  -2 4221.27 231.230   1
  -2  -4  -2 4296.42 231.390   1
   3  -4   2 221.582 12.3088   3
  -3  -4  -2 219.144 15.8934   1
  -3  -4  -2 230.001 13.0920   3
   3  -4   2 211.130 12.3432   3
   3  -4   2 221.983 13.7690   1
  -3  -4  -2 218.001 12.9703   3
  -3  -4  -2 233.980 15.8796   1
   3   4   2 221.809 12.8906   4
  -3   4  -2 218.130 12.2948   3
   3   4   2 229.660 13.0518   3
   3   4   2 236.291 13.1180   3
   4  -4   2 61.4316 3.71846   3
  -4  -4  -2 56.5187 4.44605   3
   4  -4   2 55.8451 3.62267   4
  -4  -4  -2 60.5127 7.69324   1
  -4  -4  -2 51.5651 4.22790   3
   4  -4   2 52.4182 3.63798   3
  -4  -4  -2 37.4613 6.77954   1
   4   4   2 56.0280 4.28538   4
   4   4   2 57.0962 4.33776   3
  -4   4  -2 55.9905 3.62030   3
  -4   4  -2 59.2354 4.62161   1
   4   4   2 56.4801 4.51247   3
  -5  -4  -2 31.3905 7.06403   1
   5  -4   2 45.7914 3.39933   3
  -5  -4  -2 45.7816 4.17543   3
   5  -4   2 45.0425 3.37285   3
  -5  -4  -2 41.1617 7.42279   1
   5  -4   2 49.9121 3.41055   4
  -5  -4  -2 45.4683 4.35765   3
  -5   4  -2 40.9508 3.31760   3
  -5   4  -2 42.9330 4.88677   1
   5   4   2 48.7336 3.97575   4
  -5   4  -2 38.9193 4.83372   1
  -5   4  -2 45.7505 3.37746   3
   5   4   2 41.7880 3.94872   3
  -6  -4  -2 92.4164 12.3550   1
   6  -4   2 98.2807 6.38575   3
  -6  -4  -2 95.6945 6.88369   3
   6  -4   2 105.262 6.42262   4
   6  -4   2 105.883 6.38048   3
  -6  -4  -2 103.350 7.34465   3
   6   4   2 108.006 7.10132   4
  -6   4  -2 87.3519 8.23560   1
  -6   4  -2 92.2099 6.24848   3
  -6   4  -2 94.5123 6.32192   3
  -6   4  -2 93.0306 8.25119   1
   6   4   2 93.7332 6.92261   3
   7  -4   2 72.8154 5.28963   4
  -7  -4  -2 75.7616 6.47391   3
  -7  -4  -2 72.8760 6.29706   3
   7  -4   2 63.5809 5.24756   3
   7  -4   2 70.4451 5.26419   3
  -7  -4  -2 60.8937 11.1587   1
   7   4   2 75.7722 6.25870   3
   7   4   2 69.3766 5.96180   4
  -7   4  -2 65.5307 5.05520   3
  -7   4  -2 67.1788 7.69444   1
  -7   4  -2 71.1333 8.28621   1
  -7   4  -2 62.2286 5.23955   3
   7   4   2 77.2300 6.13925   3
  -8  -4  -2 1.31899 9.36014   1
   8  -4   2 0.35098 1.65075   3
  -8  -4  -2 12.9643 8.88234   1
   8  -4   2 2.96465 1.71517   4
  -8  -4  -2 2.69441 2.49289   3
  -8   4  -2 -0.8248 1.84375   3
   8   4   2 2.44283 2.43615   3
  -8   4  -2 9.39848 4.69544   1
  -8   4  -2 3.72006 1.77726   3
   8   4   2 4.92097 1.91880   4
  -8   4  -2 3.90698 4.85849   1
   9  -4   2 69.6984 5.94608   3
  -9  -4  -2 76.8483 6.93909   3
   9  -4   2 60.4964 6.01226   4
  -9  -4  -2 72.3330 14.9967   1
  -9  -4  -2 78.5517 17.4576   1
  -9   4  -2 73.1958 6.09785   3
  -9   4  -2 63.3700 5.60469   3
   9   4   2 71.6304 6.90678   4
  -9   4  -2 65.8602 8.50025   1
  -9   4  -2 66.2290 7.49567   1
   9   4   2 84.3229 7.57991   3
  10  -4   2 -2.2064 2.13262   4
 -10  -4  -2 2.28654 2.77790   3
  10  -4   2 -1.6318 2.10591   3
 -10  -4  -2 -13.667 18.7988   1
 -10  -4  -2 2.06070 3.01432   3
 -10   4  -2 2.78841 2.11435   3
 -10   4  -2 3.01202 2.61653   3
  10   4   2 0.90549 2.34821   4
  10   4   2 4.09284 2.99931   3
 -11  -4  -2 -24.149 27.9075   1
 -11  -4  -2 -0.2664 4.62181   3
 -11  -4  -2 2.56112 3.19871   3
 -11   4  -2 8.02656 2.47384   3
 -12  -5   2 -2.3031 32.4946   1
 -12  -5   2 6.47055 4.47413   3
  12  -5  -2 11.8179 4.21428   4
  12  -5  -2 33.6639 21.5214   1
  12   5  -2 48.1313 29.4772   1
 -12   5   2 -0.2768 13.2522   1
 -12   5   2 12.4145 3.40624   3
  12   5  -2 8.37754 4.48274   3
 -12   5   2 10.6008 4.62980   3
 -11  -5   2 5.50301 4.01179   3
 -11  -5   2 -0.3310 2.52302   4
 -11  -5   2 10.7531 4.41105   3
  11  -5  -2 -0.5515 2.37044   3
  11  -5  -2 -3.5652 14.7547   1
  11  -5  -2 0.59006 2.09206   4
 -11   5   2 9.42279 11.7544   1
 -11   5   2 1.70479 2.84734   3
 -11   5   2 4.26028 2.91035   3
 -11   5   2 -13.757 10.8591   1
  11   5  -2 0.55024 2.43448   4
  11   5  -2 -3.7516 19.3196   1
  10  -5  -2 12.9060 11.8279   1
 -10  -5   2 17.9581 14.9447   1
 -10  -5   2 4.98222 2.35156   4
 -10  -5   2 1.98434 3.09457   3
  10  -5  -2 1.36413 2.09432   3
 -10  -5   2 5.52757 4.26965   3
  10  -5  -2 4.07304 2.25641   4
  10   5  -2 6.60375 3.13336   3
  10   5  -2 5.23402 2.21040   4
 -10   5   2 6.00615 2.59909   3
 -10   5   2 0.14892 9.08278   1
  10   5  -2 14.5207 15.2373   1
 -10   5   2 1.38400 2.64185   3
   9  -5  -2 140.458 9.18057   3
  -9  -5   2 111.296 10.5663   3
   9  -5  -2 138.529 17.3202   1
  -9  -5   2 125.736 19.8298   1
   9  -5  -2 138.580 9.30241   4
  -9   5   2 150.136 9.39497   3
   9   5  -2 135.013 10.3510   3
   9   5  -2 137.491 9.83090   4
  -9   5   2 127.273 9.31194   3
  -9   5   2 119.342 16.0813   1
   9   5  -2 129.200 17.8156   1
   9   5  -2 123.688 9.76280   3
  -8  -5   2 -2.4435 9.33195   1
  -8  -5   2 2.43752 3.23776   3
   8  -5  -2 10.6087 7.31835   1
   8  -5  -2 4.61916 2.12525   3
  -8  -5   2 3.44820 2.69243   3
  -8  -5   2 4.08233 1.87085   4
   8  -5  -2 3.89143 1.75853   4
   8   5  -2 0.65727 7.87139   1
   8   5  -2 2.72190 2.14005   4
  -8   5   2 12.6752 6.22010   1
  -8   5   2 2.90062 2.20218   3
  -8   5   2 5.52630 2.53798   3
   8   5  -2 10.9766 3.18182   3
   8   5  -2 5.69800 2.65135   3
   7  -5  -2 5.12387 6.36472   1
   7  -5  -2 28.4519 3.60842   3
   7  -5  -2 30.6790 3.75443   4
  -7  -5   2 18.8534 3.10031   4
  -7  -5   2 20.9753 4.07595   3
   7  -5  -2 25.1061 3.12810   3
  -7  -5   2 23.8938 3.60101   3
  -7  -5   2 23.2596 8.48211   1
  -7   5   2 24.7176 2.33050   4
   7   5  -2 10.2776 7.62078   1
  -7   5   2 23.4431 3.36650   3
  -7   5   2 31.2276 3.79995   3
  -7   5   2 21.9260 6.26910   1
   7   5  -2 17.5523 3.30863   3
   7   5  -2 22.9452 3.34567   4
  -6  -5   2 45.5728 5.18684   3
  -6  -5   2 41.6515 4.39497   4
   6  -5  -2 53.2067 8.32090   1
   6  -5  -2 48.8847 4.16609   4
  -6  -5   2 46.6220 5.01911   3
   6  -5  -2 45.4035 4.09405   3
   6  -5  -2 43.7443 4.19210   3
  -6  -5   2 34.1645 7.98021   1
  -6   5   2 48.5003 4.15758   3
   6   5  -2 49.1384 4.93680   3
  -6   5   2 44.0849 3.22122   4
   6   5  -2 37.2266 7.81573   1
  -6   5   2 50.8720 7.57309   1
   6   5  -2 45.0805 4.99821   3
  -6   5   2 51.2377 4.28432   3
  -5  -5   2 23.1106 3.51893   3
  -5  -5   2 27.5170 3.40562   4
   5  -5  -2 35.6215 3.16284   3
   5  -5  -2 30.3355 3.12035   4
  -5  -5   2 39.6222 4.04092   3
   5  -5  -2 29.3013 5.99445   1
   5  -5  -2 29.7571 3.04989   3
   5   5  -2 30.5642 3.85750   3
   5   5  -2 41.2777 3.82343   3
  -5   5   2 22.0019 5.26361   1
  -5   5   2 34.2011 3.42432   3
   5   5  -2 29.3044 3.32751   4
   5   5  -2 27.9415 6.67197   1
  -5   5   2 30.7154 2.47398   4
  -5   5   2 31.3037 3.28448   3
   4  -5  -2 335.354 17.7434   3
  -4  -5   2 326.647 18.0420   4
   4  -5  -2 322.344 17.6742   4
  -4  -5   2 341.603 21.9483   1
  -4  -5   2 315.942 18.0410   3
  -4  -5   2 329.145 18.2327   3
   4  -5  -2 316.775 17.7226   3
   4  -5  -2 276.339 20.0767   1
  -4   5   2 301.670 17.6750   3
  -4   5   2 310.071 17.3592   4
  -4   5   2 324.802 17.7687   3
   4   5  -2 299.407 17.9573   3
   4   5  -2 313.839 18.0430   3
   4   5  -2 319.038 17.9110   4
  -4   5   2 279.682 20.2913   1
  -3  -5   2 187.881 10.9537   3
   3  -5  -2 168.576 13.0496   1
  -3  -5   2 177.681 13.6448   1
   3  -5  -2 188.860 10.6110   3
  -3  -5   2 191.432 11.1276   3
  -3  -5   2 193.633 10.8781   4
   3  -5  -2 180.403 10.5732   3
   3   5  -2 182.963 13.5471   1
  -3   5   2 180.444 10.3374   4
  -3   5   2 187.746 10.6408   3
  -3   5   2 182.780 10.5709   3
   3   5  -2 178.178 10.8246   3
   3   5  -2 182.508 10.7112   4
  -3   5   2 169.613 13.0580   1
   3   5  -2 178.437 10.8941   3
   2  -5  -2 1102.07 57.8657   3
   2  -5  -2 1154.14 57.8836   3
  -2  -5   2 1059.61 57.9118   3
   2  -5  -2 945.485 59.9974   1
  -2  -5   2 1124.20 57.9205   4
  -2  -5   2 1019.06 60.1257   1
  -2  -5   2 1093.37 57.9275   3
   2   5  -2 1022.51 57.8392   3
   2   5  -2 1037.52 57.8576   3
  -2   5   2 1075.43 57.7944   3
   2   5  -2 1131.56 60.2746   1
   2   5  -2 1037.12 57.7801   4
  -2   5   2 1062.11 57.6565   4
   1  -5  -2 121.409 9.82725   1
  -1  -5   2 118.503 7.28214   3
   1  -5  -2 140.668 7.53215   3
  -1  -5   2 121.030 7.27842   4
  -1  -5   2 123.038 7.31435   3
   1  -5  -2 125.170 7.41421   3
  -1  -5   2 116.248 8.96553   1
   1   5  -2 113.187 8.81379   1
  -1   5   2 131.922 7.44561   3
   1   5  -2 117.489 7.22427   3
   1   5  -2 121.407 7.17568   4
   0  -5  -2 43.2618 3.22016   3
   0  -5   2 37.6726 2.76502   3
   0  -5  -2 39.4881 3.14739   3
   0  -5   2 36.6173 2.82567   3
   0  -5   2 39.0555 4.25544   1
   0  -5   2 43.2938 2.76150   4
   0  -5  -2 36.3859 5.18666   1
   0   5   2 36.9118 2.92896   4
   0   5   2 42.0549 3.08412   3
   0   5  -2 35.9094 2.74209   3
   0   5   2 35.7440 5.16633   1
   0   5  -2 40.0654 3.83054   1
   0   5  -2 40.6094 2.81301   3
   0   5   2 39.7026 3.08350   3
   1  -5   2 1570.05 90.3933   1
  -1  -5  -2 1771.79 92.6615   1
   1  -5   2 1669.71 89.4376   3
  -1  -5  -2 1622.53 89.9472   3
  -1   5  -2 1632.89 89.4304   3
  -1   5  -2 1568.74 89.4309   3
   1   5   2 1701.83 89.9921   3
   1   5   2 1670.15 89.8575   4
  -1   5  -2 1661.76 89.6099   1
   1   5   2 1827.90 92.7219   1
   1   5   2 1657.18 89.9426   3
  -2  -5  -2 739.086 41.7941   1
  -2  -5  -2 746.666 41.6881   1
  -2  -5  -2 713.519 38.7945   3
  -2  -5  -2 719.953 38.7485   3
   2  -5   2 634.009 38.9776   1
   2  -5   2 713.880 38.0245   3
  -2   5  -2 639.735 38.0232   3
   2   5   2 736.350 38.8445   3
   2   5   2 711.428 38.7521   3
   2   5   2 735.768 38.7023   4
  -3  -5  -2 938.897 51.6481   3
  -3  -5  -2 963.446 51.7428   3
  -3  -5  -2 994.725 55.2368   1
  -3  -5  -2 1016.48 55.1622   1
   3  -5   2 981.990 50.8783   3
  -3  -5  -2 982.993 51.6063   4
   3  -5   2 824.335 50.8784   3
   3  -5   2 841.083 51.9106   1
   3   5   2 983.479 51.6233   4
   3   5   2 934.335 51.6707   3
  -3   5  -2 938.461 50.8659   3
   3   5   2 983.752 51.7908   3
  -4  -5  -2 153.910 9.72505   3
   4  -5   2 151.183 8.96334   3
  -4  -5  -2 174.194 10.0670   3
  -4  -5  -2 169.024 13.9819   1
   4  -5   2 163.136 8.99179   4
   4  -5   2 167.597 8.93750   3
  -4  -5  -2 172.377 13.7248   1
  -4   5  -2 140.905 8.93792   3
   4   5   2 164.397 9.73336   4
  -4   5  -2 159.031 8.92691   3
   4   5   2 157.597 9.91554   3
   4   5   2 154.711 9.75933   3
  -5  -5  -2 241.371 19.0641   1
   5  -5   2 225.251 13.3671   3
  -5  -5  -2 241.505 14.4080   3
  -5  -5  -2 243.816 18.8583   1
   5  -5   2 239.768 13.4168   4
   5  -5   2 255.851 13.3602   3
  -5  -5  -2 226.012 14.1682   3
   5   5   2 247.415 14.3395   3
  -5   5  -2 232.040 13.3346   3
   5   5   2 234.148 14.1153   4
  -6  -5  -2 1.10809 2.01991   3
  -6  -5  -2 0.32836 5.58088   1
   6  -5   2 0.00776 1.02817   3
   6  -5   2 1.51484 1.03921   4
   6  -5   2 0.59518 1.25041   3
  -6  -5  -2 -1.9542 5.94811   1
  -6  -5  -2 -1.2338 1.81118   3
  -6   5  -2 1.21280 1.21953   3
  -6   5  -2 -0.7717 1.06751   3
   6   5   2 3.30858 2.16856   3
   6   5   2 1.12299 1.40184   4
   7  -5   2 12.6223 2.06745   4
  -7  -5  -2 12.2144 2.66949   3
   7  -5   2 7.53605 1.90630   3
  -7  -5  -2 8.32179 2.71993   3
   7  -5   2 12.4437 1.99435   3
  -7  -5  -2 4.28345 7.62656   1
   7   5   2 14.0008 3.21657   3
   7   5   2 11.5149 2.51845   4
   7   5   2 9.85564 2.77726   3
  -7   5  -2 12.6666 2.01772   3
  -7   5  -2 12.0600 1.95367   3
  -8  -5  -2 58.2062 11.7796   1
  -8  -5  -2 50.2258 5.56640   3
   8  -5   2 42.5367 4.23266   3
   8  -5   2 47.3182 4.52982   4
  -8  -5  -2 42.2216 5.53764   3
  -8   5  -2 48.4229 4.25523   3
   8   5   2 53.6411 5.75981   3
  -8   5  -2 46.0266 4.32087   3
   8   5   2 39.0313 5.21756   4
  -9  -5  -2 86.6133 9.00245   3
  -9  -5  -2 50.1624 15.9253   1
   9  -5   2 72.2551 5.89628   4
  -9  -5  -2 55.3915 6.68814   3
  -9  -5  -2 38.1131 13.1481   1
   9  -5   2 67.8945 5.46354   3
   9   5   2 52.8386 6.44436   4
   9   5   2 65.3523 7.21698   3
  -9   5  -2 59.1808 5.35995   3
  -9   5  -2 70.0155 6.10847   3
  10  -5   2 6.58602 2.27461   3
 -10  -5  -2 12.5848 3.79688   3
  10  -5   2 2.59667 2.20031   4
  10   5   2 3.38131 2.56781   4
 -10   5  -2 1.19151 1.97072   3
 -10   5  -2 5.88555 2.29050   3
  10   5   2 2.91275 2.94143   3
 -11  -5  -2 -9.5148 28.5905   1
 -11  -5  -2 3.26590 3.24549   3
 -11  -5  -2 4.60572 4.52494   3
  11  -5   2 0.69226 2.63532   4
 -11   5  -2 -0.9684 2.78690   3
 -11   5  -2 2.60262 2.16409   3
  12  -6  -2 7.29042 3.07154   4
 -12  -6   2 -18.191 35.7996   1
 -12  -6   2 -1.8705 4.44570   3
  12  -6  -2 -0.0520 21.3867   1
  12   6  -2 46.3428 33.1090   1
 -12   6   2 5.44323 3.14927   3
 -12   6   2 5.14114 3.10406   3
  12   6  -2 8.19025 4.41925   3
 -11  -6   2 117.455 27.2440   1
  11  -6  -2 106.262 8.83045   4
 -11  -6   2 121.605 9.61297   4
 -11  -6   2 89.5317 10.2066   3
  11  -6  -2 102.499 8.44181   3
 -11  -6   2 100.239 10.7749   3
  11  -6  -2 103.925 20.1920   1
 -11   6   2 119.313 13.9415   1
 -11   6   2 87.9974 12.1147   1
 -11   6   2 94.5975 8.25273   3
  11   6  -2 99.9567 9.08565   4
  11   6  -2 87.1758 22.5912   1
 -11   6   2 115.836 8.42444   3
 -10  -6   2 20.6933 4.15710   3
 -10  -6   2 16.2981 4.97417   3
  10  -6  -2 18.3746 3.01317   3
 -10  -6   2 2.79763 15.8183   1
  10  -6  -2 34.4285 13.1840   1
  10  -6  -2 23.1662 3.65920   4
 -10   6   2 14.4174 3.23540   3
 -10   6   2 19.7834 3.44925   3
  10   6  -2 18.2531 3.98626   3
  10   6  -2 11.6947 13.9040   1
  10   6  -2 12.3531 2.99731   4
 -10   6   2 18.2732 8.83398   1
 -10   6   2 10.3785 8.21012   1
  -9  -6   2 33.6827 5.01253   3
  -9  -6   2 23.2605 3.62262   4
   9  -6  -2 27.0710 3.49797   3
  -9  -6   2 21.9456 5.29272   3
   9  -6  -2 45.5349 11.3208   1
  -9  -6   2 17.0026 13.8408   1
  -9   6   2 35.6049 4.10991   3
   9   6  -2 23.7115 12.0149   1
  -9   6   2 25.0986 3.71107   3
   9   6  -2 22.1771 4.56923   3
  -9   6   2 22.0203 7.96979   1
   9   6  -2 30.4652 4.17339   4
   9   6  -2 19.9465 4.01440   3
   8  -6  -2 53.8287 10.0875   1
  -8  -6   2 46.9686 5.96292   3
  -8  -6   2 42.3811 12.0548   1
   8  -6  -2 40.4753 4.25721   3
   8  -6  -2 43.8395 4.26507   3
   8  -6  -2 41.4265 4.43720   4
  -8  -6   2 33.4868 4.26401   4
  -8  -6   2 46.8717 5.52423   3
   8   6  -2 28.4348 10.4141   1
   8   6  -2 42.1248 5.33138   3
  -8   6   2 45.1788 4.77468   3
  -8   6   2 40.9792 8.12721   1
   8   6  -2 46.7315 5.17380   4
   8   6  -2 40.9056 5.35588   3
  -8   6   2 45.0186 4.40797   3
   7  -6  -2 241.101 13.7424   3
   7  -6  -2 226.820 13.7922   4
  -7  -6   2 219.093 14.3664   3
  -7  -6   2 249.837 14.3544   4
   7  -6  -2 230.872 13.7094   3
   7  -6  -2 237.964 18.6426   1
  -7  -6   2 243.814 21.4142   1
  -7  -6   2 218.178 15.1002   3
  -7   6   2 203.686 17.6219   1
  -7   6   2 253.110 13.8456   3
   7   6  -2 212.362 14.3697   3
   7   6  -2 262.821 21.2551   1
   7   6  -2 229.580 14.3940   3
  -7   6   2 226.531 13.8773   3
   7   6  -2 223.884 14.2296   4
  -6  -6   2 2.49901 1.74604   4
  -6  -6   2 1.53310 2.16257   3
   6  -6  -2 0.85786 1.53647   4
   6  -6  -2 2.77852 1.66417   3
  -6  -6   2 3.50380 6.52977   1
  -6  -6   2 5.16657 3.02680   3
   6  -6  -2 2.86586 4.57683   1
   6  -6  -2 1.57632 1.58811   3
  -6   6   2 3.27306 1.74660   3
   6   6  -2 3.07117 2.52838   3
  -6   6   2 1.36091 1.99461   3
  -6   6   2 -0.6415 3.93642   1
   6   6  -2 2.12043 1.55207   4
   6   6  -2 7.08793 6.62704   1
   6   6  -2 3.65670 2.30626   3
  -5  -6   2 693.776 38.8746   3
   5  -6  -2 604.889 41.0820   1
  -5  -6   2 733.024 39.1109   3
   5  -6  -2 735.377 38.4278   3
  -5  -6   2 691.180 43.0935   1
  -5  -6   2 706.777 38.8356   4
   5  -6  -2 746.904 38.4282   4
  -5   6   2 711.817 37.8599   4
   5   6  -2 698.303 38.8977   3
   5   6  -2 708.884 43.3725   1
  -5   6   2 728.727 38.5036   3
   5   6  -2 685.316 38.8122   3
   5   6  -2 706.062 38.7320   4
  -5   6   2 629.990 38.3472   3
  -4  -6   2 7.39589 4.41011   1
  -4  -6   2 15.1483 2.77030   3
   4  -6  -2 9.41053 1.66876   3
  -4  -6   2 13.3595 2.23880   3
   4  -6  -2 16.1405 4.20209   1
  -4  -6   2 15.0748 2.65983   4
   4  -6  -2 13.0673 1.77568   3
   4   6  -2 16.7152 5.56691   1
  -4   6   2 10.7409 3.79957   1
  -4   6   2 14.5021 1.52922   4
   4   6  -2 15.6105 2.44954   3
  -4   6   2 9.17443 1.73796   3
   4   6  -2 14.3962 2.45702   3
   4   6  -2 12.2555 1.93457   4
  -4   6   2 13.2685 1.91145   3
  -3  -6   2 1093.44 58.0258   3
   3  -6  -2 1071.80 57.6959   3
  -3  -6   2 1020.83 60.8293   1
   3  -6  -2 1111.56 57.7061   3
  -3  -6   2 1138.65 57.9939   4
  -3  -6   2 1093.51 57.9708   3
   3  -6  -2 970.266 60.2606   1
   3   6  -2 1070.91 57.9047   3
   3   6  -2 1130.62 61.0762   1
  -3   6   2 1030.18 57.6287   3
   3   6  -2 1052.75 57.7882   4
  -3   6   2 1047.66 57.3939   4
  -3   6   2 1083.27 57.7351   3
  -3   6   2 979.971 59.9383   1
   3   6  -2 1041.22 57.8977   3
  -2  -6   2 7.31557 3.56363   1
  -2  -6   2 3.22131 1.40002   3
   2  -6  -2 2.00483 2.89550   1
   2  -6  -2 3.58313 1.29839   3
  -2  -6   2 3.73999 1.76954   3
  -2  -6   2 2.18053 1.02431   4
   2  -6  -2 2.45528 1.16893   3
  -2   6   2 4.59743 2.61653   1
  -2   6   2 2.10200 1.20339   3
   2   6  -2 2.77827 1.11114   4
   2   6  -2 2.31065 2.90350   1
  -2   6   2 4.48784 1.05997   3
   2   6  -2 3.33413 1.47373   3
   2   6  -2 2.37497 1.39350   3
  -1  -6   2 356.636 19.5923   3
   1  -6  -2 357.342 19.6706   3
  -1  -6   2 305.590 21.2519   1
  -1  -6   2 382.345 19.5986   4
  -1  -6   2 357.009 19.5695   3
  -1   6   2 339.970 19.4462   4
   1   6  -2 337.699 19.4076   4
   1   6  -2 348.531 19.5131   3
  -1   6   2 394.573 19.7506   3
   1   6  -2 335.307 21.1657   1
   0  -6   2 598.864 31.9970   4
   0  -6   2 556.496 33.4210   1
   0  -6   2 567.978 31.9873   3
   0  -6  -2 576.247 32.3017   3
   0  -6  -2 647.267 35.1228   1
   0  -6   2 586.095 32.0139   3
   0  -6  -2 607.677 32.3923   3
   0   6   2 575.943 32.1676   4
   0   6   2 581.501 32.3055   3
   0   6   2 593.781 32.3399   3
   0   6  -2 611.052 33.1585   1
   0   6   2 600.443 34.6791   1
   0   6  -2 564.285 31.9557   3
   0   6  -2 596.448 32.0146   3
   1  -6   2 43.3625 2.88323   3
   1  -6   2 46.2208 4.28642   1
  -1  -6  -2 36.2415 5.89251   1
  -1  -6  -2 47.8816 3.87191   3
   1  -6   2 43.1566 2.85348   3
  -1   6  -2 47.6172 2.87709   3
   1   6   2 50.2867 6.42343   1
   1   6   2 43.8195 3.56720   3
   1   6   2 43.9606 3.68586   3
  -1   6  -2 42.5802 2.82675   3
   1   6   2 45.4423 3.42586   4
  -2  -6  -2 21.7676 5.31214   1
  -2  -6  -2 23.7522 2.54965   4
  -2  -6  -2 21.2043 2.69665   3
  -2  -6  -2 23.2343 4.97739   1
   2  -6   2 19.5234 2.47199   1
  -2  -6  -2 15.2596 2.25696   3
   2   6   2 21.6467 2.55757   4
   2   6   2 15.7051 2.21828   3
   2   6   2 16.6779 2.24851   3
  -3  -6  -2 250.165 17.6451   1
  -3  -6  -2 245.354 14.2441   3
  -3  -6  -2 247.821 17.8172   1
  -3  -6  -2 234.015 14.3051   3
  -3  -6  -2 239.577 14.0914   4
   3   6   2 242.843 14.2750   3
   3   6   2 241.037 14.2571   3
   3   6   2 253.688 14.1496   4
   4  -6   2 54.2519 3.16765   3
  -4  -6  -2 55.9856 4.42804   3
  -4  -6  -2 38.2624 7.45408   1
  -4  -6  -2 61.8526 4.44563   4
  -4  -6  -2 65.5774 9.17260   1
   4  -6   2 48.5468 3.19305   3
  -4  -6  -2 54.9156 4.77444   3
   4   6   2 62.2019 4.60195   3
  -4   6  -2 55.2262 3.19683   3
   4   6   2 64.0078 4.42417   4
   4   6   2 58.2027 4.65312   3
  -4   6  -2 46.7997 3.23852   3
  -5  -6  -2 102.248 6.99424   3
  -5  -6  -2 85.2776 11.7605   1
  -5  -6  -2 92.6454 12.3167   1
   5  -6   2 91.6594 5.76046   4
  -5  -6  -2 91.6231 7.13531   3
   5  -6   2 97.6599 5.57331   3
  -5  -6  -2 88.9112 6.62005   4
   5  -6   2 90.3034 5.63561   3
   5   6   2 99.0960 6.74107   4
   5   6   2 97.7791 6.96872   3
  -5   6  -2 96.2185 5.61615   3
   5   6   2 102.041 6.91915   3
  -6  -6  -2 5.67828 7.50357   1
   6  -6   2 22.9205 2.16236   3
   6  -6   2 18.3436 2.33374   4
  -6  -6  -2 19.8372 3.42910   3
  -6  -6  -2 12.5613 6.60813   1
  -6  -6  -2 16.0517 2.83779   3
   6  -6   2 17.0345 2.12963   3
  -6   6  -2 16.9978 2.10209   3
   6   6   2 14.7883 2.99369   3
   6   6   2 13.7578 2.82492   3
   6   6   2 15.6400 2.54159   4
  -6   6  -2 21.6950 2.20846   3
   7  -6   2 30.7987 2.87167   3
  -7  -6  -2 26.0008 4.09435   3
  -7  -6  -2 8.70086 8.93142   1
   7  -6   2 28.1828 3.19574   4
  -7  -6  -2 27.2438 9.28306   1
  -7  -6  -2 33.0340 4.23804   3
   7  -6   2 26.5688 2.82295   3
  -7   6  -2 27.8488 2.96668   3
  -7   6  -2 23.8608 2.77011   3
   7   6   2 23.2752 3.94955   3
   7   6   2 28.3718 4.04233   3
   7   6   2 31.8202 4.06497   4
  -8  -6  -2 40.2336 11.9637   1
  -8  -6  -2 40.6851 5.48981   3
   8  -6   2 41.2610 3.88566   3
  -8  -6  -2 23.4583 17.6143   1
  -8  -6  -2 36.2979 5.09480   3
   8  -6   2 48.1075 4.32770   4
   8   6   2 41.8517 5.25782   4
  -8   6  -2 38.6562 3.67434   3
  -8   6  -2 47.2222 4.03011   3
   8   6   2 48.7867 5.66030   3
  -9  -6  -2 1.00207 12.2508   1
  -9  -6  -2 3.56586 14.5708   1
   9  -6   2 3.75394 2.06785   4
   9  -6   2 7.78750 2.00628   3
  -9  -6  -2 5.06236 3.43593   3
  -9  -6  -2 1.09732 3.15233   3
   9   6   2 3.83690 2.95492   4
  -9   6  -2 5.77729 1.92172   3
  -9   6  -2 10.4084 2.18329   3
 -10  -6  -2 4.08042 3.48998   3
  10  -6   2 1.72322 2.23712   4
 -10  -6  -2 31.3273 21.6365   1
 -10  -6  -2 4.63417 3.71680   3
 -10   6  -2 3.21573 1.99592   3
  10   6   2 6.08677 2.63033   4
  10   6   2 1.03225 3.13996   3
 -10   6  -2 4.73082 1.80016   3
  11  -6   2 9.98948 2.72369   4
 -11  -6  -2 17.9632 31.8023   1
 -11  -6  -2 -1.8297 2.92869   3
 -11   6  -2 2.91529 1.89147   3
 -11   6  -2 1.88985 1.98125   3
  12  -7  -2 9.01346 29.1712   1
 -12  -7   2 8.27165 4.64985   3
  12  -7  -2 12.6351 3.87091   4
 -12   7   2 11.8742 3.40500   3
 -11  -7   2 26.2724 5.48714   3
  11  -7  -2 39.2324 4.56822   3
 -11  -7   2 40.3160 7.07860   3
  11  -7  -2 64.9309 17.8689   1
 -11  -7   2 50.6011 6.14202   4
 -11  -7   2 52.7562 23.6859   1
 -11   7   2 51.1267 7.84706   1
  11   7  -2 35.6890 5.79806   3
  11   7  -2 17.6580 22.7353   1
 -11   7   2 50.5310 5.36080   3
  10  -7  -2 4.31542 2.26647   4
  10  -7  -2 11.0218 11.7510   1
 -10  -7   2 3.89226 2.10394   4
  10  -7  -2 -1.8760 1.90985   3
 -10  -7   2 -14.584 17.2217   1
 -10  -7   2 5.33566 4.12238   3
 -10  -7   2 2.83003 3.14898   3
 -10   7   2 -8.7412 6.88471   1
  10   7  -2 -1.8495 2.48024   4
  10   7  -2 -2.7421 2.90803   3
 -10   7   2 3.71148 2.43647   3
 -10   7   2 -8.1274 6.36392   1
 -10   7   2 2.53207 2.16256   3
  10   7  -2 1.42279 16.6630   1
   9  -7  -2 10.4177 2.35179   4
   9  -7  -2 0.43355 9.00732   1
   9  -7  -2 3.16414 1.97531   3
  -9  -7   2 4.49160 2.41124   4
  -9  -7   2 8.32771 3.39151   3
  -9  -7   2 18.9263 12.1491   1
  -9  -7   2 8.98150 4.32945   3
  -9   7   2 4.66070 2.42146   3
  -9   7   2 11.7387 6.41957   1
  -9   7   2 9.34424 2.40042   3
   9   7  -2 7.24446 3.34034   3
   9   7  -2 5.50165 2.77976   4
   9   7  -2 5.52641 13.3915   1
   9   7  -2 6.09459 2.98082   3
  -8  -7   2 5.26818 10.3105   1
  -8  -7   2 -0.7159 2.83216   3
  -8  -7   2 4.49047 2.11384   4
  -8  -7   2 -1.9523 3.29525   3
   8  -7  -2 -0.7372 1.53292   4
   8  -7  -2 -2.5102 1.55637   3
   8  -7  -2 -3.9529 7.09431   1
   8   7  -2 -1.9812 2.25160   3
  -8   7   2 -2.9847 1.93885   3
  -8   7   2 2.36353 5.42557   1
   8   7  -2 1.60765 2.06679   4
   8   7  -2 4.75045 8.67392   1
  -8   7   2 -1.0303 1.72305   3
   8   7  -2 2.53533 2.33807   3
   7  -7  -2 26.3585 7.60559   1
   7  -7  -2 35.8021 3.61205   3
  -7  -7   2 24.8958 4.35756   3
  -7  -7   2 28.8653 4.25463   3
   7  -7  -2 33.6903 3.77444   3
   7  -7  -2 30.1720 3.87099   4
  -7  -7   2 30.4513 10.5410   1
  -7  -7   2 23.4144 3.35911   4
   7   7  -2 36.7406 4.55422   3
  -7   7   2 25.4619 6.11672   1
   7   7  -2 23.3244 9.54124   1
  -7   7   2 33.5520 3.62805   3
   7   7  -2 30.1351 4.17775   3
   7   7  -2 27.3338 3.70791   4
  -7   7   2 35.6185 3.96856   3
   6  -7  -2 21.2469 2.66073   4
   6  -7  -2 26.9114 6.81246   1
  -6  -7   2 22.2216 3.48407   3
  -6  -7   2 20.2207 7.75913   1
   6  -7  -2 21.4839 2.78041   3
  -6  -7   2 20.2644 2.93276   4
  -6  -7   2 25.7055 4.48581   3
   6  -7  -2 24.3322 2.81600   3
   6   7  -2 22.9266 3.47040   3
  -6   7   2 21.5857 2.85792   3
   6   7  -2 35.2650 8.63717   1
  -6   7   2 25.7671 3.44756   3
   6   7  -2 20.4765 2.77075   4
   6   7  -2 22.1229 3.43529   3
  -6   7   2 20.9449 5.73933   1
  -5  -7   2 0.35628 2.51073   3
   5  -7  -2 2.65063 1.41155   3
  -5  -7   2 2.69227 2.06199   3
  -5  -7   2 4.07031 1.93352   4
   5  -7  -2 1.47717 1.35251   3
   5  -7  -2 1.35242 1.37791   4
  -5  -7   2 2.94864 5.05811   1
   5  -7  -2 -7.2234 3.73538   1
   5   7  -2 4.04093 2.25474   3
   5   7  -2 7.31271 6.03755   1
   5   7  -2 1.31267 1.45874   4
  -5   7   2 3.49853 1.70993   3
   5   7  -2 0.12492 1.93587   3
  -5   7   2 7.29821 3.74561   1
  -5   7   2 1.61863 1.52767   3
  -4  -7   2 1.66536 4.46872   1
   4  -7  -2 4.58349 1.37040   3
  -4  -7   2 4.77338 2.28325   3
  -4  -7   2 4.15349 1.27818   4
   4  -7  -2 7.31910 1.52329   3
   4  -7  -2 9.98517 4.07187   1
  -4   7   2 8.60390 1.69049   3
   4   7  -2 6.90484 1.97046   3
  -4   7   2 5.92601 3.24302   1
   4   7  -2 10.0389 1.87321   4
  -4   7   2 8.12578 0.99680   4
   4   7  -2 8.05610 1.99216   3
   4   7  -2 3.69909 4.52219   1
  -4   7   2 8.41059 1.64824   3
  -3  -7   2 50.9616 4.27822   3
   3  -7  -2 49.7074 3.67939   3
  -3  -7   2 44.8212 4.00396   4
   3  -7  -2 44.4606 6.40533   1
   3  -7  -2 52.0338 3.70489   3
  -3  -7   2 32.0249 6.34737   1
  -3  -7   2 46.2588 3.97544   3
  -3   7   2 47.3225 3.18731   4
  -3   7   2 46.5095 3.13771   4
   3   7  -2 45.8888 3.73024   4
  -3   7   2 37.0362 5.61265   1
   3   7  -2 47.2890 7.10607   1
   3   7  -2 47.0523 3.98587   3
   3   7  -2 49.2125 3.97251   3
  -3   7   2 51.6216 3.78421   3
  -3   7   2 48.9500 3.66101   3
  -2  -7   2 117.411 7.26007   3
  -2  -7   2 124.537 7.34707   4
   2  -7  -2 104.646 9.83756   1
   2  -7  -2 106.036 7.13902   3
   2  -7  -2 110.744 7.09208   3
  -2  -7   2 124.767 10.3965   1
  -2  -7   2 121.707 7.50505   3
   2   7  -2 115.321 7.28045   3
  -2   7   2 128.867 9.66641   1
  -2   7   2 113.004 7.09946   3
   2   7  -2 117.826 9.71450   1
  -2   7   2 115.882 6.79450   4
   2   7  -2 114.097 7.21035   3
   2   7  -2 130.047 7.17368   4
  -2   7   2 103.309 7.04051   3
   1  -7  -2 15.1759 4.12950   1
  -1  -7   2 10.9654 1.80127   3
  -1  -7   2 12.9268 1.74850   3
  -1  -7   2 8.89147 1.43629   4
   1  -7  -2 9.83964 1.78908   3
   1  -7  -2 12.6804 1.80103   3
  -1  -7   2 10.8362 3.39538   1
  -1   7   2 16.6175 2.16755   3
   1   7  -2 8.41732 1.41902   3
   1   7  -2 8.97984 2.94714   1
  -1   7   2 15.3024 1.64529   4
   1   7  -2 14.0862 1.77608   4
   1   7  -2 15.2635 1.77136   3
   0  -7   2 34.9260 2.83253   3
   0  -7   2 32.8079 2.88197   3
   0  -7   2 32.2310 4.35395   1
   0  -7   2 42.6765 2.84446   4
   0  -7  -2 34.1335 3.20043   3
   0  -7  -2 36.6799 5.48036   1
   0  -7  -2 39.1730 3.24464   3
   0   7   2 35.8022 2.93898   4
   0   7   2 37.8907 3.25434   3
   0   7  -2 38.2577 2.82921   3
   0   7   2 38.2819 3.24257   3
   0   7  -2 33.5411 2.71301   3
   0   7   2 38.8377 5.75968   1
   0   7  -2 35.3835 4.08478   1
  -1  -7  -2 669.054 35.8120   3
  -1  -7  -2 668.738 38.7459   1
  -1  -7  -2 609.786 35.5951   4
   1  -7   2 651.019 36.3196   1
   1  -7   2 649.679 35.1421   3
  -1  -7  -2 647.678 35.7357   3
   1  -7   2 629.759 35.1068   3
  -1   7  -2 685.181 35.1493   3
   1   7   2 671.454 35.6493   4
   1   7   2 663.188 35.8036   3
   1   7   2 635.307 35.7162   3
  -1   7  -2 627.934 35.0808   3
  -2  -7  -2 8.77377 4.49435   1
   2  -7   2 4.07216 1.50319   1
  -2  -7  -2 1.15130 1.43269   3
  -2  -7  -2 2.98987 1.46259   3
  -2  -7  -2 1.11702 3.70857   1
  -2  -7  -2 6.20950 2.58153   4
   2   7   2 4.09561 1.29496   4
   2   7   2 1.99446 1.37542   3
   2   7   2 4.41845 1.62630   3
  -3  -7  -2 102.671 10.2317   1
  -3  -7  -2 94.7698 6.45140   3
  -3  -7  -2 91.0783 9.73003   1
  -3  -7  -2 97.2152 6.75187   3
  -3  -7  -2 99.3983 6.42966   4
   3   7   2 96.7552 6.54843   3
   3   7   2 94.2950 6.46850   3
   3   7   2 94.6073 6.35131   4
  -4  -7  -2 4.31894 1.92385   3
  -4  -7  -2 4.78605 1.64920   4
  -4  -7  -2 4.10976 1.85058   3
  -4  -7  -2 2.27805 4.76914   1
  -4  -7  -2 6.66043 5.04040   1
   4   7   2 1.60098 1.82476   3
   4   7   2 4.23990 1.71054   3
   4   7   2 2.23645 1.18666   4
  -5  -7  -2 279.860 20.6370   1
  -5  -7  -2 221.595 14.3216   3
  -5  -7  -2 237.167 14.2107   4
  -5  -7  -2 215.484 19.0647   1
  -5  -7  -2 244.488 14.6133   3
   5  -7   2 230.672 13.2177   4
   5   7   2 240.954 14.2866   4
   5   7   2 245.224 14.6157   3
   5   7   2 239.038 14.4519   3
   6  -7   2 2.38958 0.79500   3
   6  -7   2 2.47091 1.04578   4
  -6  -7  -2 -6.4424 6.07788   1
  -6  -7  -2 5.93144 6.98028   1
  -6  -7  -2 -0.2796 1.83863   3
  -6  -7  -2 4.23023 2.28338   3
  -6   7  -2 1.00957 0.86022   3
   6   7   2 1.75422 2.10152   3
   6   7   2 3.80163 1.75266   4
  -6   7  -2 1.39997 0.85886   3
   6   7   2 6.75973 2.43675   3
   7  -7   2 52.5219 3.66868   3
  -7  -7  -2 51.4845 12.1260   1
  -7  -7  -2 58.6059 12.5666   1
  -7  -7  -2 49.0214 5.76241   3
  -7  -7  -2 43.0662 5.08723   3
   7  -7   2 51.8985 3.50522   3
   7  -7   2 51.7463 4.15598   4
   7   7   2 50.9055 5.51430   3
  -7   7  -2 49.8436 3.64656   3
  -7   7  -2 54.0464 3.68275   3
   7   7   2 55.2543 5.76525   3
   7   7   2 42.6336 5.02882   4
  -8  -7  -2 1.60955 2.77746   3
   8  -7   2 8.09079 1.96340   4
  -8  -7  -2 5.81966 3.16055   3
  -8  -7  -2 -0.1418 10.9631   1
   8  -7   2 5.81895 1.57518   3
  -8  -7  -2 2.12879 11.9576   1
  -8   7  -2 11.7400 1.75550   3
  -8   7  -2 8.41599 1.65750   3
   8   7   2 1.98799 2.35471   4
   8   7   2 4.03048 2.88497   3
  -9  -7  -2 84.9094 8.38324   3
   9  -7   2 88.0510 6.99238   4
  -9  -7  -2 79.5847 8.36565   3
   9  -7   2 78.4738 6.39467   3
  -9  -7  -2 91.4973 17.9796   1
  -9   7  -2 87.1485 6.01816   3
   9   7   2 103.884 8.67425   3
  -9   7  -2 103.847 6.22060   3
   9   7   2 101.921 8.43321   4
  10  -7   2 3.26599 2.12168   4
 -10  -7  -2 17.0574 20.9346   1
 -10  -7  -2 3.44687 3.88109   3
 -10  -7  -2 2.54484 3.54913   3
 -10   7  -2 4.56273 1.66516   3
 -10   7  -2 1.18706 1.46182   3
  10   7   2 4.81644 3.24851   4
  10   7   2 2.69168 3.23715   3
 -11  -7  -2 41.6461 39.6112   1
  11  -7   2 43.7391 5.64554   4
 -11  -7  -2 36.7154 5.69304   3
 -11   7  -2 28.1192 3.04684   3
  12  -8  -2 -0.3527 2.79207   4
 -12  -8   2 -4.6732 4.22094   3
 -12   8   2 -0.1010 2.29437   3
 -12   8   2 0.71085 3.37216   3
 -11  -8   2 4.68756 4.30772   3
 -11  -8   2 -27.462 24.4147   1
  11  -8  -2 1.73138 2.58082   3
 -11  -8   2 9.51798 4.96722   3
  11  -8  -2 6.95764 2.52354   4
  11  -8  -2 -15.678 15.0439   1
  11   8  -2 7.05984 3.35607   3
 -11   8   2 6.57067 2.59372   3
  11   8  -2 -7.1072 21.0188   1
  11   8  -2 -1.5682 3.04039   4
  10  -8  -2 13.9958 12.3167   1
  10  -8  -2 23.1214 3.55734   4
 -10  -8   2 16.7304 3.47846   4
 -10  -8   2 3.48648 15.8412   1
  10  -8  -2 20.0178 2.90910   3
 -10  -8   2 10.9075 4.34955   3
 -10  -8   2 17.2019 4.52851   3
 -10   8   2 21.4104 3.12840   3
  10   8  -2 20.4455 4.61152   3
  10   8  -2 27.5303 17.3671   1
 -10   8   2 16.2757 3.20688   3
  10   8  -2 17.3079 3.53129   4
  -9  -8   2 6.19785 3.14194   3
   9  -8  -2 16.5808 9.20120   1
   9  -8  -2 7.48181 2.14641   4
  -9  -8   2 11.8512 2.98594   4
  -9  -8   2 -5.5281 13.6956   1
   9  -8  -2 4.19276 2.03201   3
  -9  -8   2 3.43619 4.30013   3
   9   8  -2 1.48342 2.97179   3
   9   8  -2 3.91406 3.12485   3
   9   8  -2 10.0241 3.01884   4
   9   8  -2 4.88279 13.6178   1
  -9   8   2 5.81482 5.13482   1
  -9   8   2 7.65416 2.26840   3
  -9   8   2 13.5473 4.83718   1
  -9   8   2 11.0994 2.55310   3
  -8  -8   2 3.84504 3.50515   3
   8  -8  -2 1.08961 7.55872   1
  -8  -8   2 3.85669 2.69670   3
  -8  -8   2 15.6875 9.97333   1
   8  -8  -2 7.48932 1.94986   3
  -8  -8   2 5.02397 2.53657   4
   8  -8  -2 6.14499 2.18472   4
  -8   8   2 6.37817 2.03001   3
  -8   8   2 2.57952 4.94627   1
  -8   8   2 5.36797 2.29194   3
   8   8  -2 4.31734 2.52303   4
   8   8  -2 1.98309 2.62289   3
   8   8  -2 1.19231 2.52780   3
   8   8  -2 -10.500 9.08759   1
   7  -8  -2 111.669 7.29811   3
   7  -8  -2 120.134 7.39903   3
  -7  -8   2 95.8831 9.12569   3
  -7  -8   2 106.292 8.20354   4
  -7  -8   2 118.822 15.5172   1
   7  -8  -2 114.202 7.56004   4
   7  -8  -2 123.602 13.2701   1
  -7  -8   2 102.644 8.24406   3
  -7   8   2 115.946 10.9151   1
   7   8  -2 113.012 8.73536   3
  -7   8   2 113.216 7.46844   3
   7   8  -2 109.930 8.14302   4
  -7   8   2 99.8222 7.36649   3
   7   8  -2 109.986 8.22903   3
   7   8  -2 96.6199 14.0462   1
   6  -8  -2 600.455 35.9997   1
  -6  -8   2 555.450 32.5799   4
  -6  -8   2 560.308 32.8566   3
  -6  -8   2 541.853 37.8308   1
  -6  -8   2 556.396 32.6128   3
   6  -8  -2 608.312 31.9335   3
   6  -8  -2 592.498 31.8914   3
   6  -8  -2 621.878 32.0196   4
   6   8  -2 614.351 38.6819   1
   6   8  -2 578.786 32.4782   4
   6   8  -2 579.776 32.8292   3
  -6   8   2 567.869 31.9526   3
  -6   8   2 504.767 34.0416   1
   6   8  -2 568.767 32.6298   3
  -5  -8   2 407.865 30.3066   1
  -5  -8   2 443.660 25.5383   3
   5  -8  -2 487.620 28.7134   1
  -5  -8   2 462.174 25.8425   3
  -5  -8   2 456.551 25.5773   4
   5  -8  -2 471.597 24.9376   3
  -5   8   2 440.976 24.9264   3
   5   8  -2 467.610 25.6684   3
   5   8  -2 450.971 25.3634   4
   5   8  -2 429.981 25.4220   3
  -5   8   2 371.885 26.8111   1
   5   8  -2 470.989 30.9120   1
   4  -8  -2 345.083 18.4375   3
  -4  -8   2 354.415 19.2693   3
  -4  -8   2 320.196 18.8526   3
   4  -8  -2 297.566 18.3467   3
  -4  -8   2 313.105 22.7604   1
   4  -8  -2 286.273 21.4471   1
  -4  -8   2 344.779 18.9560   4
   4   8  -2 325.638 18.8340   3
   4   8  -2 336.470 18.7227   4
  -4   8   2 342.790 18.4151   3
   4   8  -2 342.424 18.9918   3
  -4   8   2 293.131 18.3699   3
   4   8  -2 340.299 23.2260   1
  -3  -8   2 87.7392 6.03413   3
  -3  -8   2 77.4940 5.72642   3
  -3  -8   2 70.5174 8.68051   1
   3  -8  -2 78.0678 8.45129   1
   3  -8  -2 81.5724 5.40487   3
  -3  -8   2 85.5407 5.82238   4
  -3   8   2 71.5723 7.47512   1
   3   8  -2 77.9489 5.69054   3
  -3   8   2 79.4678 4.89373   4
  -3   8   2 81.5421 5.36723   3
   3   8  -2 86.8015 5.76280   3
   3   8  -2 86.4825 5.56983   4
   3   8  -2 81.6078 9.33632   1
  -3   8   2 89.3806 4.88724   4
  -3   8   2 75.5230 5.38043   3
  -2  -8   2 2138.35 120.672   3
  -2  -8   2 2279.93 120.699   4
  -2  -8   2 2097.69 123.474   1
  -2  -8   2 2329.62 120.719   3
  -2   8   2 2354.49 120.615   3
  -2   8   2 2192.32 120.249   4
   2   8  -2 2193.04 120.623   3
  -2   8   2 2356.36 122.910   1
   2   8  -2 2188.90 120.663   3
   2   8  -2 2176.48 120.506   4
  -2   8   2 2340.54 120.615   3
   2   8  -2 2192.18 123.244   1
  -1  -8   2 131.426 7.94667   3
  -1  -8   2 136.535 7.95320   4
  -1  -8   2 120.259 7.96638   3
   1  -8  -2 134.992 11.1156   1
  -1  -8   2 115.822 10.0866   1
   1  -8  -2 132.981 8.03975   3
   1  -8  -2 146.046 8.24648   3
   1   8  -2 124.269 9.78683   1
   1   8  -2 137.289 7.73855   4
   1   8  -2 116.003 7.81562   3
  -1   8   2 136.840 8.06875   3
  -1   8   2 136.390 7.76152   4
   1   8  -2 133.395 7.86131   3
   0  -8   2 3.31061 2.41668   1
   0  -8  -2 -1.2815 3.00221   1
   0  -8   2 1.42898 0.94513   4
   0  -8   2 0.85024 1.22375   3
   0  -8   2 3.68440 1.13725   3
   0  -8  -2 -0.0814 1.37295   3
   0   8  -2 1.68250 0.99928   3
   0   8  -2 0.83828 1.12133   3
   0   8   2 2.15262 1.32463   3
   0   8  -2 -0.8306 1.90005   1
   0   8   2 3.35948 1.41930   3
   0   8   2 4.69692 3.39538   1
   0   8   2 1.42870 1.01021   4
  -1  -8  -2 1347.96 72.4115   3
  -1  -8  -2 1317.98 72.2369   4
   1  -8   2 1438.54 71.7568   4
   1  -8   2 1338.75 71.7288   3
   1  -8   2 1261.64 71.6775   3
   1  -8   2 1201.29 72.8857   1
  -1  -8  -2 1347.73 75.5712   1
  -1  -8  -2 1329.04 72.3300   3
   1   8   2 1372.69 72.2356   4
  -1   8  -2 1263.81 71.6602   3
   1   8   2 1328.52 72.3255   3
   1   8   2 1386.96 72.4310   3
  -1   8  -2 1393.57 71.7406   3
  -2  -8  -2 53.9185 4.31351   3
  -2  -8  -2 51.8696 4.36196   3
  -2  -8  -2 52.1958 4.11982   4
  -2  -8  -2 44.6617 7.06601   1
  -2  -8  -2 59.7536 8.39715   1
   2  -8   2 50.1724 4.21983   1
   2   8   2 49.6312 4.24808   3
   2   8   2 50.7697 4.26630   3
   2   8   2 57.1061 4.07908   4
  -3  -8  -2 45.5543 4.10395   3
  -3  -8  -2 54.4705 4.61233   4
  -3  -8  -2 48.2237 4.32522   3
  -3  -8  -2 40.9120 7.14757   1
  -3  -8  -2 49.3098 8.18846   1
   3   8   2 46.5796 4.13517   3
   3   8   2 50.5944 4.01187   4
   3   8   2 49.6153 4.37417   3
  -4  -8  -2 24.1120 3.21099   3
  -4  -8  -2 8.77909 6.22310   1
  -4  -8  -2 17.6597 5.93590   1
  -4  -8  -2 15.4131 2.74221   3
  -4  -8  -2 20.2414 2.54321   4
   4   8   2 20.3524 2.79669   3
   4   8   2 23.1466 3.12538   3
  -5  -8  -2 18.3359 7.33681   1
  -5  -8  -2 22.9688 3.83535   3
  -5  -8  -2 31.1753 3.89810   4
  -5  -8  -2 34.6841 4.32756   3
  -5  -8  -2 20.6255 7.50666   1
   5  -8   2 26.7650 2.29141   4
   5   8   2 33.3637 3.81107   4
   5   8   2 34.8327 4.07623   3
   5   8   2 36.0544 4.30697   3
  -6  -8  -2 49.0215 5.03859   4
  -6  -8  -2 55.9450 5.30523   3
  -6  -8  -2 52.3183 5.85768   3
   6  -8   2 57.3844 3.91327   4
  -6  -8  -2 47.6847 10.5600   1
  -6  -8  -2 70.0787 10.9320   1
   6   8   2 53.9755 5.73359   3
   6   8   2 58.1392 5.29042   4
   6   8   2 55.5404 5.28435   3
  -7  -8  -2 6.71936 2.76187   3
  -7  -8  -2 10.2171 9.07220   1
   7  -8   2 11.0631 1.80549   4
  -7  -8  -2 -1.6915 9.15774   1
  -7  -8  -2 3.72466 2.69519   3
   7   8   2 9.25086 2.27061   4
   7   8   2 7.66436 2.69935   3
   7   8   2 6.77524 2.68144   3
  -8  -8  -2 13.2803 3.64709   3
  -8  -8  -2 7.03313 2.94146   3
  -8  -8  -2 -0.9364 11.5841   1
  -8  -8  -2 27.4193 13.6356   1
   8  -8   2 7.02045 1.82789   4
   8   8   2 9.91722 3.02553   3
   8   8   2 5.90201 2.49034   4
  -9  -8  -2 -1.3117 14.7436   1
  -9  -8  -2 5.97728 3.45701   3
  -9  -8  -2 -17.227 16.0857   1
  -9  -8  -2 8.99982 3.86219   3
 -10  -8  -2 2.77913 4.46659   3
  10  -8   2 5.74373 2.30954   4
 -10  -8  -2 4.88945 3.52075   3
  10   8   2 2.60325 3.32157   4
  10   8   2 10.4025 3.46985   3
 -11  -8  -2 1.31853 3.66596   3
  11  -8   2 6.66061 2.45531   4
 -12  -9   2 1.66476 4.95066   3
  12  -9  -2 8.20233 3.81529   4
 -12   9   2 4.84977 2.31618   3
 -11  -9   2 3.46935 2.80779   4
 -11  -9   2 -18.963 25.8965   1
 -11  -9   2 2.05532 4.76593   3
  11  -9  -2 4.28528 2.24981   4
 -11  -9   2 1.22039 4.43927   3
  11  -9  -2 -6.5597 15.1391   1
 -11   9   2 1.52001 2.00275   3
  11   9  -2 3.65716 3.57129   3
  11   9  -2 1.57705 3.25235   4
  11   9  -2 22.0272 25.9407   1
 -11   9   2 -1.9276 2.12135   3
  10  -9  -2 12.3363 11.9482   1
 -10  -9   2 2.42610 3.80633   3
 -10  -9   2 3.66908 2.37887   4
  10  -9  -2 1.51029 1.92630   4
  10  -9  -2 -1.0039 1.80328   3
 -10  -9   2 -15.176 19.7743   1
  10   9  -2 5.13932 18.6938   1
 -10   9   2 -0.9832 2.06653   3
  10   9  -2 1.65913 3.08922   3
 -10   9   2 3.65255 2.01625   3
  -9  -9   2 -2.0854 3.07984   3
   9  -9  -2 -0.1072 1.68524   4
  -9  -9   2 12.8258 13.3843   1
   9  -9  -2 -0.4603 8.99923   1
  -9  -9   2 0.93892 2.11550   4
   9  -9  -2 -0.1621 1.60807   3
  -9  -9   2 2.50009 4.00249   3
   9   9  -2 -3.5355 3.28621   3
   9   9  -2 9.41198 13.1273   1
  -9   9   2 2.08735 1.91377   3
  -9   9   2 3.50398 2.09616   3
   9   9  -2 -0.9002 2.81199   3
  -8  -9   2 43.0941 12.5496   1
   8  -9  -2 56.8975 10.2039   1
   8  -9  -2 45.5075 4.75682   4
  -8  -9   2 48.9286 6.33296   3
  -8  -9   2 46.7565 5.71473   3
   8  -9  -2 49.5130 4.37704   3
  -8  -9   2 52.9512 5.80477   4
   8   9  -2 40.9958 5.72297   3
  -8   9   2 51.6826 4.74958   3
   8   9  -2 59.4786 6.58831   3
  -8   9   2 50.2367 6.52526   1
   8   9  -2 40.2485 12.2625   1
  -8   9   2 50.8689 4.54479   3
   8   9  -2 47.6311 5.61551   4
  -7  -9   2 2.24658 1.98019   4
   7  -9  -2 -0.6519 1.50045   3
   7  -9  -2 2.16460 1.73140   4
   7  -9  -2 2.69874 1.61415   3
   7  -9  -2 11.6306 6.53837   1
  -7  -9   2 1.27371 3.27316   3
  -7  -9   2 -0.9596 8.05455   1
  -7  -9   2 0.94680 2.39199   3
   7   9  -2 0.13327 2.41287   3
  -7   9   2 2.38130 1.78101   3
   7   9  -2 4.18696 2.85443   3
   7   9  -2 1.35039 2.03648   4
   7   9  -2 9.65824 8.43397   1
  -7   9   2 -0.8416 1.82951   3
  -7   9   2 1.44084 3.55469   1
  -6  -9   2 29.5730 4.30064   3
  -6  -9   2 34.2877 4.67853   3
   6  -9  -2 31.6261 3.32844   3
  -6  -9   2 27.6594 8.48018   1
   6  -9  -2 28.9913 3.15518   3
   6  -9  -2 22.5837 6.70486   1
  -6  -9   2 35.3921 4.39106   4
   6   9  -2 30.1853 4.22273   3
   6   9  -2 31.2613 4.13951   4
  -6   9   2 26.5348 3.58359   3
   6   9  -2 34.6242 4.52544   3
   6   9  -2 18.5935 8.59418   1
  -6   9   2 31.4237 3.56389   3
  -6   9   2 21.4245 4.77915   1
  -5  -9   2 88.6289 6.67084   3
   5  -9  -2 87.8995 5.72594   3
  -5  -9   2 73.7119 11.3883   1
   5  -9  -2 80.6204 5.72326   3
   5  -9  -2 85.4863 10.2983   1
  -5  -9   2 96.9763 7.19710   3
  -5  -9   2 85.1250 6.66966   4
  -5   9   2 80.3095 5.84358   3
  -5   9   2 65.6988 7.63771   1
   5   9  -2 76.0797 6.40054   3
  -5   9   2 89.9950 5.85768   3
   5   9  -2 81.2455 6.28778   4
   5   9  -2 90.9549 12.1731   1
   5   9  -2 91.7936 7.00222   3
   4  -9  -2 8.19716 1.63323   3
  -4  -9   2 9.23865 2.81937   3
  -4  -9   2 2.58079 5.35114   1
   4  -9  -2 10.8035 1.79899   3
  -4  -9   2 9.51436 1.95232   4
   4  -9  -2 5.66672 4.37125   1
  -4  -9   2 11.7037 2.37238   3
   4   9  -2 14.9266 2.61673   3
   4   9  -2 2.74371 4.67136   1
  -4   9   2 8.95155 1.71076   3
  -4   9   2 10.7913 1.76263   3
   4   9  -2 7.80545 1.69921   4
  -4   9   2 7.52056 3.22188   1
   4   9  -2 8.49881 2.13874   3
  -3  -9   2 429.168 23.9248   4
  -3  -9   2 451.795 23.9427   3
   3  -9  -2 428.291 23.5583   3
  -3  -9   2 380.732 27.3650   1
  -3  -9   2 448.923 24.1008   3
   3  -9  -2 402.329 26.9027   1
   3   9  -2 415.345 23.6508   4
   3   9  -2 424.519 23.8219   3
   3   9  -2 414.925 23.7868   3
  -3   9   2 395.995 25.3988   1
  -3   9   2 424.470 23.0096   4
  -3   9   2 459.851 23.5738   3
   3   9  -2 417.895 27.3980   1
  -3   9   2 410.553 23.5121   3
  -3   9   2 411.292 23.0209   4
  -2  -9   2 41.1855 3.52863   4
  -2  -9   2 35.8764 3.59647   3
  -2  -9   2 36.2420 3.79856   3
  -2  -9   2 36.0605 6.21393   1
   2  -9  -2 28.9075 5.77279   1
   2  -9  -2 40.4635 3.44878   3
  -2   9   2 39.1670 2.82462   4
   2   9  -2 40.2745 4.38059   3
   2   9  -2 37.2408 3.51668   3
  -2   9   2 35.0723 5.42354   1
   2   9  -2 38.4867 6.18124   1
   2   9  -2 37.0431 3.11422   4
  -2   9   2 30.7884 3.09331   3
  -2   9   2 40.5718 3.27760   3
   1  -9  -2 66.4322 4.63390   3
  -1  -9   2 64.4570 4.36446   4
   1  -9  -2 66.5634 7.83190   1
   1  -9  -2 59.9523 4.38479   3
  -1  -9   2 43.3560 6.71952   1
  -1  -9   2 61.4458 4.35183   3
  -1  -9   2 58.9035 4.54852   3
   1   9  -2 64.2151 4.26640   3
   1   9  -2 58.1667 3.96903   4
  -1   9   2 44.9593 6.28860   1
  -1   9   2 58.2289 4.04076   4
   1   9  -2 48.9413 6.31257   1
   1   9  -2 54.9906 4.25079   3
  -1   9   2 64.1691 4.44186   3
   0  -9   2 120.463 6.88972   4
   0  -9   2 109.264 6.87116   3
   0  -9   2 118.218 6.88079   3
   0  -9  -2 115.918 7.29928   3
   0  -9  -2 106.256 10.5472   1
   0   9  -2 104.263 6.74241   3
   0   9   2 106.463 7.18834   3
   0   9   2 120.915 7.24716   3
   0   9  -2 121.265 6.92505   3
   0   9   2 112.408 6.98940   4
   1  -9   2 143.306 8.61112   3
   1  -9   2 161.277 8.71401   4
  -1  -9  -2 147.702 9.22958   4
  -1  -9  -2 154.119 12.8127   1
  -1  -9  -2 159.683 9.49660   3
  -1  -9  -2 155.704 9.47105   3
   1  -9   2 151.313 8.65026   3
  -1   9  -2 157.270 8.68057   3
   1   9   2 155.183 9.44568   3
   1   9   2 160.831 9.21681   4
  -1   9  -2 142.887 8.56491   3
   1   9   2 143.620 9.33206   3
  -2  -9  -2 -0.1750 1.33054   3
  -2  -9  -2 -0.2815 1.61447   3
  -2  -9  -2 1.32688 4.57739   1
  -2  -9  -2 -3.4366 1.26565   4
   2  -9   2 0.24126 1.66149   1
  -2  -9  -2 0.64624 3.89000   1
   2   9   2 -1.7634 1.21288   3
   2   9   2 -1.2929 1.16213   3
   2   9   2 -0.6527 0.99829   4
  -3  -9  -2 433.544 24.7001   3
  -3  -9  -2 447.127 24.9104   3
  -3  -9  -2 468.193 29.4784   1
  -3  -9  -2 415.643 28.6564   1
   3   9   2 415.270 24.6361   3
   3   9   2 444.793 24.8235   3
   3   9   2 434.203 24.5746   4
  -4  -9  -2 10.8877 2.23736   4
  -4  -9  -2 6.57691 6.27163   1
  -4  -9  -2 12.4592 6.05999   1
  -4  -9  -2 14.4956 2.78143   3
  -4  -9  -2 12.3743 2.71924   3
   4   9   2 14.7345 2.18268   4
   4   9   2 12.0797 2.66549   3
   4   9   2 12.9319 2.53945   3
  -5  -9  -2 290.083 16.9683   3
  -5  -9  -2 259.765 22.0396   1
  -5  -9  -2 241.085 22.0391   1
  -5  -9  -2 283.765 16.5403   4
  -5  -9  -2 266.602 16.5727   3
   5   9   2 278.177 16.8846   3
   5   9   2 293.439 16.6431   4
   5   9   2 269.435 16.5872   3
   6  -9   2 9.05525 1.39799   4
  -6  -9  -2 6.63054 8.53070   1
  -6  -9  -2 5.26776 2.68607   3
  -6  -9  -2 -8.0779 8.16405   1
  -6  -9  -2 10.0938 2.68734   3
  -6  -9  -2 7.52405 2.23022   4
   6   9   2 9.42439 2.79103   3
   6   9   2 9.72593 2.13495   4
   6   9   2 5.35756 2.54730   3
  -7  -9  -2 92.2364 15.8754   1
  -7  -9  -2 101.382 8.24813   3
  -7  -9  -2 109.258 8.94131   3
   7  -9   2 104.317 6.78166   4
   7   9   2 105.852 8.23403   3
   7   9   2 116.487 8.94069   3
   7   9   2 112.326 8.41808   4
  -8  -9  -2 56.0777 6.73775   3
   8  -9   2 61.5392 4.91303   4
  -8  -9  -2 69.4700 6.78546   3
  -8  -9  -2 55.3275 14.6144   1
  -8  -9  -2 56.2494 16.6757   1
   8   9   2 65.2201 6.38478   4
   8   9   2 53.9753 6.74239   3
  -9  -9  -2 12.2937 4.06448   3
  -9  -9  -2 26.2519 16.3788   1
  -9  -9  -2 6.08427 17.7318   1
  -9  -9  -2 5.02529 4.04822   3
   9  -9   2 11.5084 2.33372   4
   9   9   2 5.52362 2.56580   4
   9   9   2 3.57210 3.55048   3
 -10  -9  -2 13.2889 4.30778   3
 -10  -9  -2 18.7537 24.5436   1
  10  -9   2 19.4651 3.14545   4
 -10  -9  -2 8.60382 5.24746   3
  10   9   2 14.4825 4.23834   3
  10   9   2 18.9791 4.80580   4
  11  -9   2 3.83309 2.27930   4
 -11  -9  -2 2.21782 3.91410   3
 -12 -10   2 1.91326 4.54950   3
 -12  10   2 8.11678 2.08773   3
 -12  10   2 15.2203 3.43004   3
  11 -10  -2 28.2001 16.1180   1
  11 -10  -2 0.35867 2.33416   4
 -11 -10   2 18.4767 28.1812   1
 -11 -10   2 4.47580 3.11138   4
 -11 -10   2 0.49714 4.78278   3
  11  10  -2 18.3254 28.1841   1
 -11  10   2 5.46572 2.10134   3
  11  10  -2 6.82555 3.76255   3
 -11  10   2 0.25436 1.98562   3
  10 -10  -2 32.5228 3.67373   3
  10 -10  -2 40.1294 4.74074   4
 -10 -10   2 32.0095 6.09303   3
 -10 -10   2 54.6330 6.12685   4
 -10 -10   2 30.9374 5.48254   3
  10 -10  -2 39.3650 13.3761   1
 -10 -10   2 8.31359 21.3238   1
  10  10  -2 37.6759 5.48663   4
 -10  10   2 39.7165 4.17039   3
 -10  10   2 45.2266 4.44232   3
  10  10  -2 38.3269 5.58312   3
  10  10  -2 25.3065 19.0768   1
  -9 -10   2 9.69989 3.05712   4
   9 -10  -2 10.1765 2.15309   3
  -9 -10   2 12.5076 4.20487   3
   9 -10  -2 8.78161 9.44934   1
  -9 -10   2 11.2553 4.90245   3
   9 -10  -2 13.5737 2.71896   4
  -9 -10   2 -1.2131 14.0754   1
  -9  10   2 9.80811 2.24260   3
   9  10  -2 5.40792 13.4397   1
   9  10  -2 12.1084 3.49108   3
   9  10  -2 13.8863 3.67587   3
   9  10  -2 8.31520 2.73277   4
  -9  10   2 12.1362 2.46523   3
  -8 -10   2 85.5582 7.26831   4
  -8 -10   2 72.8398 7.58218   3
   8 -10  -2 74.2895 11.9983   1
  -8 -10   2 64.2781 8.33397   3
   8 -10  -2 68.1820 5.65517   3
  -8 -10   2 67.6299 15.4032   1
  -8  10   2 81.0058 5.90383   3
  -8  10   2 86.3687 5.89730   3
   8  10  -2 98.0934 8.08485   3
   8  10  -2 75.6343 7.07340   4
   8  10  -2 70.0133 15.4779   1
   8  10  -2 77.0548 7.14433   3
  -7 -10   2 143.322 10.2956   3
   7 -10  -2 154.817 9.08137   3
  -7 -10   2 150.516 10.3981   4
  -7 -10   2 150.494 11.4626   3
   7 -10  -2 148.433 9.07788   3
   7 -10  -2 157.077 14.8407   1
  -7 -10   2 130.812 18.3900   1
   7  10  -2 141.091 10.1119   3
  -7  10   2 140.856 9.15965   3
   7  10  -2 120.702 10.4920   3
   7  10  -2 151.540 10.2473   4
  -7  10   2 153.765 9.18652   3
   7  10  -2 164.085 18.6034   1
   6 -10  -2 107.587 7.14042   3
  -6 -10   2 107.822 14.3249   1
  -6 -10   2 109.904 9.28689   3
   6 -10  -2 101.723 11.8251   1
  -6 -10   2 113.552 8.28780   4
  -6 -10   2 113.196 8.35116   3
   6 -10  -2 120.879 7.17922   3
   6  10  -2 134.796 15.2927   1
  -6  10   2 102.066 7.25639   3
  -6  10   2 116.759 7.30565   3
  -6  10   2 102.344 8.09474   1
   6  10  -2 110.535 8.13529   3
   6  10  -2 110.191 8.04530   4
  -5 -10   2 482.448 28.2109   3
  -5 -10   2 546.905 28.3343   4
  -5 -10   2 532.775 28.5358   3
   5 -10  -2 497.176 27.3119   3
   5 -10  -2 426.590 30.7750   1
   5 -10  -2 466.963 27.3508   3
  -5 -10   2 487.828 33.5157   1
   5  10  -2 481.976 33.0877   1
   5  10  -2 496.577 27.9592   4
  -5  10   2 527.231 27.4012   3
   5  10  -2 548.172 28.3329   3
   5  10  -2 476.416 28.0178   3
  -5  10   2 473.875 28.5189   1
  -5  10   2 439.841 27.2960   3
  -4 -10   2 622.388 32.6839   3
   4 -10  -2 527.767 35.4136   1
   4 -10  -2 566.133 31.7890   3
   4 -10  -2 561.877 31.8248   3
  -4 -10   2 589.995 32.4797   4
  -4 -10   2 620.499 32.5545   3
   4  10  -2 589.026 32.4218   3
   4  10  -2 547.577 32.2509   3
   4  10  -2 572.551 36.6174   1
  -4  10   2 568.092 33.4229   1
  -4  10   2 544.307 31.7988   3
   4  10  -2 570.521 32.1614   4
  -4  10   2 610.438 31.8179   3
  -3 -10   2 22.3204 3.31335   3
   3 -10  -2 20.3267 2.53662   3
  -3 -10   2 22.4514 2.99665   3
  -3 -10   2 20.4221 5.66782   1
  -3 -10   2 25.0929 3.23715   4
   3 -10  -2 16.4450 5.42689   1
   3 -10  -2 22.7631 2.71883   3
  -3  10   2 23.6749 1.82971   4
   3  10  -2 22.2418 2.78278   4
  -3  10   2 24.0584 1.86389   4
   3  10  -2 28.7938 3.18189   3
  -3  10   2 24.2346 2.60721   3
   3  10  -2 25.5268 3.24121   3
  -3  10   2 23.6678 4.30460   1
   3  10  -2 13.6114 4.98778   1
  -3  10   2 23.4177 2.63088   3
  -2 -10   2 209.525 12.1129   4
   2 -10  -2 179.197 15.3462   1
  -2 -10   2 215.898 12.1482   3
   2 -10  -2 200.811 11.8881   3
  -2 -10   2 199.176 12.1591   3
  -2  10   2 204.627 11.8679   3
   2  10  -2 178.289 14.5938   1
  -2  10   2 195.278 14.1291   1
   2  10  -2 210.686 11.8288   4
   2  10  -2 213.762 12.0675   3
  -2  10   2 200.825 11.4427   4
   1 -10  -2 125.568 7.61274   3
   1 -10  -2 103.311 10.9531   1
  -1 -10   2 135.776 7.63448   4
  -1 -10   2 116.639 7.57760   3
  -1 -10   2 118.029 7.52711   3
   1  10  -2 120.459 7.49423   3
  -1  10   2 119.559 7.26463   4
  -1  10   2 125.124 7.67294   3
   1  10  -2 111.673 9.84328   1
   1  10  -2 117.805 7.20774   4
   1  10  -2 125.715 7.49006   3
   0 -10   2 159.520 8.74898   3
   0 -10  -2 149.729 9.12200   3
   0 -10  -2 157.666 9.30443   3
   0 -10   2 144.769 8.70377   3
   0 -10  -2 146.979 12.4128   1
   0 -10   2 138.704 8.68468   4
   0  10   2 148.912 8.84530   4
   0  10  -2 139.531 8.59764   3
   0  10  -2 157.655 8.77842   3
   0  10   2 136.871 8.90927   3
   0  10   2 144.523 9.02864   3
  -1 -10  -2 269.832 15.7904   4
   1 -10   2 285.839 15.2337   3
  -1 -10  -2 282.620 16.0828   3
  -1 -10  -2 311.995 20.3692   1
   1 -10   2 265.484 15.1799   3
   1 -10   2 229.106 16.8263   1
  -1 -10  -2 281.481 15.9197   3
   1  10   2 284.000 15.7609   4
   1  10   2 279.564 15.9945   3
   1  10   2 259.340 15.8606   3
  -1  10  -2 282.262 15.2326   3
   2 -10   2 479.366 29.8770   1
  -2 -10  -2 543.686 29.8766   3
  -2 -10  -2 553.292 34.1718   1
  -2 -10  -2 524.003 34.0716   1
  -2 -10  -2 541.945 29.9865   3
   2  10   2 557.093 29.9773   3
   2  10   2 552.241 29.7438   4
   2  10   2 518.701 29.7818   3
  -3 -10  -2 35.4540 3.88026   3
  -3 -10  -2 35.1521 4.03763   3
  -3 -10  -2 23.5142 6.95816   1
  -3 -10  -2 22.2260 7.19686   1
  -3 -10  -2 29.5623 3.74620   4
   3  10   2 34.9232 3.74804   3
   3  10   2 38.7398 3.71660   4
   3  10   2 37.5106 4.17803   3
  -4 -10  -2 162.514 10.9176   3
  -4 -10  -2 184.393 11.4394   3
  -4 -10  -2 178.906 10.9284   4
  -4 -10  -2 156.354 16.1440   1
  -4 -10  -2 184.162 16.7026   1
   4  10   2 167.453 10.9086   3
   4  10   2 163.036 10.9987   3
   4  10   2 170.051 10.7972   4
  -5 -10  -2 203.694 12.5869   3
  -5 -10  -2 150.041 17.4608   1
  -5 -10  -2 202.647 12.0195   4
  -5 -10  -2 185.380 18.6765   1
  -5 -10  -2 189.182 12.0147   3
   5  10   2 178.832 11.9083   3
   5  10   2 183.680 12.1287   3
   5  10   2 176.143 11.8171   4
  -6 -10  -2 4.18597 8.88414   1
  -6 -10  -2 17.4039 9.56343   1
  -6 -10  -2 1.90507 2.35320   3
  -6 -10  -2 -2.6579 1.59351   4
  -6 -10  -2 0.02506 2.76399   3
   6  10   2 -0.7157 2.23927   3
   6  10   2 2.41684 2.30622   3
   6  10   2 2.08889 3.59485   4
  -7 -10  -2 64.2780 15.7024   1
  -7 -10  -2 60.7237 6.69905   3
  -7 -10  -2 45.9951 14.3783   1
   7 -10   2 75.8173 4.81845   4
  -7 -10  -2 62.7418 6.45154   3
   7  10   2 65.8124 6.49538   4
   7  10   2 67.4901 6.42190   3
   7  10   2 64.6337 6.61726   3
   8 -10   2 9.34334 1.84587   4
  -8 -10  -2 10.2328 3.88609   3
  -8 -10  -2 7.62620 12.9410   1
  -8 -10  -2 -12.476 12.8173   1
  -8 -10  -2 8.47914 3.61956   3
   8  10   2 11.3200 3.34075   3
   8  10   2 8.44592 2.67872   4
  -9 -10  -2 -1.6357 16.6877   1
  -9 -10  -2 -5.3128 3.12706   3
  -9 -10  -2 0.63680 18.3488   1
   9 -10   2 -0.1545 1.38054   4
  -9 -10  -2 -6.5712 3.83382   3
   9  10   2 1.13611 2.76842   4
   9  10   2 2.12083 3.16034   3
 -10 -10  -2 12.8818 5.22999   3
 -10 -10  -2 12.5642 4.62686   3
 -10 -10  -2 4.15033 26.5169   1
  10 -10   2 16.9187 2.94601   4
  10  10   2 14.0862 4.26664   3
  11 -10   2 -2.8747 1.93456   4
 -11 -10  -2 -2.3786 3.76299   3
  11 -11  -2 -25.682 16.0206   1
 -11 -11   2 32.1622 31.5401   1
 -11 -11   2 0.04980 3.28772   4
 -11 -11   2 1.53723 4.76250   3
 -11  11   2 0.23203 2.06189   3
  11  11  -2 -35.153 30.2168   1
  11  11  -2 -7.0322 3.56818   3
 -11  11   2 -1.4462 1.57068   3
 -10 -11   2 23.6566 4.56021   4
 -10 -11   2 46.1331 23.1190   1
 -10 -11   2 25.5164 5.49894   3
  10 -11  -2 14.4404 12.3680   1
 -10 -11   2 21.2663 5.62580   3
  10  11  -2 19.9340 3.99541   4
  10  11  -2 3.73145 20.0380   1
 -10  11   2 21.0615 2.85172   3
  10  11  -2 18.5593 4.45237   3
   9 -11  -2 -0.5242 1.42596   3
  -9 -11   2 -1.8548 3.61806   3
  -9 -11   2 -0.3168 2.43155   4
  -9 -11   2 -7.7631 14.7805   1
   9 -11  -2 15.2371 9.55547   1
  -9 -11   2 -0.3856 4.25236   3
   9  11  -2 -7.5432 14.0259   1
   9  11  -2 -3.4968 3.42709   3
   9  11  -2 -2.9432 2.44868   4
   9  11  -2 -3.3499 2.58032   3
  -9  11   2 -1.9373 1.63511   3
  -9  11   2 0.13993 1.52198   3
   8 -11  -2 92.3152 6.89612   3
  -8 -11   2 128.055 9.02978   4
   8 -11  -2 119.106 15.2967   1
  -8 -11   2 109.603 9.19134   3
  -8 -11   2 96.4937 9.96441   3
  -8 -11   2 96.6878 18.3156   1
   8  11  -2 104.556 8.64035   4
  -8  11   2 106.010 7.20904   3
   8  11  -2 93.1199 8.84609   3
   8  11  -2 76.2348 16.3106   1
  -8  11   2 109.501 7.09852   3
   8  11  -2 120.877 9.04783   3
  -7 -11   2 13.6151 4.00816   3
  -7 -11   2 -1.2553 9.49080   1
   7 -11  -2 13.3077 2.35662   3
   7 -11  -2 16.9165 7.50858   1
  -7 -11   2 18.9067 3.40901   4
  -7 -11   2 16.5908 3.77399   3
   7 -11  -2 14.8166 2.17545   3
   7  11  -2 16.5385 3.12731   4
   7  11  -2 15.3857 3.33893   3
  -7  11   2 15.2833 2.29674   3
   7  11  -2 21.9365 11.0427   1
   7  11  -2 11.1267 3.38590   3
  -6 -11   2 21.9739 3.87093   3
  -6 -11   2 13.2843 8.46785   1
  -6 -11   2 13.4022 3.07753   4
   6 -11  -2 25.5289 7.27386   1
   6 -11  -2 24.6943 2.88634   3
   6 -11  -2 23.9017 2.80628   3
  -6 -11   2 18.2993 4.52811   3
   6  11  -2 24.8061 3.96780   3
  -6  11   2 18.8992 2.50473   3
   6  11  -2 17.1356 3.36808   3
   6  11  -2 16.6561 3.03832   4
  -6  11   2 22.0642 2.89224   3
   6  11  -2 18.9123 9.50877   1
   5 -11  -2 426.975 31.4752   1
  -5 -11   2 542.891 29.1483   3
  -5 -11   2 533.890 28.8477   3
   5 -11  -2 492.022 27.7984   3
  -5 -11   2 539.538 28.8668   4
   5 -11  -2 499.812 27.7209   3
  -5 -11   2 436.415 33.5950   1
   5  11  -2 455.710 28.3301   4
   5  11  -2 514.088 33.9468   1
   5  11  -2 497.440 28.5996   3
   5  11  -2 515.486 28.7245   3
  -5  11   2 519.385 27.7833   3
  -4 -11   2 11.7827 2.35637   4
   4 -11  -2 11.5664 1.92054   3
   4 -11  -2 11.6740 1.89969   3
  -4 -11   2 12.9801 2.87536   3
  -4 -11   2 15.0869 3.09684   3
   4 -11  -2 11.1123 5.70609   1
  -4 -11   2 3.67237 6.42966   1
  -4  11   2 12.9299 1.99180   3
   4  11  -2 11.4508 2.01566   4
   4  11  -2 12.4931 2.77148   3
   4  11  -2 14.1043 6.26951   1
  -4  11   2 13.5399 1.99447   3
   4  11  -2 12.7614 2.80677   3
   3 -11  -2 96.6215 11.5842   1
  -3 -11   2 118.577 7.93683   4
  -3 -11   2 122.962 7.96530   3
  -3 -11   2 109.953 11.6306   1
   3 -11  -2 110.476 7.40735   3
  -3 -11   2 131.054 8.17750   3
   3  11  -2 122.786 7.63043   4
   3  11  -2 112.868 7.71954   3
   3  11  -2 117.816 7.83518   3
   3  11  -2 131.518 12.1097   1
  -3  11   2 122.854 7.48936   3
  -2 -11   2 11.9285 2.46591   3
  -2 -11   2 6.76729 1.77005   4
  -2 -11   2 9.10677 4.70450   1
   2 -11  -2 10.9306 2.13386   3
   2 -11  -2 10.1003 1.82325   3
  -2 -11   2 11.1014 2.15389   3
   2 -11  -2 14.8469 5.41825   1
   2  11  -2 13.5741 2.21588   3
  -2  11   2 11.4968 1.87455   3
   2  11  -2 10.9919 1.75067   4
  -2  11   2 12.4713 1.40216   4
  -2  11   2 9.69023 1.85558   3
   2  11  -2 5.69207 4.23526   1
  -1 -11   2 89.0977 5.71738   3
   1 -11  -2 100.720 10.1528   1
  -1 -11   2 82.8240 5.81048   3
   1 -11  -2 76.0593 5.82297   3
  -1 -11   2 74.9903 8.68341   1
  -1 -11   2 79.8955 5.61370   4
  -1  11   2 75.3721 5.61045   3
  -1  11   2 85.4457 5.50937   3
  -1  11   2 82.4216 5.25680   4
   1  11  -2 83.1921 5.56812   3
   1  11  -2 82.2782 5.51321   3
   1  11  -2 79.9994 7.86149   1
   1  11  -2 80.6411 5.18597   4
   0 -11   2 42.8928 3.35502   4
   0 -11  -2 36.5971 3.70518   3
   0 -11   2 41.4226 3.41050   3
   0 -11  -2 31.0914 3.44542   4
   0 -11   2 42.4102 3.34477   3
   0 -11  -2 45.7376 3.96864   3
   0 -11   2 33.9609 5.54999   1
   0 -11  -2 36.5620 6.81494   1
   0  11   2 40.5203 3.35670   4
   0  11   2 36.1867 3.45931   3
   0  11   2 46.3146 4.06424   3
   0  11  -2 38.9080 3.31021   3
   0  11  -2 39.4780 3.19015   3
   1 -11   2 0.76285 0.94406   3
  -1 -11  -2 0.17956 1.07077   4
  -1 -11  -2 -0.1646 1.42080   3
   1 -11   2 1.30245 2.74320   1
   1 -11   2 0.03289 0.89801   3
  -1 -11  -2 0.04619 1.51249   3
   1 -11   2 0.30527 0.85627   4
  -1 -11  -2 -1.1020 4.57829   1
  -1  11  -2 -0.0649 0.83883   3
   1  11   2 0.30060 1.41083   3
  -1  11  -2 -0.1763 0.97166   3
   1  11   2 0.15197 1.30378   3
   1  11   2 -0.1605 1.01469   4
  -2 -11  -2 289.210 16.7099   3
  -2 -11  -2 289.219 16.5436   3
   2 -11   2 252.318 15.3884   4
  -2 -11  -2 306.520 21.8202   1
  -2 -11  -2 276.369 16.3635   4
  -2 -11  -2 293.058 21.2847   1
   2  11   2 286.941 16.2911   4
   2  11   2 273.461 16.4374   3
   2  11   2 282.704 16.4916   3
  -3 -11  -2 585.498 38.9289   1
  -3 -11  -2 578.797 34.0655   3
  -3 -11  -2 634.935 34.3487   3
  -3 -11  -2 647.111 39.8909   1
   3  11   2 576.462 34.0027   3
   3  11   2 623.442 34.2552   3
   3  11   2 620.227 34.0063   4
  -4 -11  -2 167.389 17.3294   1
  -4 -11  -2 190.780 11.8461   4
  -4 -11  -2 194.312 12.1776   3
  -4 -11  -2 184.819 11.8677   3
  -4 -11  -2 206.907 19.0362   1
   4  11   2 175.142 11.7740   3
   4  11   2 183.071 12.0739   3
   4  11   2 184.364 11.7004   4
  -5 -11  -2 -0.1353 1.73090   4
  -5 -11  -2 -3.1051 2.32734   3
  -5 -11  -2 -2.9851 7.20133   1
  -5 -11  -2 -2.5564 2.56755   3
  -5 -11  -2 -5.9533 9.05916   1
   5  11   2 0.72193 2.23563   3
   5  11   2 2.05842 1.78084   4
   5  11   2 -0.1301 2.26476   3
  -6 -11  -2 108.237 8.04488   4
  -6 -11  -2 121.074 8.56640   3
  -6 -11  -2 95.6748 8.23697   3
  -6 -11  -2 93.3744 15.1384   1
  -6 -11  -2 82.6947 15.0010   1
   6  11   2 97.1737 7.90924   4
   6  11   2 114.191 8.70475   3
   6  11   2 99.4459 8.29668   3
   7 -11   2 25.8596 2.56439   4
  -7 -11  -2 23.7503 4.57455   3
  -7 -11  -2 15.5680 13.8773   1
  -7 -11  -2 20.0449 13.3843   1
  -7 -11  -2 19.5181 3.93492   3
   7  11   2 16.1399 3.93490   3
   7  11   2 16.4865 3.15644   4
   7  11   2 19.5690 3.84793   3
  -8 -11  -2 12.5757 16.3937   1
  -8 -11  -2 9.20852 3.79353   3
  -8 -11  -2 9.74353 4.00593   3
  -8 -11  -2 32.3021 15.0027   1
   8 -11   2 15.3171 2.22415   4
   8  11   2 24.4964 4.48741   4
   8  11   2 19.3457 4.38585   3
  -9 -11  -2 5.83346 21.3734   1
  -9 -11  -2 -0.1864 19.2688   1
  -9 -11  -2 3.26463 3.77055   3
  -9 -11  -2 -1.2634 3.92593   3
   9 -11   2 -0.5954 1.35357   4
   9  11   2 -3.2771 3.11836   3
   9  11   2 0.16072 3.18367   4
 -10 -11  -2 3.13766 29.2382   1
  10 -11   2 6.16772 2.20802   4
  10  11   2 5.26939 3.47046   3
 -11 -11  -2 -2.1897 4.33684   3
  11 -12  -2 13.7486 16.3785   1
 -11 -12   2 6.52200 4.54888   4
 -11 -12   2 13.5633 35.2941   1
 -11 -12   2 11.1040 5.41732   3
  11  12  -2 45.9743 33.4704   1
  11  12  -2 12.9360 5.05020   3
 -11  12   2 7.97807 1.41194   3
 -10 -12   2 12.8747 25.2473   1
 -10 -12   2 2.93225 4.33881   3
 -10 -12   2 4.05392 2.92990   4
 -10 -12   2 14.6803 5.11697   3
  10 -12  -2 -4.4166 11.8804   1
  10  12  -2 4.84861 3.56289   3
 -10  12   2 4.15286 1.88475   3
  10  12  -2 -12.299 24.0229   1
 -10  12   2 4.13494 1.62174   3
  -9 -12   2 -3.4755 3.61830   3
  -9 -12   2 0.46196 2.61293   4
  -9 -12   2 -21.883 17.4709   1
   9 -12  -2 -3.5624 9.72409   1
  -9 -12   2 0.02287 3.26952   3
  -9  12   2 0.53236 1.65198   3
   9  12  -2 0.79751 2.72845   4
   9  12  -2 1.01826 3.32580   3
   9  12  -2 -17.879 17.5807   1
   9  12  -2 1.24972 2.86277   3
  -9  12   2 2.39912 1.46873   3
   8 -12  -2 18.0322 2.30860   3
   8 -12  -2 -4.6134 8.13577   1
  -8 -12   2 20.7757 4.09114   4
  -8 -12   2 18.1824 4.97083   3
  -8 -12   2 12.8429 13.7562   1
  -8 -12   2 16.6738 4.05944   3
   8  12  -2 18.4016 4.16283   3
   8  12  -2 11.8974 3.13325   4
  -8  12   2 18.3097 2.57047   3
   8  12  -2 20.8594 12.5813   1
   8  12  -2 19.2019 4.11871   3
  -8  12   2 25.0044 3.07468   3
  -7 -12   2 -5.1391 3.50878   3
  -7 -12   2 0.33276 2.47101   3
  -7 -12   2 11.1848 10.4053   1
   7 -12  -2 -0.9378 1.24073   3
  -7 -12   2 5.62229 2.46542   4
   7 -12  -2 -1.5276 6.55144   1
  -7  12   2 1.68326 1.41142   3
   7  12  -2 -2.1923 2.62214   3
   7  12  -2 -2.2178 2.26215   3
   7  12  -2 1.99450 1.98576   4
   7  12  -2 7.00179 10.5196   1
  -7  12   2 2.02943 1.61304   3
  -6 -12   2 72.7600 13.7880   1
  -6 -12   2 105.867 8.01924   3
   6 -12  -2 94.3352 6.14345   3
   6 -12  -2 82.9262 6.10374   3
  -6 -12   2 96.3652 8.10200   3
   6 -12  -2 95.7805 12.1486   1
  -6 -12   2 104.219 7.70412   4
   6  12  -2 93.3219 7.21804   4
   6  12  -2 93.5495 14.0595   1
   6  12  -2 100.105 7.65342   3
  -6  12   2 100.058 6.32987   3
  -6  12   2 80.9967 6.07503   3
   6  12  -2 100.264 7.62255   3
   5 -12  -2 127.322 13.8888   1
  -5 -12   2 130.829 9.59956   4
  -5 -12   2 124.462 16.7455   1
   5 -12  -2 149.340 8.53309   3
  -5 -12   2 138.550 9.62933   3
   5 -12  -2 134.814 8.55301   3
  -5  12   2 137.014 8.55279   3
   5  12  -2 129.020 16.0413   1
   5  12  -2 128.689 9.31291   3
  -5  12   2 151.439 8.70240   3
   5  12  -2 148.434 9.71583   3
   5  12  -2 135.938 9.26695   4
  -4 -12   2 119.955 8.34163   4
   4 -12  -2 116.023 12.8324   1
  -4 -12   2 121.557 8.28103   3
   4 -12  -2 111.354 7.37615   3
   4 -12  -2 116.182 7.38909   3
  -4 -12   2 125.649 8.89862   3
  -4  12   2 123.747 7.47755   3
   4  12  -2 116.909 7.82713   4
   4  12  -2 115.756 8.03507   3
   4  12  -2 129.625 13.8011   1
  -4  12   2 101.729 7.28914   3
   4  12  -2 120.735 8.36113   3
  -3 -12   2 2.83901 2.04278   3
  -3 -12   2 1.98507 1.59968   4
   3 -12  -2 3.09877 1.52537   3
   3 -12  -2 1.42810 1.27959   3
   3 -12  -2 2.89057 5.16142   1
  -3 -12   2 0.81032 2.26098   3
  -3 -12   2 -11.907 4.87679   1
  -3  12   2 1.92192 1.26976   3
  -3  12   2 1.24611 1.37917   3
   3  12  -2 0.65850 1.90290   3
   3  12  -2 10.0012 4.75106   1
   3  12  -2 1.75662 1.87104   3
   3  12  -2 1.58607 1.25265   4
  -2 -12   2 2.52354 5.00423   1
  -2 -12   2 6.79051 1.83798   3
  -2 -12   2 5.22362 1.70323   4
   2 -12  -2 4.27319 1.81973   3
   2 -12  -2 4.30806 4.99100   1
  -2 -12   2 1.73324 1.98693   3
  -2  12   2 5.26326 1.08301   4
  -2  12   2 6.76657 1.70321   3
   2  12  -2 5.07255 1.37370   4
   2  12  -2 -1.4496 4.09631   1
   2  12  -2 6.44758 1.85303   3
  -2  12   2 5.00140 1.51634   3
  -1 -12   2 23.3519 3.08770   4
   1 -12  -2 30.2136 3.34752   3
   1 -12  -2 33.0813 3.78926   3
  -1 -12   2 13.8011 5.50217   1
   1 -12  -2 29.4453 6.34250   1
  -1 -12   2 25.7030 3.26824   3
  -1 -12   2 30.0109 3.14695   3
  -1  12   2 25.6559 3.06979   3
   1  12  -2 26.6189 2.54355   4
  -1  12   2 30.8569 3.06339   3
  -1  12   2 29.0865 2.62466   4
   1  12  -2 26.0253 2.97645   3
   1  12  -2 29.4779 3.11952   3
   0 -12  -2 824.526 50.7661   1
   0 -12  -2 890.992 46.7606   3
   0 -12   2 747.098 46.2570   4
   0 -12  -2 801.718 46.5473   4
   0 -12   2 881.131 46.3326   3
   0 -12  -2 896.964 46.9052   3
   0 -12   2 838.240 46.2862   3
   0  12  -2 879.339 46.3323   3
   0  12   2 899.726 46.4815   4
   0  12   2 872.335 46.7577   3
   0  12  -2 808.070 46.1947   3
   1 -12   2 1.18285 3.10171   1
   1 -12   2 2.41637 1.10555   3
   1 -12   2 5.45718 1.22477   3
   1 -12   2 4.26496 1.14500   4
  -1 -12  -2 2.49889 1.29943   4
  -1 -12  -2 4.37223 2.04618   3
  -1 -12  -2 10.4349 5.28902   1
  -1 -12  -2 1.45929 1.81073   3
  -1 -12  -2 1.24490 4.59618   1
   1  12   2 3.46639 1.69526   3
   1  12   2 3.20122 1.77860   3
   1  12   2 7.24165 1.69353   4
  -2 -12  -2 202.036 17.5693   1
  -2 -12  -2 176.906 16.8210   1
   2 -12   2 198.215 11.4217   4
  -2 -12  -2 200.551 12.4749   3
   2 -12   2 190.301 11.1272   3
  -2 -12  -2 222.667 12.9022   3
  -2 -12  -2 212.534 12.4759   4
   2 -12   2 207.495 11.1232   3
   2  12   2 203.214 12.4174   3
   2  12   2 215.926 12.7031   3
  -2  12  -2 188.698 11.1242   3
   2  12   2 213.549 12.3335   4
  -2  12  -2 209.337 11.1533   3
  -3 -12  -2 1.61059 2.07913   4
   3 -12   2 0.61554 2.00413   1
  -3 -12  -2 4.25678 6.33539   1
   3 -12   2 1.19706 1.95762   1
  -3 -12  -2 3.67724 6.34480   1
  -3 -12  -2 1.60497 2.43256   3
  -3 -12  -2 4.82154 2.11588   3
   3  12   2 0.29503 1.32264   4
   3  12   2 1.26819 1.86807   3
   3  12   2 2.41706 2.00777   3
  -4 -12  -2 374.764 20.9477   3
  -4 -12  -2 345.843 26.9097   1
  -4 -12  -2 357.984 20.7289   4
  -4 -12  -2 338.196 20.9379   3
  -4 -12  -2 342.086 27.5758   1
   4  12   2 350.443 20.8787   3
   4  12   2 366.379 20.6608   4
   4  12   2 327.938 20.7944   3
  -5 -12  -2 33.9060 10.5763   1
  -5 -12  -2 52.4562 5.32892   3
  -5 -12  -2 48.1871 11.7044   1
  -5 -12  -2 53.9206 5.30714   4
  -5 -12  -2 46.5654 5.59948   3
   5  12   2 49.4819 5.63082   3
   5  12   2 48.6875 4.95189   4
   5  12   2 44.0304 5.12608   3
  -6 -12  -2 112.580 8.18963   4
  -6 -12  -2 101.481 8.36286   3
  -6 -12  -2 70.0459 16.9834   1
  -6 -12  -2 77.6568 15.3071   1
  -6 -12  -2 108.640 8.57684   3
   6  12   2 101.106 8.32002   3
   6  12   2 100.938 8.11977   3
   6  12   2 104.559 8.11256   4
  -7 -12  -2 9.30587 3.57918   3
  -7 -12  -2 3.05833 14.4755   1
  -7 -12  -2 -7.0685 11.8926   1
  -7 -12  -2 17.2088 3.22717   4
  -7 -12  -2 5.85395 3.36536   3
   7  12   2 9.14596 3.59084   3
   7  12   2 18.4846 3.94432   3
   7  12   2 10.8916 2.65132   4
  -8 -12  -2 10.7401 16.0828   1
   8 -12   2 32.7102 3.31801   4
  -8 -12  -2 23.0342 18.5212   1
  -8 -12  -2 35.8969 5.47338   3
  -8 -12  -2 28.9612 5.34649   3
   8  12   2 31.9168 4.95349   4
   8  12   2 33.0537 5.13335   3
  -9 -12  -2 9.91296 4.32287   3
   9 -12   2 7.45126 1.80971   4
  -9 -12  -2 20.5728 20.9314   1
  -9 -12  -2 5.86947 4.87661   3
  -9 -12  -2 -17.738 22.2084   1
   9  12   2 7.44018 3.42671   3
   9  12   2 11.4436 3.72008   4
 -10 -12  -2 -1.0610 4.25479   3
  10 -12   2 3.03884 1.72066   4
 -10 -12  -2 5.97195 29.0162   1
  10  12   2 3.30988 3.71903   3
  11 -13  -2 -9.8965 16.8124   1
 -11 -13   2 13.8920 51.1027   1
 -11 -13   2 -1.9232 3.88953   4
 -11 -13   2 -2.3288 4.64059   3
  11  13  -2 1.66363 4.66066   3
  10 -13  -2 39.3880 12.7911   1
 -10 -13   2 4.88097 5.78555   3
 -10 -13   2 18.7296 4.45192   4
 -10 -13   2 15.5654 5.18756   3
 -10 -13   2 5.64418 23.8178   1
  10  13  -2 11.6735 4.31504   3
  10  13  -2 -23.675 22.5825   1
   9 -13  -2 -13.063 9.71448   1
  -9 -13   2 -2.6995 3.64531   3
  -9 -13   2 -0.6554 2.40720   4
  -9 -13   2 -3.8337 3.58839   3
  -9 -13   2 24.1253 20.0744   1
   9  13  -2 5.73898 5.14509   3
  -9  13   2 2.06983 1.32793   3
   9  13  -2 -1.4961 20.1871   1
  -9  13   2 2.06033 1.33808   3
   9  13  -2 2.98190 3.49248   3
  -8 -13   2 55.5617 7.55502   3
   8 -13  -2 44.2385 3.77463   3
  -8 -13   2 55.9281 6.54626   4
  -8 -13   2 33.6351 17.5005   1
  -8 -13   2 49.4538 6.34367   3
   8 -13  -2 54.0937 10.5111   1
   8  13  -2 41.1200 5.75168   3
   8  13  -2 64.7415 7.38674   3
  -8  13   2 53.4046 4.08980   3
   8  13  -2 53.4693 6.14738   4
  -8  13   2 46.6043 3.92554   3
   8  13  -2 24.8429 14.4529   1
   7 -13  -2 6.16054 1.51531   3
   7 -13  -2 6.34101 7.40126   1
  -7 -13   2 3.85009 3.02878   3
  -7 -13   2 0.63919 3.56422   3
  -7 -13   2 19.7908 12.8634   1
  -7 -13   2 2.96818 2.31554   4
   7  13  -2 11.2015 10.6404   1
   7  13  -2 4.42494 2.88689   3
  -7  13   2 3.93944 1.65540   3
   7  13  -2 9.89953 3.01431   3
   7  13  -2 4.86910 2.19452   4
  -7  13   2 5.01000 1.46707   3
  -6 -13   2 0.39871 3.53559   3
  -6 -13   2 8.76997 2.74560   4
   6 -13  -2 4.61392 6.55172   1
   6 -13  -2 5.02486 1.51732   3
  -6 -13   2 10.5805 10.5388   1
   6 -13  -2 5.04716 1.48349   3
  -6 -13   2 6.37524 3.10006   3
  -6  13   2 4.80675 1.70257   3
   6  13  -2 5.46231 2.58686   3
   6  13  -2 14.9153 9.73773   1
   6  13  -2 5.63692 2.14468   4
   6  13  -2 7.27602 2.89788   3
  -6  13   2 3.74391 1.43152   3
  -5 -13   2 -0.0404 7.65635   1
   5 -13  -2 1.81707 1.35730   3
   5 -13  -2 6.08122 6.60275   1
  -5 -13   2 1.90278 2.16041   4
  -5 -13   2 2.29252 2.89033   3
   5 -13  -2 1.72583 1.31561   3
  -5 -13   2 0.55100 2.23994   3
   5  13  -2 -16.236 7.12572   1
  -5  13   2 1.97605 1.40208   3
   5  13  -2 1.66059 2.10952   3
   5  13  -2 -2.0070 2.06089   3
  -5  13   2 2.46179 1.61294   3
   5  13  -2 0.53528 1.64820   4
   4 -13  -2 53.2737 4.16833   3
   4 -13  -2 47.8682 9.22950   1
   4 -13  -2 51.8756 4.11493   3
  -4 -13   2 49.1066 5.02644   3
  -4 -13   2 49.8476 5.27062   4
  -4 -13   2 58.5620 5.97748   3
   4  13  -2 48.4827 4.72995   3
   4  13  -2 44.3828 9.67336   1
   4  13  -2 44.2002 5.12179   3
  -4  13   2 54.6837 4.06586   3
   4  13  -2 51.2008 4.48920   4
  -4  13   2 51.7668 4.18235   3
  -3 -13   2 19.7887 6.63063   1
  -3 -13   2 15.2823 2.87281   3
  -3 -13   2 11.6056 2.97021   3
   3 -13  -2 14.8105 2.38803   3
  -3 -13   2 15.3671 2.70339   4
   3 -13  -2 5.22676 5.93466   1
   3  13  -2 16.7672 2.75244   3
  -3  13   2 19.6413 2.44430   3
  -3  13   2 17.0457 2.24208   3
   3  13  -2 9.45551 5.84610   1
   3  13  -2 15.9105 2.29167   4
   3  13  -2 13.7985 2.66876   3
   2 -13  -2 8.88291 5.98327   1
   2 -13  -2 14.9112 2.28591   3
  -2 -13   2 14.4067 2.53334   3
  -2 -13   2 15.2036 2.22521   4
  -2 -13   2 14.7587 5.92955   1
  -2 -13   2 17.5215 2.82292   3
   2 -13  -2 10.5032 2.32723   3
  -2  13   2 17.6928 1.84423   4
   2  13  -2 16.0895 2.07567   4
   2  13  -2 14.0282 2.32606   3
  -2  13   2 15.2613 2.32386   3
  -2  13   2 11.4536 2.03096   3
   1 -13  -2 283.005 15.9460   3
   1 -13  -2 304.331 21.1583   1
  -1 -13   2 296.263 15.8994   3
  -1 -13   2 230.385 19.3655   1
  -1 -13   2 246.876 15.7740   4
  -1 -13   2 279.992 15.8777   3
  -1  13   2 242.987 15.8096   3
   1  13  -2 274.243 15.3746   4
   1  13  -2 262.325 15.7025   3
  -1  13   2 288.533 15.4930   4
   1  13  -2 285.542 15.8319   3
  -1  13   2 275.983 15.8086   3
   0 -13   2 1.22516 1.51862   3
   0 -13  -2 5.86621 2.18961   3
   0 -13  -2 3.85522 1.99947   3
   0 -13  -2 0.12304 1.49214   4
   0 -13   2 -1.0119 1.27734   4
   0 -13  -2 -1.2158 4.81974   1
   0 -13   2 -3.1256 3.95089   1
   0 -13   2 0.97206 1.54732   3
   0  13   2 1.32868 1.20796   4
   0  13  -2 2.26331 1.65708   3
   0  13  -2 3.95739 1.44084   3
   0  13   2 1.61484 1.60068   3
   1 -13   2 6.06460 1.38101   3
   1 -13   2 3.26141 3.61261   1
  -1 -13  -2 7.18749 2.17586   3
  -1 -13  -2 4.85553 5.68811   1
  -1 -13  -2 4.07990 2.17758   3
   1 -13   2 6.85385 1.36861   4
  -1 -13  -2 3.31632 1.54302   4
  -1 -13  -2 2.40371 5.32901   1
   1 -13   2 4.80388 1.40142   3
  -1  13  -2 8.37328 1.53323   3
   1  13   2 4.55462 1.99134   3
   1  13   2 5.67921 2.08780   3
   1  13   2 6.13372 1.46846   4
  -1  13  -2 5.45542 1.25407   3
   2 -13   2 110.188 7.28803   4
  -2 -13  -2 113.096 13.3411   1
   2 -13   2 122.333 7.00203   3
  -2 -13  -2 112.147 13.7765   1
  -2 -13  -2 132.545 8.50674   3
   2 -13   2 103.338 9.42084   1
   2 -13   2 136.137 6.98665   3
   2  13   2 121.951 8.44098   3
   2  13   2 134.076 8.68010   3
   2  13   2 131.663 8.20082   4
  -2  13  -2 122.372 6.98744   3
  -3 -13  -2 -2.9355 2.32880   3
  -3 -13  -2 -2.4449 1.49971   4
  -3 -13  -2 -2.6986 7.18959   1
  -3 -13  -2 4.43470 7.62467   1
  -3 -13  -2 -2.2033 1.98334   3
   3 -13   2 -1.3492 2.53305   1
   3 -13   2 0.43200 2.37145   1
   3  13   2 1.76299 2.08010   3
   3  13   2 0.44950 1.83612   3
   3  13   2 -1.1669 1.27506   4
  -4 -13  -2 545.688 29.6361   3
  -4 -13  -2 525.692 37.0351   1
  -4 -13  -2 513.380 29.2972   3
  -4 -13  -2 491.300 35.8961   1
  -4 -13  -2 490.972 29.1722   4
   4  13   2 505.783 29.4049   3
   4  13   2 493.440 29.2698   3
   4  13   2 511.677 29.0993   4
  -5 -13  -2 26.6623 4.00820   3
  -5 -13  -2 22.6256 3.42573   4
  -5 -13  -2 12.2849 9.96638   1
  -5 -13  -2 21.1525 4.14650   3
  -5 -13  -2 23.2823 12.5595   1
   5  13   2 22.2015 3.59219   3
   5  13   2 24.5837 3.82708   3
  -6 -13  -2 36.0552 14.2362   1
  -6 -13  -2 56.5876 13.8183   1
  -6 -13  -2 58.7633 6.03795   3
  -6 -13  -2 64.5948 6.09303   4
  -6 -13  -2 70.0960 7.17114   3
   6  13   2 49.2399 5.84626   3
   6  13   2 63.0504 6.02285   4
   6  13   2 57.0913 6.15670   3
  -7 -13  -2 4.64610 12.9623   1
  -7 -13  -2 4.19565 2.36850   4
  -7 -13  -2 16.9866 14.2775   1
  -7 -13  -2 0.83441 3.39123   3
  -7 -13  -2 8.62375 3.82853   3
   7  13   2 1.00313 3.16114   3
   7  13   2 7.65938 3.07859   3
   7  13   2 7.76357 2.35371   4
  -8 -13  -2 100.657 8.92282   3
  -8 -13  -2 76.6469 21.4118   1
  -8 -13  -2 112.947 24.4787   1
  -8 -13  -2 89.5164 9.48365   3
   8  13   2 95.6253 8.70786   4
   8  13   2 106.173 9.67960   3
   9 -13   2 17.5545 2.27682   4
  -9 -13  -2 15.3695 5.28359   3
  -9 -13  -2 11.0690 26.4764   1
  -9 -13  -2 15.7934 5.93452   3
  -9 -13  -2 4.86932 24.6726   1
   9  13   2 17.5178 4.61935   3
 -10 -13  -2 74.9585 9.68191   3
  10 -13   2 86.4826 6.20553   4
  10  13   2 71.7270 8.47219   3
  11 -14  -2 41.3826 19.0512   1
 -11 -14   2 6.96054 5.62698   3
 -11 -14   2 20.3043 5.65614   4
  10 -14  -2 -10.934 12.6903   1
 -10 -14   2 48.4452 29.8676   1
 -10 -14   2 8.69693 3.27344   4
 -10 -14   2 9.41487 4.74344   3
  10  14  -2 4.86520 4.46319   3
  -9 -14   2 -27.125 20.5775   1
   9 -14  -2 9.29731 10.3767   1
  -9 -14   2 11.3378 3.42730   4
  -9 -14   2 11.9138 5.36741   3
  -9 -14   2 12.2431 4.99324   3
   9  14  -2 4.42902 3.89392   3
   9  14  -2 23.7698 21.4682   1
   9  14  -2 10.3322 5.31588   3
   8 -14  -2 133.978 17.5084   1
  -8 -14   2 148.446 11.0540   3
  -8 -14   2 142.897 12.2725   3
  -8 -14   2 158.298 11.2527   4
  -8 -14   2 108.517 21.2320   1
  -8  14   2 140.666 8.24424   3
   8  14  -2 134.020 10.6428   3
   8  14  -2 89.7690 20.3296   1
  -8  14   2 142.151 8.31680   3
   8  14  -2 145.198 11.0912   3
  -7 -14   2 -2.0331 1.95381   4
  -7 -14   2 0.36108 3.91391   3
  -7 -14   2 3.50143 12.3226   1
  -7 -14   2 1.03352 2.94937   3
   7 -14  -2 0.18241 7.54594   1
   7 -14  -2 -0.4801 1.16861   3
  -7  14   2 0.91997 1.10874   3
   7  14  -2 0.50603 2.28592   4
   7  14  -2 2.06487 11.5050   1
   7  14  -2 3.11940 2.66397   3
   7  14  -2 0.00157 2.88493   3
[truncated: 2,430,897 more chars]
