# Supplementary material for: Synthesis and crystal structures of N,2,4,6-tetra­methyl­anilinium tri­fluoro­methane­sulfonate and N-iso­propyl­idene-N,2,4,6-tetra­methyl­anilinium tri­fluoro­methane­sulfonate
Source: Acta Crystallogr E Crystallogr Commun. 2024 Apr 26;80(Pt 5):543–9. doi: 10.1107/S2056989024003438 (PMC11074574; doi:10.1107/S2056989024003438)
Supplement: Supplementary file 2 [file e-80-00543-1sup2.hkl]

data_1                                                                          
_shelx_title ' GO_2_0m_a.res in P2(1)/n'                                        
_shelx_refln_list_code          4                                               
_shelx_F_calc_maximum      153.87                                               
_exptl_crystal_F_000       624.00                                               
_reflns_d_resolution_high  0.6479                                               
                                                                                
loop_                                                                           
 _space_group_symop_operation_xyz                                               
 'x, y, z'                                                                      
 '-x+1/2, y+1/2, -z+1/2'                                                        
 '-x, -y, -z'                                                                   
 'x-1/2, -y-1/2, z-1/2'                                                         
                                                                                
_cell_length_a     8.5194                                                       
_cell_length_b    18.1257                                                       
_cell_length_c     9.0875                                                       
_cell_angle_alpha  90.000                                                       
_cell_angle_beta  105.106                                                       
_cell_angle_gamma  90.000                                                       
                                                                                
_shelx_F_squared_multiplier     1.000                                           
                                                                                
loop_                                                                           
 _refln_index_h                                                                 
 _refln_index_k                                                                 
 _refln_index_l                                                                 
 _refln_F_squared_calc                                                          
 _refln_F_squared_meas                                                          
 _refln_F_squared_sigma                                                         
 _refln_observed_status                                                         
   2   0   0      10659.30      10113.00       544.99 o                         
   4   0   0        287.38        220.42         5.66 o                         
   6   0   0        120.91         90.55         3.40 o                         
   8   0   0        563.61        507.06        12.58 o                         
  10   0   0         12.06         20.92         4.94 o                         
  12   0   0          2.72         -0.27         9.36 o                         
   1   1   0        972.14        854.41        21.24 o                         
   2   1   0          8.03         13.19         0.78 o                         
   3   1   0        202.15        212.30         3.78 o                         
   4   1   0        266.55        216.52         3.89 o                         
   5   1   0        260.78        259.16         4.85 o                         
   6   1   0         18.35         15.06         1.65 o                         
   7   1   0         25.20         27.63         1.64 o                         
   8   1   0        218.84        208.85         4.58 o                         
   9   1   0         14.91         16.99         2.89 o                         
  10   1   0        218.54        206.21         7.15 o                         
  11   1   0          0.03          6.74         5.18 o                         
  12   1   0          8.03         11.63        15.33 o                         
   1   2   0       8506.76       7763.43       266.81 o                         
   2   2   0       1614.95       1436.91        21.67 o                         
   3   2   0        617.02        553.27         8.24 o                         
   4   2   0          0.63          2.40         0.60 o                         
   5   2   0          2.22          2.59         0.95 o                         
   6   2   0        148.77        122.02         3.13 o                         
   7   2   0        112.77         93.78         2.96 o                         
   8   2   0        122.39        126.06         3.69 o                         
   9   2   0        172.42        172.35         8.16 o                         
  10   2   0          0.07          7.75         2.49 o                         
  11   2   0          0.39         -0.49         3.52 o                         
  12   2   0         24.53         23.40         9.69 o                         
   1   3   0        249.06        251.78         6.48 o                         
   2   3   0       2756.80       2521.64        37.85 o                         
   3   3   0       9944.10      10427.16       325.79 o                         
   4   3   0        729.55        763.68        11.38 o                         
   5   3   0        162.96        157.71         3.36 o                         
   6   3   0        186.73        189.37         4.09 o                         
   7   3   0        180.59        177.02         3.96 o                         
   8   3   0        533.02        503.50         8.82 o                         
   9   3   0        305.42        288.58         7.11 o                         
  10   3   0         11.20         15.12         2.49 o                         
  11   3   0         48.46         48.99         6.64 o                         
  12   3   0          2.82          4.36        18.72 o                         
   0   4   0        417.21        310.76         7.76 o                         
   1   4   0       6438.66       5630.19       223.67 o                         
   2   4   0       3008.61       2671.12        43.73 o                         
   3   4   0        374.60        419.29         7.23 o                         
   4   4   0        263.22        263.37         4.49 o                         
   5   4   0        823.04        833.52        12.55 o                         
   6   4   0        236.62        242.58         4.79 o                         
   7   4   0        406.54        382.36         7.71 o                         
   8   4   0          2.75          1.64         2.02 o                         
   9   4   0         38.56         45.63         2.65 o                         
  10   4   0        277.81        277.19         7.91 o                         
  11   4   0          1.17          2.17         3.50 o                         
  12   4   0          7.82          6.96        15.62 o                         
   1   5   0       1102.81       1051.89        17.40 o                         
   2   5   0        149.95        137.62         2.75 o                         
   3   5   0        456.35        442.58         7.33 o                         
   4   5   0       1497.63       1456.93        21.73 o                         
   5   5   0       1071.02       1024.90        15.20 o                         
   6   5   0         26.86         28.04         1.46 o                         
   7   5   0         81.22         70.92         2.57 o                         
   8   5   0         85.15         89.01         3.72 o                         
   9   5   0         26.13         25.23         3.50 o                         
  10   5   0        170.91        182.31         6.48 o                         
  11   5   0          7.72         10.18         2.80 o                         
  12   5   0         14.95          7.21         5.24 o                         
   0   6   0        140.17        114.92         4.45 o                         
   1   6   0       6318.20       5628.96       107.12 o                         
   2   6   0        778.61        682.20        11.74 o                         
   3   6   0       1729.22       1582.77        24.23 o                         
   4   6   0        363.72        373.96         6.23 o                         
   5   6   0       1287.87       1269.96        19.99 o                         
   6   6   0        269.82        244.54         4.69 o                         
   7   6   0        474.22        426.61         7.37 o                         
   8   6   0          0.33          1.39         1.60 o                         
   9   6   0        383.34        365.64         8.11 o                         
  10   6   0         18.04         20.85         4.67 o                         
  11   6   0          6.52          5.92         5.15 o                         
  12   6   0          3.01          7.74         4.98 o                         
   1   7   0       2095.80       2005.51        32.95 o                         
   2   7   0        229.50        226.77         4.22 o                         
   3   7   0         70.44         79.78         2.00 o                         
   4   7   0        739.76        720.33        11.67 o                         
   5   7   0        105.14        120.12         2.78 o                         
   6   7   0        133.79        140.10         3.28 o                         
   7   7   0         38.32         36.52         1.77 o                         
   8   7   0         38.64         42.59         2.38 o                         
   9   7   0        129.11        140.97         5.82 o                         
  10   7   0         24.60         20.09         2.38 o                         
  11   7   0         30.25         30.13         4.94 o                         
  12   7   0          6.73          2.90         3.83 o                         
   0   8   0        875.11        859.30        19.61 o                         
   1   8   0        212.45        202.70         3.83 o                         
   2   8   0       2868.99       2593.52        42.48 o                         
   3   8   0       2221.41       2172.87        34.53 o                         
   4   8   0        119.16        119.85         2.54 o                         
   5   8   0        885.58        809.97        13.15 o                         
   6   8   0          1.75          1.97         1.24 o                         
   7   8   0        119.15        133.49         3.33 o                         
   8   8   0         32.78         36.37         2.44 o                         
   9   8   0          1.30          5.18         5.21 o                         
  10   8   0         24.76         26.94         6.71 o                         
  11   8   0          2.31          2.29         3.82 o                         
  12   8   0          5.86         11.95         3.36 o                         
   1   9   0        382.07        374.66         6.52 o                         
   2   9   0        246.10        244.43         4.70 o                         
   3   9   0        889.36        818.55        12.89 o                         
   4   9   0         26.17         24.65         1.76 o                         
   5   9   0        112.10        118.27         3.13 o                         
   6   9   0          0.34          3.16         1.19 o                         
   7   9   0        307.85        302.09         7.16 o                         
   8   9   0         14.62         17.06         2.14 o                         
   9   9   0         89.61         86.10         4.98 o                         
  10   9   0         50.48         55.91         4.37 o                         
  11   9   0         58.45         65.57        13.84 o                         
   0  10   0         90.08        103.44         4.18 o                         
   1  10   0         97.98        117.71         2.73 o                         
   2  10   0        805.29        782.54        12.83 o                         
   3  10   0         44.14         37.96         1.55 o                         
   4  10   0        641.53        694.20        15.92 o                         
   5  10   0         51.05         52.94         3.65 o                         
   6  10   0        584.02        598.91        12.45 o                         
   7  10   0        591.85        573.80        12.88 o                         
   8  10   0         16.33         17.30         3.64 o                         
   9  10   0         68.17         54.75         3.85 o                         
  10  10   0         17.73         24.26         7.73 o                         
  11  10   0          0.01          5.31        17.62 o                         
   1  11   0         50.23         52.27         1.98 o                         
   2  11   0          5.46          5.44         0.94 o                         
   3  11   0        195.69        219.72         4.39 o                         
   4  11   0        283.30        276.86         8.47 o                         
   5  11   0          2.41          3.83         1.81 o                         
   6  11   0        193.72        207.51         8.06 o                         
   7  11   0         21.21         26.60         2.81 o                         
   8  11   0        129.25        139.21         5.54 o                         
   9  11   0          1.05         -0.40         3.39 o                         
  10  11   0          5.83         -1.89         5.56 o                         
  11  11   0          0.83          1.92         4.56 o                         
   0  12   0       2423.24       2130.64        47.39 o                         
   1  12   0          7.72          9.25         1.09 o                         
   2  12   0        659.89        615.95        10.36 o                         
   3  12   0       1467.07       1474.61        23.89 o                         
   4  12   0        884.92        881.25        18.76 o                         
   5  12   0         16.06         14.50         3.11 o                         
   6  12   0        224.98        247.19         7.52 o                         
   7  12   0        121.60        122.60         9.68 o                         
   8  12   0        458.80        456.24        20.23 o                         
   9  12   0          0.55         -1.28         2.98 o                         
  10  12   0          5.38          5.73         6.15 o                         
  11  12   0         48.38         57.53         7.55 o                         
   1  13   0        161.51        129.85         3.22 o                         
   2  13   0        412.02        458.13         9.39 o                         
   3  13   0         89.75         92.45         2.60 o                         
   4  13   0        308.46        269.60         7.43 o                         
   5  13   0         10.51          3.25         2.72 o                         
   6  13   0         12.26         17.36         3.83 o                         
   7  13   0        125.80        121.03         5.77 o                         
   8  13   0         76.70         83.52         5.02 o                         
   9  13   0          0.00         -4.27         4.57 o                         
  10  13   0        165.22        184.18        24.78 o                         
  11  13   0          6.28          5.87         8.17 o                         
   0  14   0       1951.38       1730.43        40.81 o                         
   1  14   0          8.87          8.70         1.18 o                         
   2  14   0        341.21        327.49         6.54 o                         
   3  14   0         75.61         75.98         2.96 o                         
   4  14   0          7.89          5.93         2.57 o                         
   5  14   0         16.27         16.62         3.71 o                         
   6  14   0         59.28         63.36         3.99 o                         
   7  14   0          5.02         -0.12         4.11 o                         
   8  14   0         94.59         78.82         5.82 o                         
   9  14   0         57.60         57.63        20.11 o                         
  10  14   0          1.19          1.80        28.25 o                         
   1  15   0          3.21          1.23         1.30 o                         
   2  15   0          7.64          6.26         1.63 o                         
   3  15   0        116.40        109.83         3.05 o                         
   4  15   0          7.18         10.11         2.41 o                         
   5  15   0         20.60         28.67         3.02 o                         
   6  15   0        101.58         92.85         4.73 o                         
   7  15   0        102.30         93.47         9.20 o                         
   8  15   0         37.39         36.67        11.50 o                         
   9  15   0         38.69         25.48        11.66 o                         
  10  15   0         30.21         30.00        20.47 o                         
   0  16   0         89.07         89.03         6.25 o                         
   1  16   0       1396.22       1395.63        27.59 o                         
   2  16   0        150.48        140.84         4.45 o                         
   3  16   0        418.80        431.81         8.40 o                         
   4  16   0         12.42          8.15         2.50 o                         
   5  16   0          9.20         11.21         3.62 o                         
   6  16   0        135.80        118.82         6.43 o                         
   7  16   0        412.70        465.27        24.76 o                         
   8  16   0         33.72         28.36         8.94 o                         
   9  16   0         26.98         13.42        12.82 o                         
  10  16   0          8.79         -1.38         5.99 o                         
   1  17   0         19.66         29.50         2.11 o                         
   2  17   0          0.20         -0.56         1.85 o                         
   3  17   0         49.59         40.37         2.40 o                         
   4  17   0         29.78         30.01         3.22 o                         
   5  17   0          3.25          1.63         4.84 o                         
   6  17   0        313.64        315.07        10.91 o                         
   7  17   0         36.30         34.07         7.18 o                         
   8  17   0         44.72         42.80        18.39 o                         
   9  17   0         70.94         58.72         9.05 o                         
  10  17   0          6.82         -7.74         7.74 o                         
   0  18   0          0.30         -1.58         3.55 o                         
   1  18   0        333.50        334.87         8.26 o                         
   2  18   0         37.38         35.33         2.54 o                         
   3  18   0         64.58         50.25         4.93 o                         
   4  18   0          9.10          6.55         2.68 o                         
   5  18   0        100.75        112.06        10.25 o                         
   6  18   0         48.26         45.98         8.83 o                         
   7  18   0         12.99          7.71         4.49 o                         
   8  18   0         57.65         56.26        14.85 o                         
   9  18   0         22.04         23.10         8.72 o                         
   1  19   0         79.50         85.10         4.51 o                         
   2  19   0          1.51         -0.62         1.61 o                         
   3  19   0          0.47         -1.88         3.20 o                         
   4  19   0          7.62         12.62         4.35 o                         
   5  19   0         68.79         76.14         8.82 o                         
   6  19   0        168.36        170.28        15.79 o                         
   7  19   0         13.89         29.71         8.57 o                         
   8  19   0         13.21         -7.01        22.81 o                         
   9  19   0         17.43         15.95        17.78 o                         
   0  20   0          0.27         -0.11         2.44 o                         
   1  20   0        117.60        115.41         6.81 o                         
   2  20   0          0.30          1.61         3.77 o                         
   3  20   0        283.62        299.33        13.44 o                         
   4  20   0         12.68          5.32         3.50 o                         
   5  20   0        118.10        129.62         9.63 o                         
   6  20   0         51.52         75.20         9.03 o                         
   7  20   0         34.64         26.86        11.53 o                         
   8  20   0          8.62          1.60        19.53 o                         
   1  21   0          1.16          4.96         2.94 o                         
   2  21   0          0.85          3.24         4.34 o                         
   3  21   0         84.06         66.29         9.09 o                         
   4  21   0         48.91         42.92         6.68 o                         
   5  21   0         10.48         11.53         4.09 o                         
   6  21   0          2.32          1.00         4.39 o                         
   7  21   0          8.62         61.75        57.35 o                         
   8  21   0          1.36        173.58        79.85 o                         
   0  22   0         36.84         35.91         6.28 o                         
   1  22   0         83.67         92.72         4.47 o                         
   2  22   0        135.47        155.82        10.74 o                         
   3  22   0          0.04          2.79         6.12 o                         
   4  22   0         94.23         73.70         7.57 o                         
   5  22   0          0.48         -2.48        11.65 o                         
   6  22   0         52.41        -33.00        53.91 o                         
   7  22   0          0.42         -5.17        21.78 o                         
   1  23   0         18.52         13.87         5.69 o                         
   2  23   0         24.33         23.43         3.92 o                         
   3  23   0          3.99          5.09         2.39 o                         
   4  23   0         24.65         23.96         6.53 o                         
   5  23   0          2.06         -3.98         9.52 o                         
   6  23   0          4.29         -6.57        11.56 o                         
   7  23   0          9.61          9.93         8.12 o                         
   0  24   0         22.55          8.59        14.07 o                         
   1  24   0         23.36         27.63         3.00 o                         
   2  24   0         90.06        115.84         8.02 o                         
   3  24   0         19.06         22.53         3.09 o                         
   4  24   0        139.49        154.71        18.91 o                         
   5  24   0          1.29          8.29         7.22 o                         
   6  24   0         11.77          8.99        10.97 o                         
   1  25   0         51.56         44.65         9.23 o                         
   2  25   0          4.61          0.66         6.09 o                         
   3  25   0         26.07        -11.65        11.65 o                         
   4  25   0         16.14         10.31        12.45 o                         
   5  25   0          0.35          7.63         7.94 o                         
   0  26   0         94.58        136.42        14.81 o                         
   1  26   0          0.20         -2.64         9.54 o                         
   2  26   0         18.43         11.34         4.20 o                         
   3  26   0         19.14         24.90         6.39 o                         
   4  26   0         43.13        -27.34        51.08 o                         
   1  27   0          3.85          3.94         3.56 o                         
   2  27   0         12.01          8.71         3.55 o                         
   3  27   0          3.67          5.91         4.78 o                         
 -11   0   1         53.80         54.61         7.24 o                         
  -9   0   1         27.85         32.87         4.15 o                         
  -7   0   1        205.64        207.57         6.03 o                         
  -5   0   1        218.86        216.85         6.21 o                         
  -3   0   1        349.43        402.34        10.72 o                         
  -1   0   1       1758.42       1664.73        40.30 o                         
   1   0   1       9752.34       7596.31       289.51 o                         
   3   0   1        229.61        223.10         5.91 o                         
   5   0   1       1377.64       1218.07        24.65 o                         
   7   0   1       1423.71       1333.11        29.33 o                         
   9   0   1        105.66         94.78         8.98 o                         
  11   0   1        138.07        167.73         9.94 o                         
 -12   1   1          0.86         -2.71         6.65 o                         
 -11   1   1         61.50         66.43         6.42 o                         
 -10   1   1         57.21         57.65         4.35 o                         
  -9   1   1         57.49         55.21         3.72 o                         
  -8   1   1         40.31         41.72         2.08 o                         
  -7   1   1        534.01        537.51         9.02 o                         
  -6   1   1        213.28        234.11         4.58 o                         
  -5   1   1        707.86        709.27        11.59 o                         
  -4   1   1        710.19        654.64        10.86 o                         
  -3   1   1       1545.63       1424.40        21.81 o                         
  -2   1   1       1408.84       1570.18        24.68 o                         
   0   1   1        296.59        283.60        16.56 o                         
   1   1   1       3389.00       3019.94        65.25 o                         
   2   1   1        420.31        379.12         6.40 o                         
   3   1   1        385.68        289.85         4.89 o                         
   4   1   1        118.40         96.63         2.24 o                         
   5   1   1         61.60         85.52         2.16 o                         
   6   1   1          6.12          7.11         1.20 o                         
   7   1   1          0.12          6.66         1.43 o                         
   8   1   1        138.24        123.79         3.94 o                         
   9   1   1         72.67         69.85         5.11 o                         
  10   1   1          3.10          6.93         5.29 o                         
  11   1   1         42.84         49.12         4.71 o                         
  12   1   1         33.12         34.85         6.99 o                         
 -12   2   1          2.04          5.76         3.92 o                         
 -11   2   1          4.62         11.31         4.48 o                         
 -10   2   1         33.72         31.56         2.85 o                         
  -9   2   1        104.18        111.80         4.35 o                         
  -8   2   1          0.09          1.11         1.54 o                         
  -7   2   1        378.26        353.82         6.87 o                         
  -6   2   1        212.14        238.75         4.61 o                         
  -5   2   1        238.04        283.49         4.99 o                         
  -4   2   1        166.64        174.28         3.18 o                         
  -3   2   1        421.75        440.17         6.88 o                         
  -2   2   1      14126.60      12536.00       676.26 o                         
  -1   2   1        536.12        578.96         9.79 o                         
   0   2   1        225.94        231.80         4.16 o                         
   1   2   1        533.15        516.43         7.71 o                         
   2   2   1        464.09        461.59         7.67 o                         
   3   2   1        368.70        317.83         5.13 o                         
   4   2   1        259.71        234.02         4.29 o                         
   5   2   1         27.59         28.87         1.64 o                         
   6   2   1         12.33         11.41         1.66 o                         
   7   2   1         64.49         62.30         2.47 o                         
   8   2   1         25.99         25.42         2.91 o                         
   9   2   1         15.81         14.83         2.57 o                         
  10   2   1          8.24          6.35         2.37 o                         
  11   2   1         11.32          8.60         2.90 o                         
  12   2   1         11.48         20.87        10.61 o                         
 -12   3   1         21.52         19.27         8.30 o                         
 -11   3   1        103.92         92.36         7.78 o                         
 -10   3   1         22.48         24.87         3.16 o                         
  -9   3   1        505.80        495.36         9.72 o                         
  -8   3   1        222.73        199.28         4.96 o                         
  -7   3   1        303.83        299.22         5.73 o                         
  -6   3   1        614.57        616.48         9.84 o                         
  -5   3   1        200.13        218.66         3.93 o                         
  -4   3   1        534.52        544.90         8.13 o                         
  -3   3   1       1645.42       1850.45        26.19 o                         
  -2   3   1      10343.90       9756.48       438.20 o                         
  -1   3   1       3706.50       3566.04        78.64 o                         
   0   3   1      10070.99      10085.95       271.06 o                         
   1   3   1       1156.28       1081.49        17.85 o                         
   2   3   1       2060.08       1876.94        29.50 o                         
   3   3   1         13.94         15.17         0.97 o                         
   4   3   1       2546.16       2526.18        37.11 o                         
   5   3   1        219.41        195.61         4.05 o                         
   6   3   1         23.10         23.24         1.38 o                         
   7   3   1        670.21        610.59        10.85 o                         
   8   3   1        606.55        583.55        11.32 o                         
   9   3   1        193.28        195.01        10.43 o                         
  10   3   1         74.94         75.48         4.37 o                         
  11   3   1          0.27         -0.71         2.40 o                         
  12   3   1         10.03         10.92         4.60 o                         
 -12   4   1         19.16         15.49        15.43 o                         
 -11   4   1         16.72         21.67         3.65 o                         
 -10   4   1         81.77         73.91         4.52 o                         
  -9   4   1        297.15        307.39         8.07 o                         
  -8   4   1          2.42          0.63         1.98 o                         
  -7   4   1         37.20         32.09         1.83 o                         
  -6   4   1        209.09        206.86         4.03 o                         
  -5   4   1          1.47         -0.78         0.78 o                         
  -4   4   1        272.84        246.22         4.16 o                         
  -3   4   1       1296.44       1337.43        18.57 o                         
  -2   4   1        749.65        798.15        11.61 o                         
  -1   4   1       1864.22       1635.55        26.90 o                         
   0   4   1         38.46         30.33         0.98 o                         
   1   4   1       6750.08       5987.97       228.82 o                         
   2   4   1       3788.74       3633.30        65.66 o                         
   3   4   1        209.62        207.28         3.73 o                         
   4   4   1       1348.48       1230.48        18.58 o                         
   5   4   1          2.00          1.06         0.82 o                         
   6   4   1         47.41         35.13         1.85 o                         
   7   4   1          1.48          6.14         1.30 o                         
   8   4   1         59.62         67.08         3.18 o                         
   9   4   1        523.34        515.10        11.85 o                         
  10   4   1         43.34         49.59         4.71 o                         
  11   4   1         29.84         29.35         4.08 o                         
  12   4   1         14.51         20.03         6.63 o                         
 -12   5   1          1.11         -0.47        12.30 o                         
 -11   5   1         88.26         86.21         4.01 o                         
 -10   5   1         90.21         93.09         3.90 o                         
  -9   5   1         89.38         85.64         3.50 o                         
  -8   5   1        179.72        171.93         4.22 o                         
  -7   5   1         53.37         56.43         2.82 o                         
  -6   5   1       1603.06       1564.65        23.55 o                         
  -5   5   1         18.30         10.80         1.26 o                         
  -4   5   1         37.38         23.21         1.26 o                         
  -3   5   1          0.39          1.24         0.76 o                         
  -2   5   1        115.73        131.56         2.38 o                         
  -1   5   1        193.93        200.65         4.67 o                         
   0   5   1          4.24         10.23         0.71 o                         
   1   5   1       8243.67       7951.21       303.73 o                         
   2   5   1        631.70        489.79        10.40 o                         
   3   5   1        362.16        291.54         7.47 o                         
   4   5   1        343.83        380.60         6.42 o                         
   5   5   1          2.66          0.38         1.18 o                         
   6   5   1        247.05        222.74         4.28 o                         
   7   5   1          9.83         10.02         1.45 o                         
   8   5   1        197.48        186.14         4.98 o                         
   9   5   1          2.33          8.85         5.38 o                         
  10   5   1         33.93         50.71         5.86 o                         
  11   5   1         10.27          4.66         5.22 o                         
  12   5   1          0.03          4.83         3.96 o                         
 -12   6   1          0.06          6.12         5.04 o                         
 -11   6   1         10.23          8.54         4.03 o                         
 -10   6   1         44.35         49.57         2.88 o                         
  -9   6   1         57.22         55.02         4.55 o                         
  -8   6   1         39.91         42.86         2.13 o                         
  -7   6   1        106.71         95.27         3.15 o                         
  -6   6   1        390.12        396.39         7.17 o                         
  -5   6   1       1571.12       1571.71        23.73 o                         
  -4   6   1        155.46        176.05         3.54 o                         
  -3   6   1         18.79         16.46         1.14 o                         
  -2   6   1       1827.08       1682.79        28.76 o                         
  -1   6   1        145.16        132.64         2.57 o                         
   0   6   1        657.09        595.51         9.68 o                         
   1   6   1        263.81        289.81         5.00 o                         
   2   6   1       2579.00       2541.59        57.08 o                         
   3   6   1       3570.58       3540.86        64.45 o                         
   4   6   1         29.04         19.40         1.12 o                         
   5   6   1         20.33         19.23         1.97 o                         
   6   6   1        108.56        111.25         4.22 o                         
   7   6   1         82.60         73.62         2.66 o                         
   8   6   1         77.35         88.41         3.35 o                         
   9   6   1         47.23         50.85         4.27 o                         
  10   6   1         41.01         45.46         4.18 o                         
  11   6   1          4.18          2.30         3.39 o                         
  12   6   1         21.02          8.00         5.73 o                         
 -12   7   1         74.51         84.08         6.20 o                         
 -11   7   1         53.40         43.81         3.28 o                         
 -10   7   1         23.65         29.58         6.14 o                         
  -9   7   1         76.98         82.43         4.19 o                         
  -8   7   1        376.29        358.02         7.45 o                         
  -7   7   1         97.71        107.62         3.22 o                         
  -6   7   1       2417.45       2478.62        36.88 o                         
  -5   7   1          1.43          0.88         0.98 o                         
  -4   7   1        431.44        393.21         6.92 o                         
  -3   7   1        224.31        229.54         4.61 o                         
  -2   7   1        624.48        508.27         7.77 o                         
  -1   7   1        371.41        315.85         6.55 o                         
   0   7   1        132.67         75.61         1.80 o                         
   1   7   1        427.56        439.90         7.48 o                         
   2   7   1       3396.47       3242.59        67.13 o                         
   3   7   1         36.08         31.66         1.99 o                         
   4   7   1         80.37         74.86         3.09 o                         
   5   7   1        234.82        218.29         6.31 o                         
   6   7   1        662.09        616.07        10.56 o                         
   7   7   1         20.73         16.00         1.73 o                         
   8   7   1         34.35         41.39         4.16 o                         
   9   7   1          0.02         -2.35         3.04 o                         
  10   7   1         24.19         31.84         4.56 o                         
  11   7   1         21.60         14.41         5.11 o                         
 -12   8   1          6.24         10.77         3.35 o                         
 -11   8   1         17.68         14.52         3.09 o                         
 -10   8   1         37.75         33.67         3.46 o                         
  -9   8   1         63.70         59.29         2.94 o                         
  -8   8   1         81.86         84.12         4.02 o                         
  -7   8   1        243.12        236.86         4.98 o                         
  -6   8   1        137.26        154.96         3.74 o                         
  -5   8   1          0.70          1.65         1.30 o                         
  -4   8   1        363.88        371.29         6.65 o                         
  -3   8   1        310.44        306.31         5.36 o                         
  -2   8   1       2968.94       2898.50        50.12 o                         
  -1   8   1        552.89        484.13         8.19 o                         
   0   8   1       1534.09       1459.78        22.26 o                         
   1   8   1        479.52        426.82         7.09 o                         
   2   8   1         21.35         19.34         1.77 o                         
   3   8   1         13.43         15.21         1.66 o                         
   4   8   1        193.93        184.18         5.00 o                         
   5   8   1          4.65         -0.64         2.11 o                         
   6   8   1          6.12         13.66         2.07 o                         
   7   8   1          0.02         -0.93         1.59 o                         
   8   8   1        100.04        105.75         4.15 o                         
   9   8   1         48.74         52.89         2.84 o                         
  10   8   1         96.81        100.05         4.50 o                         
  11   8   1          8.28         29.09         7.52 o                         
 -12   9   1         21.84         27.65         3.70 o                         
 -11   9   1         19.05         20.17         4.46 o                         
 -10   9   1         22.75         24.13         5.20 o                         
  -9   9   1         22.83         19.52         2.91 o                         
  -8   9   1        220.89        214.74         5.26 o                         
  -7   9   1        118.94        110.86         3.23 o                         
  -6   9   1         65.42         58.71         2.23 o                         
  -5   9   1       1156.40       1160.35        17.85 o                         
  -4   9   1        389.99        367.47         6.98 o                         
  -3   9   1        802.42        786.97        13.35 o                         
  -2   9   1          3.82          5.55         1.06 o                         
  -1   9   1        573.00        551.07         8.91 o                         
   0   9   1       1462.53       1384.29        21.22 o                         
   1   9   1       1893.42       1751.67        26.78 o                         
   2   9   1          4.17          2.83         0.74 o                         
   3   9   1        121.16        111.42         3.84 o                         
   4   9   1         93.60         79.05         3.57 o                         
   5   9   1         44.78         40.51         2.72 o                         
   6   9   1        478.29        465.60         9.99 o                         
   7   9   1        175.29        148.87         5.07 o                         
   8   9   1        403.74        379.46         9.99 o                         
   9   9   1         90.94        110.89         5.93 o                         
  10   9   1          5.32          2.65         9.11 o                         
  11   9   1         15.59         15.62         7.76 o                         
 -12  10   1         42.52         18.74        12.15 o                         
 -11  10   1         41.96         52.45         6.48 o                         
 -10  10   1          0.01         -2.30         2.30 o                         
  -9  10   1         47.63         49.42         4.04 o                         
  -8  10   1          5.06          5.29         1.65 o                         
  -7  10   1         62.53         63.59         3.73 o                         
  -6  10   1         84.24         87.63         2.85 o                         
  -5  10   1        420.90        408.46         7.48 o                         
  -4  10   1         15.58         13.80         1.18 o                         
  -3  10   1         35.00         46.59         2.48 o                         
  -2  10   1        772.62        777.41        14.35 o                         
  -1  10   1        139.95        152.66         3.23 o                         
   0  10   1        365.45        356.49         6.07 o                         
   1  10   1       1472.06       1476.57        22.75 o                         
   2  10   1        504.40        492.33         7.86 o                         
   3  10   1         10.03         11.46         2.08 o                         
   4  10   1        443.49        460.06        10.87 o                         
   5  10   1          0.15          0.40         1.76 o                         
   6  10   1        106.44         99.11         3.82 o                         
   7  10   1          2.86         -1.59         2.12 o                         
   8  10   1          3.80          5.59         4.54 o                         
   9  10   1         44.90         41.30        13.74 o                         
  10  10   1        108.62        132.40         6.99 o                         
  11  10   1          0.02         -3.97         4.13 o                         
 -11  11   1         41.85         29.75        12.21 o                         
 -10  11   1         10.07          8.35         3.49 o                         
  -9  11   1        140.53        156.18         7.05 o                         
  -8  11   1        120.43        131.06         5.70 o                         
  -7  11   1        240.51        240.87         5.25 o                         
  -6  11   1          1.59          0.54         1.05 o                         
  -5  11   1         84.27         81.36         2.55 o                         
  -4  11   1         10.48         11.16         1.42 o                         
  -3  11   1        417.91        376.58         7.49 o                         
  -2  11   1       1197.01       1132.04        32.93 o                         
  -1  11   1          6.09          7.54         0.89 o                         
   0  11   1        110.01        138.16         3.35 o                         
   1  11   1        271.27        240.47         4.90 o                         
   2  11   1          4.24          1.79         0.76 o                         
   3  11   1        372.01        341.55        11.82 o                         
   4  11   1        382.10        366.22        10.06 o                         
   5  11   1         82.57         92.62         4.66 o                         
   6  11   1        103.19        101.19         4.79 o                         
   7  11   1        192.27        195.11         7.30 o                         
   8  11   1         32.91         24.63         4.40 o                         
   9  11   1        106.40        104.10         5.90 o                         
  10  11   1          2.88          0.50         5.33 o                         
  11  11   1          9.14          4.05        11.04 o                         
 -11  12   1         32.57         41.70        13.18 o                         
 -10  12   1          0.09        -11.42        11.42 o                         
  -9  12   1         25.94         30.99         8.03 o                         
  -8  12   1          2.78          2.64         4.09 o                         
  -7  12   1         53.84         65.73         3.39 o                         
  -6  12   1         46.50         51.40         2.29 o                         
  -5  12   1          0.19         -0.57         1.81 o                         
  -4  12   1         20.08         21.65         1.57 o                         
  -3  12   1        690.82        713.99        12.57 o                         
  -2  12   1        257.92        265.54         5.29 o                         
  -1  12   1         10.89          5.22         0.86 o                         
   0  12   1        121.71        122.67         2.78 o                         
   1  12   1          5.74          3.31         1.11 o                         
   2  12   1          9.57          7.21         1.27 o                         
   3  12   1        166.12        188.33         8.40 o                         
   4  12   1          4.91         13.46         3.65 o                         
   5  12   1          2.52          1.56         2.50 o                         
   6  12   1         58.26         58.13         4.32 o                         
   7  12   1        149.99        158.58        10.37 o                         
   8  12   1          1.80          0.50         3.36 o                         
   9  12   1         82.82         87.67        10.11 o                         
  10  12   1         82.28        111.33        14.08 o                         
  11  12   1        143.44        172.05        13.34 o                         
 -11  13   1         27.36         91.10        38.81 o                         
 -10  13   1          5.25          5.67        16.87 o                         
  -9  13   1        199.76        200.98         9.97 o                         
  -8  13   1         89.80         95.73         5.87 o                         
  -7  13   1        281.00        286.32        10.62 o                         
  -6  13   1         16.84         13.32         2.25 o                         
  -5  13   1        317.51        326.32         9.55 o                         
  -4  13   1         86.79         86.31         2.73 o                         
  -3  13   1       1181.60       1125.25        20.20 o                         
  -2  13   1        271.41        273.98         7.86 o                         
  -1  13   1        310.82        250.87         4.66 o                         
   0  13   1          0.19          3.39         0.99 o                         
   1  13   1       1271.75       1181.53        19.85 o                         
   2  13   1          6.78          4.46         0.90 o                         
   3  13   1        252.31        245.90         8.01 o                         
   4  13   1          2.06         -1.00         1.76 o                         
   5  13   1        290.46        290.66         9.14 o                         
   6  13   1          9.57          5.78         3.90 o                         
   7  13   1        185.68        195.45        11.10 o                         
   8  13   1          6.70          7.15         5.39 o                         
   9  13   1          0.18          4.52         7.69 o                         
  10  13   1         18.07         36.44        16.85 o                         
 -11  14   1          0.09        -10.17        10.17 o                         
 -10  14   1          0.62         -0.63         6.44 o                         
  -9  14   1          1.56         -7.87         7.87 o                         
  -8  14   1          2.86          0.20         3.74 o                         
  -7  14   1         46.80         61.50         4.28 o                         
  -6  14   1          5.52         10.10         2.53 o                         
  -5  14   1        127.77        120.59         3.37 o                         
  -4  14   1          3.60          1.29         1.75 o                         
  -3  14   1        492.52        441.24         8.62 o                         
  -2  14   1        646.70        620.87        12.54 o                         
  -1  14   1         10.60          6.83         1.20 o                         
   0  14   1         42.93         39.89         1.74 o                         
   1  14   1       1103.73       1019.96        16.45 o                         
   2  14   1         40.16         38.38         1.77 o                         
   3  14   1         56.75         44.89         3.18 o                         
   4  14   1         50.86         45.97         2.89 o                         
   5  14   1         83.66         88.73         4.53 o                         
   6  14   1          0.00         -0.78         3.85 o                         
   7  14   1         43.93         37.02         4.60 o                         
   8  14   1          1.62         -2.58         5.96 o                         
   9  14   1          4.01          3.82        12.43 o                         
  10  14   1         17.59         23.52        18.10 o                         
 -10  15   1         49.19         35.72        11.54 o                         
  -9  15   1          5.66          8.08         9.24 o                         
  -8  15   1         28.27         40.46         4.43 o                         
  -7  15   1         24.54         21.48         5.89 o                         
  -6  15   1          8.98          3.85         2.49 o                         
  -5  15   1          0.07         -1.54         1.54 o                         
  -4  15   1        300.72        304.87         6.32 o                         
  -3  15   1          2.08          4.10         1.29 o                         
  -2  15   1          4.66          6.78         1.43 o                         
  -1  15   1        581.13        567.30        12.37 o                         
   0  15   1        311.31        305.49         6.80 o                         
   1  15   1         11.96         17.03         1.68 o                         
   2  15   1        574.94        527.48        13.28 o                         
   3  15   1         72.60         72.96         3.13 o                         
   4  15   1        499.14        527.93        11.48 o                         
   5  15   1         20.95         25.47         3.11 o                         
   6  15   1        153.60        157.86         7.36 o                         
   7  15   1          0.64         -2.69         4.53 o                         
   8  15   1         84.83         85.80         7.10 o                         
   9  15   1          5.89          4.46         7.07 o                         
  10  15   1         22.32         18.92         8.55 o                         
 -10  16   1          0.68         -5.26         7.15 o                         
  -9  16   1         53.78         67.27         8.22 o                         
  -8  16   1         28.06         23.91         4.30 o                         
  -7  16   1         11.05         14.74         3.67 o                         
  -6  16   1          8.99          5.17         3.89 o                         
  -5  16   1         14.17         16.48         2.10 o                         
  -4  16   1        146.90        141.23         4.31 o                         
  -3  16   1          2.16          0.20         1.72 o                         
  -2  16   1         54.06         55.05         4.12 o                         
  -1  16   1          0.17          4.19         1.31 o                         
   0  16   1         12.89         10.42         1.75 o                         
   1  16   1        638.45        568.32        15.91 o                         
   2  16   1        716.41        679.07        12.31 o                         
   3  16   1         48.06         53.48         5.03 o                         
   4  16   1          4.89          7.78         2.13 o                         
   5  16   1         22.88         26.23         3.79 o                         
   6  16   1        391.63        423.61        13.04 o                         
   7  16   1          0.02          2.42         4.14 o                         
   8  16   1         13.76          7.94        10.56 o                         
   9  16   1         91.50        103.63        13.07 o                         
  10  16   1         22.64         11.43        11.31 o                         
 -10  17   1         60.05         51.03         9.28 o                         
  -9  17   1          1.81         -5.31        16.17 o                         
  -8  17   1         26.79         30.83         5.07 o                         
  -7  17   1         11.59         11.38         7.88 o                         
  -6  17   1         76.99         80.82         5.40 o                         
  -5  17   1          7.87          5.88         5.63 o                         
  -4  17   1         26.63         29.38         3.24 o                         
  -3  17   1          0.58         -1.06         1.50 o                         
  -2  17   1        197.09        195.13         5.00 o                         
  -1  17   1         37.37         35.43         3.15 o                         
   0  17   1        161.85        182.18         6.20 o                         
   1  17   1        960.85        949.22        22.20 o                         
   2  17   1         67.43         69.08         4.18 o                         
   3  17   1         73.65         62.19         3.46 o                         
   4  17   1         23.22         26.47         3.26 o                         
   5  17   1         11.75         10.13         3.29 o                         
   6  17   1          1.06          3.87         3.27 o                         
   7  17   1         73.74         69.11        10.00 o                         
   8  17   1         22.49        103.76        47.13 o                         
   9  17   1         19.00         24.91        10.91 o                         
  -9  18   1         95.36         74.82        45.24 o                         
  -8  18   1         24.99          9.18         8.72 o                         
  -7  18   1          4.82          3.83         7.89 o                         
  -6  18   1          0.27          1.44         4.12 o                         
  -5  18   1          1.65          6.19         3.93 o                         
  -4  18   1          1.20          0.88         2.08 o                         
  -3  18   1          5.20          6.34         1.79 o                         
  -2  18   1          0.31         -1.51         2.22 o                         
  -1  18   1         18.34         20.73         1.82 o                         
   0  18   1         38.52         37.80         2.17 o                         
   1  18   1         90.98         98.25         4.57 o                         
   2  18   1         28.42         28.15         2.86 o                         
   3  18   1         64.91         54.77         3.95 o                         
   4  18   1          0.92          0.71         2.62 o                         
   5  18   1         29.86         27.81         6.61 o                         
   6  18   1         16.18         17.03         4.51 o                         
   7  18   1         24.02         17.88         6.84 o                         
   8  18   1         41.48         36.57         6.19 o                         
   9  18   1         16.16         21.47        18.31 o                         
  -9  19   1         38.90         73.43        39.23 o                         
  -8  19   1        241.02        275.95        40.57 o                         
  -7  19   1          1.30          7.83         8.20 o                         
  -6  19   1        123.20        122.89        10.27 o                         
  -5  19   1          5.36          3.54         4.06 o                         
  -4  19   1          7.54          4.85         3.84 o                         
  -3  19   1          5.53          4.11         3.78 o                         
  -2  19   1        180.85        196.29        10.10 o                         
  -1  19   1         71.86         63.97         6.35 o                         
   0  19   1        152.82        160.01         8.56 o                         
   1  19   1         14.75          9.81         2.52 o                         
   2  19   1        185.03        187.25         6.28 o                         
   3  19   1         93.73         81.87         7.61 o                         
   4  19   1          9.86          9.33         3.33 o                         
   5  19   1        102.43        107.18        14.58 o                         
   6  19   1        170.00        187.31        13.63 o                         
   7  19   1         66.74         76.76         7.03 o                         
   8  19   1         11.55          7.45        15.27 o                         
  -9  20   1          0.01        -14.44        18.88 o                         
  -8  20   1        168.47        195.72        43.27 o                         
  -7  20   1         63.88         52.91         6.77 o                         
  -6  20   1         16.79         14.76         4.67 o                         
  -5  20   1         10.44         16.44         7.47 o                         
  -4  20   1          2.77         -0.46         3.84 o                         
  -3  20   1          7.07          2.88         2.88 o                         
  -2  20   1         16.42         20.52         5.21 o                         
  -1  20   1          1.15         -0.75         2.86 o                         
   0  20   1          3.32          3.01         4.91 o                         
   1  20   1         19.76         18.60         2.81 o                         
   2  20   1         52.07         48.27         2.79 o                         
   3  20   1          1.07         -0.43         6.13 o                         
   4  20   1         56.27         52.96         6.34 o                         
   5  20   1          4.19          4.69         5.75 o                         
   6  20   1         13.44         12.92         8.88 o                         
   7  20   1          7.56          5.51        17.61 o                         
   8  20   1         16.66         24.87        15.12 o                         
  -8  21   1          0.33         -8.23        25.25 o                         
  -7  21   1         19.57          7.13        22.42 o                         
  -6  21   1         52.62         67.58        16.64 o                         
  -5  21   1         17.26         19.88         5.63 o                         
  -4  21   1         27.83         28.32         6.21 o                         
  -3  21   1         29.79         34.68         4.47 o                         
  -2  21   1         25.58         28.23         3.68 o                         
  -1  21   1          0.06         -2.22         4.02 o                         
   0  21   1        167.69        173.79         9.07 o                         
   1  21   1          0.52         -2.89         3.42 o                         
   2  21   1         63.08         73.60         3.98 o                         
   3  21   1          5.99          3.43         5.92 o                         
   4  21   1         25.50         14.93         5.05 o                         
   5  21   1         36.61         20.47         8.46 o                         
   6  21   1          0.37          5.08         7.52 o                         
   7  21   1         28.54         15.94        17.47 o                         
   8  21   1         18.85         14.26        22.09 o                         
  -7  22   1          5.42         84.64       104.98 o                         
  -6  22   1          1.76         -4.93         8.92 o                         
  -5  22   1         43.80         41.82         5.06 o                         
  -4  22   1          1.67          0.63         7.14 o                         
  -3  22   1         30.57         30.18         5.50 o                         
  -2  22   1          8.61          8.50         3.38 o                         
  -1  22   1          2.73          4.47         3.91 o                         
   0  22   1         17.30         17.87         4.21 o                         
   1  22   1          0.99          0.32         4.68 o                         
   2  22   1         42.06         41.50         3.75 o                         
   3  22   1          1.97         -0.71         6.65 o                         
   4  22   1          0.10          3.49         5.81 o                         
   5  22   1         12.14         19.60         7.02 o                         
   6  22   1          0.29         -0.49         9.11 o                         
   7  22   1          1.03        -10.61        42.65 o                         
  -7  23   1         32.87         44.66         7.77 o                         
  -6  23   1         17.26          6.97        14.80 o                         
  -5  23   1        100.79        100.31        12.57 o                         
  -4  23   1         24.05         20.13         8.16 o                         
  -3  23   1         10.80          6.97         5.92 o                         
  -2  23   1         16.74         22.85         5.77 o                         
  -1  23   1         33.36         30.61         4.51 o                         
   0  23   1         79.82         70.30         9.34 o                         
   1  23   1         33.07         35.58         4.86 o                         
   2  23   1         14.12         10.22         6.83 o                         
   3  23   1         49.88         40.12         7.78 o                         
   4  23   1          1.00         -0.32         4.57 o                         
   5  23   1         47.69         51.94        20.90 o                         
   6  23   1          2.64         96.68        94.00 o                         
  -6  24   1          0.35          6.64         7.37 o                         
  -5  24   1          4.87          6.29        11.38 o                         
  -4  24   1         16.15         17.48         3.62 o                         
  -3  24   1         67.89         81.56         7.84 o                         
  -2  24   1          0.17          1.93         3.81 o                         
  -1  24   1          6.74          9.87         3.49 o                         
   0  24   1          6.13          6.51         3.90 o                         
   1  24   1         32.56         35.57         4.81 o                         
   2  24   1         33.44         34.00         7.16 o                         
   3  24   1         46.59         40.27        12.04 o                         
   4  24   1         17.45         16.68        13.64 o                         
   5  24   1          1.22          2.40        13.06 o                         
   6  24   1          8.23         12.08         8.48 o                         
  -5  25   1         17.57         10.92        14.78 o                         
  -4  25   1          4.52         -0.14        10.84 o                         
  -3  25   1         66.18         81.88         7.57 o                         
  -2  25   1          0.42         -5.44         5.44 o                         
  -1  25   1         82.24         85.57        12.27 o                         
   0  25   1          2.93          2.48         3.70 o                         
   1  25   1         41.63         36.04        11.36 o                         
   2  25   1          2.00          3.16         3.37 o                         
   3  25   1          9.12         11.17         6.80 o                         
   4  25   1          0.65         -5.14         5.14 o                         
   5  25   1         17.03         19.17         5.80 o                         
  -4  26   1          0.58         65.05        93.23 o                         
  -3  26   1          0.13         -3.69         3.69 o                         
  -2  26   1          1.10          0.45        10.81 o                         
  -1  26   1          1.41         87.78        48.79 o                         
   0  26   1          7.42          6.61         5.24 o                         
   1  26   1          1.33          6.25         8.59 o                         
   2  26   1          4.37          4.32         3.41 o                         
   3  26   1         19.38         -1.16        30.58 o                         
   4  26   1         16.99         23.96         9.33 o                         
  -3  27   1         26.38         23.40         3.41 o                         
  -2  27   1          0.27         -0.41         3.66 o                         
  -1  27   1          0.41          2.14         2.86 o                         
   0  27   1         12.52         12.35         3.05 o                         
   1  27   1          0.28         -0.99         3.26 o                         
   2  27   1         10.22          5.21         3.70 o                         
 -12   0   2         28.08         22.86        14.14 o                         
 -10   0   2         51.43         47.97         3.84 o                         
  -8   0   2       1849.47       1881.92        44.44 o                         
  -6   0   2        524.53        550.15        13.87 o                         
  -4   0   2       3046.90       3004.15        62.30 o                         
  -2   0   2      23675.69      24516.93       989.14 o                         
   0   0   2       7871.50       8848.39       338.54 o                         
   2   0   2        346.46        295.36         7.86 o                         
   4   0   2         12.47         10.59         1.29 o                         
   6   0   2          4.55          3.30         1.70 o                         
   8   0   2       1353.31       1230.72        32.56 o                         
  10   0   2          0.69         13.37         5.69 o                         
  12   0   2         12.60         -0.34        32.40 o                         
 -13   1   2          1.93          0.91         6.07 o                         
 -12   1   2          3.75          7.18         7.90 o                         
 -11   1   2         32.08         29.61         5.21 o                         
 -10   1   2        109.91        111.73         4.30 o                         
  -9   1   2          0.67          0.63         2.25 o                         
  -8   1   2        825.55        814.09        13.50 o                         
  -7   1   2         34.12         50.07         2.05 o                         
  -6   1   2         51.66         54.01         2.82 o                         
  -5   1   2       1970.71       2125.75        32.75 o                         
  -4   1   2       2208.92       2285.94        34.92 o                         
  -3   1   2          8.32         25.33         1.21 o                         
  -2   1   2        275.56        343.22        13.04 o                         
  -1   1   2        708.10        859.48        15.50 o                         
   0   1   2         71.20         83.62         2.13 o                         
   1   1   2       1533.62       1447.64        29.87 o                         
   2   1   2       6727.92       6137.09       125.11 o                         
   3   1   2        368.62        323.64         6.10 o                         
   4   1   2         21.48         21.94         1.12 o                         
   5   1   2        493.95        433.23         7.33 o                         
   6   1   2         45.19         45.53         2.23 o                         
   7   1   2        204.96        191.74         5.09 o                         
   8   1   2        343.16        331.43         8.86 o                         
   9   1   2          1.80         -1.82         3.97 o                         
  10   1   2        300.68        325.39         8.19 o                         
  11   1   2          0.83          5.64         3.47 o                         
  12   1   2         36.20         49.23         6.34 o                         
 -12   2   2         23.56         22.18         8.93 o                         
 -11   2   2          5.84          0.70         3.81 o                         
 -10   2   2         36.21         36.11         4.14 o                         
  -9   2   2         63.35         50.17         2.60 o                         
  -8   2   2        325.22        313.42         6.14 o                         
  -7   2   2       1040.57       1005.34        15.59 o                         
  -6   2   2        449.49        415.35         7.12 o                         
  -5   2   2        602.96        621.90        10.06 o                         
  -4   2   2         43.38         77.57         2.24 o                         
  -3   2   2       2106.90       2192.02        34.75 o                         
  -2   2   2        689.85        908.49        13.75 o                         
  -1   2   2      17202.21      18142.58       976.41 o                         
   0   2   2       9560.85      10241.32       505.51 o                         
   1   2   2        857.42        787.98        14.85 o                         
   2   2   2       1740.36       1624.67        25.95 o                         
   3   2   2          7.38          8.96         0.94 o                         
   4   2   2          0.06          0.04         0.90 o                         
   5   2   2        333.03        358.06         7.01 o                         
   6   2   2         21.34         21.83         2.07 o                         
   7   2   2        602.09        555.16         9.80 o                         
   8   2   2          2.59          8.14         2.50 o                         
   9   2   2          0.44         -0.46         1.84 o                         
  10   2   2         22.77         25.31         7.60 o                         
  11   2   2         38.45         46.15         6.27 o                         
  12   2   2          3.02          7.09         4.69 o                         
 -12   3   2          0.28         -2.44         8.64 o                         
 -11   3   2         10.62          7.08         3.74 o                         
 -10   3   2         94.52         91.25         4.40 o                         
  -9   3   2          5.64          4.14         1.96 o                         
  -8   3   2         97.50        104.41         4.55 o                         
  -7   3   2        741.69        753.27        12.11 o                         
  -6   3   2        445.26        445.38         7.29 o                         
  -5   3   2        233.05        264.16         4.84 o                         
  -4   3   2        340.68        388.70         6.42 o                         
  -3   3   2        471.13        501.97         8.02 o                         
  -2   3   2       9050.19       9480.37       363.63 o                         
  -1   3   2        711.51        767.18        12.51 o                         
   0   3   2       4499.15       4501.54        87.61 o                         
   1   3   2       1762.54       1684.66        27.85 o                         
   2   3   2         46.09         32.34         1.51 o                         
   3   3   2       1254.97       1107.06        18.02 o                         
   4   3   2          4.24          1.21         0.76 o                         
   5   3   2          0.16          2.75         1.19 o                         
   6   3   2        170.00        155.02         3.99 o                         
   7   3   2        427.14        382.47         7.46 o                         
   8   3   2         15.96         18.16         1.95 o                         
   9   3   2         10.19         13.73         3.32 o                         
  10   3   2         18.61         17.06         3.80 o                         
  11   3   2        122.09        141.79         7.67 o                         
 -12   4   2         39.84         41.87         7.87 o                         
 -11   4   2         39.90         37.56         5.89 o                         
 -10   4   2         67.96         69.12         4.59 o                         
  -9   4   2        164.97        156.45         4.97 o                         
  -8   4   2          1.61         -0.51         1.84 o                         
  -7   4   2       1270.66       1196.40        18.01 o                         
  -6   4   2        956.57        928.75        13.77 o                         
  -5   4   2       1211.96       1140.11        16.40 o                         
  -4   4   2         44.98         51.69         1.78 o                         
  -3   4   2       1393.38       1356.62        19.62 o                         
  -2   4   2       3832.57       3719.45        63.73 o                         
  -1   4   2        122.53         93.09         2.30 o                         
   0   4   2       2175.29       2357.11        37.10 o                         
   1   4   2       1004.17        924.10        14.90 o                         
   2   4   2      10889.82      10600.06       407.07 o                         
   3   4   2        644.17        556.54         9.96 o                         
   4   4   2        134.82        139.45         3.09 o                         
   5   4   2        133.50        111.51         2.78 o                         
   6   4   2        284.75        245.23         5.08 o                         
   7   4   2        186.87        174.07         4.19 o                         
   8   4   2          3.75          7.38         2.07 o                         
   9   4   2        184.28        175.14         5.39 o                         
  10   4   2          1.81          2.40         2.92 o                         
  11   4   2          7.27          8.41        13.16 o                         
 -12   5   2         23.62         27.49         9.21 o                         
 -11   5   2          1.95          4.01         3.48 o                         
 -10   5   2          7.21         11.29         2.83 o                         
  -9   5   2        350.15        332.85         7.94 o                         
  -8   5   2         13.27         11.72         2.07 o                         
  -7   5   2         48.81         59.97         3.21 o                         
  -6   5   2        112.26        115.17         3.07 o                         
  -5   5   2         77.55         79.18         2.73 o                         
  -4   5   2        687.08        785.13        11.77 o                         
  -3   5   2        400.01        455.36         7.24 o                         
  -2   5   2       2431.68       2662.11        40.28 o                         
  -1   5   2        281.45        307.57         5.79 o                         
   0   5   2         77.62         98.11         2.13 o                         
   1   5   2       4509.48       4157.07        67.75 o                         
   2   5   2       1720.42       1766.92        30.83 o                         
   3   5   2       2563.08       2366.16        37.38 o                         
   4   5   2        440.04        398.06         7.05 o                         
   5   5   2        629.21        594.02        11.40 o                         
   6   5   2          1.13          1.46         1.07 o                         
   7   5   2         23.32         28.57         1.78 o                         
   8   5   2        117.93        116.09         4.19 o                         
   9   5   2        148.26        162.91         8.85 o                         
  10   5   2          9.56         11.51         2.84 o                         
  11   5   2          7.40          3.96         3.76 o                         
 -12   6   2          4.80         13.22         9.67 o                         
 -11   6   2        298.76        260.68         7.36 o                         
 -10   6   2         42.17         44.63         3.71 o                         
  -9   6   2         71.86         68.36         4.44 o                         
  -8   6   2        115.42        106.80         3.45 o                         
  -7   6   2        587.26        577.08         9.73 o                         
  -6   6   2          5.66          6.01         1.36 o                         
  -5   6   2       1853.01       1745.62        26.18 o                         
  -4   6   2         14.05         32.57         1.46 o                         
  -3   6   2       2850.26       2650.88        37.58 o                         
  -2   6   2          7.90          7.93         0.94 o                         
  -1   6   2        890.02        880.64        15.63 o                         
   0   6   2       1433.08       1469.27        21.72 o                         
   1   6   2        125.47        111.23         2.62 o                         
   2   6   2         32.67         48.41         2.46 o                         
   3   6   2        590.24        607.32        13.11 o                         
   4   6   2        130.63        137.51         4.37 o                         
   5   6   2        260.85        237.25         4.83 o                         
   6   6   2         46.59         45.43         2.71 o                         
   7   6   2         80.98         69.02         2.78 o                         
   8   6   2        112.92        106.83         4.43 o                         
   9   6   2         13.03         14.95         2.36 o                         
  10   6   2          6.95         10.22         4.32 o                         
  11   6   2          7.36          9.28         7.14 o                         
 -12   7   2         28.48         27.67         5.56 o                         
 -11   7   2        103.65        107.28         9.19 o                         
 -10   7   2          5.82          2.17         3.51 o                         
  -9   7   2         17.35         17.66         2.22 o                         
  -8   7   2          0.53         -0.47         1.80 o                         
  -7   7   2         71.94         77.21         2.80 o                         
  -6   7   2         58.40         56.31         2.24 o                         
  -5   7   2          4.47          5.13         1.48 o                         
  -4   7   2         13.32         18.13         1.42 o                         
  -3   7   2        108.96        118.71         2.53 o                         
  -2   7   2        293.26        290.14         4.93 o                         
  -1   7   2         29.20         31.37         1.74 o                         
   0   7   2        102.79         91.36         2.18 o                         
   1   7   2       1714.15       1620.49        25.71 o                         
   2   7   2          9.90          8.68         1.65 o                         
   3   7   2        249.07        239.62         6.18 o                         
   4   7   2         12.81          8.85         1.62 o                         
   5   7   2        594.06        593.96        12.49 o                         
   6   7   2          5.68          5.27         1.86 o                         
   7   7   2        111.47        126.88         3.37 o                         
   8   7   2         15.21         17.78         2.95 o                         
   9   7   2        232.71        228.07         7.32 o                         
  10   7   2          8.48          8.26         2.37 o                         
  11   7   2         68.21         84.27         9.43 o                         
 -12   8   2          2.39         -2.00         3.66 o                         
 -11   8   2         15.06          8.40         7.04 o                         
 -10   8   2         47.94         46.75         3.39 o                         
  -9   8   2         14.67         18.44         2.72 o                         
  -8   8   2          9.18         11.27         2.31 o                         
  -7   8   2        292.17        274.47         5.58 o                         
  -6   8   2       1412.75       1435.55        22.22 o                         
  -5   8   2       1078.15       1117.34        19.01 o                         
  -4   8   2        773.28        816.72        13.40 o                         
  -3   8   2        195.48        203.97         3.82 o                         
  -2   8   2       5537.95       5575.55        87.10 o                         
  -1   8   2        391.05        328.34         5.75 o                         
   0   8   2          1.48          4.04         1.00 o                         
   1   8   2       3565.30       3324.41        49.95 o                         
   2   8   2        169.67        130.34         3.81 o                         
   3   8   2        106.02        121.45         4.11 o                         
   4   8   2         49.77         50.28         3.74 o                         
   5   8   2         58.48         75.33         5.00 o                         
   6   8   2        159.33        137.95         4.63 o                         
   7   8   2         18.11         20.47         2.80 o                         
   8   8   2         19.46         21.26         5.83 o                         
   9   8   2         27.12         10.64        12.04 o                         
  10   8   2         13.56         13.47         3.55 o                         
  11   8   2          3.70         11.24         6.65 o                         
 -12   9   2         11.63         12.72         4.58 o                         
 -11   9   2          0.18          4.14         4.31 o                         
 -10   9   2          1.95          3.69         3.45 o                         
  -9   9   2          0.86          1.91         2.41 o                         
  -8   9   2        124.15        123.45         3.91 o                         
  -7   9   2          4.26          4.33         1.51 o                         
  -6   9   2         77.85         75.52         2.86 o                         
  -5   9   2        216.52        210.87         4.58 o                         
  -4   9   2         28.49         23.66         1.70 o                         
  -3   9   2        974.29       1053.20        15.64 o                         
  -2   9   2         99.67         93.69         2.51 o                         
  -1   9   2        123.40        149.12         3.93 o                         
   0   9   2        262.11        284.34         5.67 o                         
   1   9   2        370.47        380.34         6.62 o                         
   2   9   2          0.22         -1.18         1.18 o                         
   3   9   2       1094.10       1087.37        24.24 o                         
   4   9   2         38.89         31.89         2.46 o                         
   5   9   2        733.94        687.35        15.54 o                         
   6   9   2         16.64         19.90         2.89 o                         
   7   9   2        265.67        267.21         8.11 o                         
   8   9   2        142.29        153.00         6.65 o                         
   9   9   2         20.80         21.91         5.61 o                         
  10   9   2         48.31         40.92         4.61 o                         
  11   9   2         17.22          8.06         4.90 o                         
 -12  10   2         35.16         23.53         8.59 o                         
 -11  10   2         10.13          9.90         6.72 o                         
 -10  10   2         93.87         97.37         5.77 o                         
  -9  10   2         28.58         27.25         2.24 o                         
  -8  10   2        199.44        196.83         6.09 o                         
  -7  10   2        345.83        366.12         7.40 o                         
  -6  10   2        296.90        277.16         5.88 o                         
  -5  10   2       1193.20       1232.11        19.87 o                         
  -4  10   2       1390.10       1438.80        22.63 o                         
  -3  10   2         61.08         58.41         1.78 o                         
  -2  10   2        509.39        505.22         9.40 o                         
  -1  10   2        341.60        302.40         5.88 o                         
   0  10   2        432.88        368.42         6.81 o                         
   1  10   2        730.08        686.74        12.05 o                         
   2  10   2       1378.48       1330.51        27.09 o                         
   3  10   2         98.57         86.21         4.37 o                         
   4  10   2        443.33        426.08        10.42 o                         
   5  10   2        496.93        465.14        11.44 o                         
   6  10   2          0.98          2.45         3.45 o                         
   7  10   2        172.44        167.62         6.05 o                         
   8  10   2         20.23         21.62         3.99 o                         
   9  10   2          0.30         -2.68         2.68 o                         
  10  10   2         38.15         36.73         4.93 o                         
  11  10   2          0.13         -4.28         4.28 o                         
 -11  11   2          0.30         -5.10        12.29 o                         
 -10  11   2         48.49         53.09         5.90 o                         
  -9  11   2          0.04         -2.54         2.54 o                         
  -8  11   2        250.59        265.65         8.45 o                         
  -7  11   2         28.25         37.35         2.50 o                         
  -6  11   2         53.49         51.76         2.61 o                         
  -5  11   2       1291.54       1250.04        22.32 o                         
  -4  11   2         36.05         30.73         1.74 o                         
  -3  11   2        271.19        296.66         6.33 o                         
  -2  11   2         33.29         27.49         1.44 o                         
  -1  11   2        188.32        204.61         4.13 o                         
   0  11   2        112.79         99.70         2.57 o                         
   1  11   2          1.07          0.33         0.78 o                         
   2  11   2        708.72        701.26        14.22 o                         
   3  11   2       1419.66       1517.70        33.32 o                         
   4  11   2        422.90        462.30        11.31 o                         
   5  11   2          3.01         -1.65         2.09 o                         
   6  11   2        253.68        261.20        10.00 o                         
   7  11   2         53.24         53.31         3.49 o                         
   8  11   2         34.57         41.25         6.66 o                         
   9  11   2          1.94         -0.79         2.64 o                         
  10  11   2         19.25         14.19         4.63 o                         
  11  11   2          0.06         -5.45        10.79 o                         
 -11  12   2         16.72         23.35         7.94 o                         
 -10  12   2         11.41         11.25         4.63 o                         
  -9  12   2          3.49         -0.30         3.84 o                         
  -8  12   2         48.88         45.94         3.12 o                         
  -7  12   2          1.71          1.70         2.58 o                         
  -6  12   2        230.19        235.91         5.26 o                         
  -5  12   2        339.37        345.63         7.12 o                         
  -4  12   2        277.88        292.57         5.99 o                         
  -3  12   2          3.20          4.04         1.61 o                         
  -2  12   2         15.84         12.38         1.28 o                         
  -1  12   2         71.51         69.74         2.38 o                         
   0  12   2       2261.17       2120.04        35.14 o                         
   1  12   2         11.71          9.93         1.52 o                         
   2  12   2        555.51        508.28         8.54 o                         
   3  12   2          8.07          4.44         1.64 o                         
   4  12   2        833.30        875.71        19.36 o                         
   5  12   2        139.77        121.76         5.20 o                         
   6  12   2        280.56        256.94         9.53 o                         
   7  12   2         27.58         29.13         6.03 o                         
   8  12   2         73.26         79.49         5.65 o                         
   9  12   2         18.89         19.66         6.79 o                         
  10  12   2          3.73          5.81         3.64 o                         
 -11  13   2          1.89         -3.11         7.08 o                         
 -10  13   2         36.43         34.14        12.90 o                         
  -9  13   2          3.20          2.19         4.87 o                         
  -8  13   2        104.02        124.51         6.08 o                         
  -7  13   2         17.34         13.15         2.39 o                         
  -6  13   2         18.68         13.57         1.65 o                         
  -5  13   2          5.98          2.57         1.88 o                         
  -4  13   2        110.19        127.86         3.55 o                         
  -3  13   2         36.09         39.18         2.19 o                         
  -2  13   2         39.01         37.26         1.74 o                         
  -1  13   2        719.57        681.96        13.09 o                         
   0  13   2          0.36          3.78         1.39 o                         
   1  13   2         19.08         14.39         1.17 o                         
   2  13   2        317.72        309.12         7.27 o                         
   3  13   2          0.45         -1.61         1.61 o                         
   4  13   2       1220.14       1269.91        27.01 o                         
   5  13   2         55.19         57.59         4.10 o                         
   6  13   2        150.64        149.11         7.03 o                         
   7  13   2          7.95         13.65         3.57 o                         
   8  13   2        226.74        244.11        10.98 o                         
   9  13   2         32.50         41.69         4.49 o                         
  10  13   2        158.82        200.49        11.94 o                         
 -11  14   2         29.41         43.41        21.87 o                         
 -10  14   2         10.32         18.95        16.18 o                         
  -9  14   2         21.69         22.37         7.72 o                         
  -8  14   2        339.23        352.95        10.79 o                         
  -7  14   2          0.96          1.22         1.45 o                         
  -6  14   2        159.29        172.79         5.93 o                         
  -5  14   2         33.35         24.45         1.72 o                         
  -4  14   2          0.79          1.03         2.25 o                         
  -3  14   2         43.37         42.09         2.48 o                         
  -2  14   2        188.68        168.04         4.71 o                         
  -1  14   2        377.36        339.97         6.30 o                         
   0  14   2       2211.89       2163.02        36.05 o                         
   1  14   2        259.00        220.08         4.42 o                         
   2  14   2        128.72        125.30         2.91 o                         
   3  14   2        429.86        423.71        15.07 o                         
   4  14   2        186.70        181.69         6.35 o                         
   5  14   2          3.55          4.54         3.43 o                         
   6  14   2          0.53          0.95         2.39 o                         
   7  14   2          4.10         -0.71         4.74 o                         
   8  14   2         73.56         68.30         7.36 o                         
   9  14   2         26.40         41.89        17.58 o                         
  10  14   2          3.05        -10.93        10.93 o                         
 -11  15   2          1.76         -2.83        16.32 o                         
 -10  15   2         12.75         21.27        15.00 o                         
  -9  15   2         13.84         24.37         5.36 o                         
  -8  15   2          1.65          4.92         5.99 o                         
  -7  15   2         35.21         38.45         4.04 o                         
  -6  15   2          0.34          1.06         1.93 o                         
  -5  15   2         69.00         73.92         3.51 o                         
  -4  15   2        247.01        271.30         5.96 o                         
  -3  15   2         14.95         12.49         1.59 o                         
  -2  15   2         18.83         13.67         1.53 o                         
  -1  15   2        106.99        112.22         4.68 o                         
   0  15   2         11.90         15.70         2.31 o                         
   1  15   2          0.13         -1.10         1.10 o                         
   2  15   2        163.39        166.72         3.52 o                         
   3  15   2         70.44         64.15         4.67 o                         
   4  15   2         23.34         15.59         4.35 o                         
   5  15   2         26.16         21.91         4.20 o                         
   6  15   2         20.78         18.50         3.95 o                         
   7  15   2         33.05         31.66         5.62 o                         
   8  15   2          6.42          1.26         8.56 o                         
   9  15   2        129.64        154.42        19.01 o                         
  10  15   2         29.41         30.01         9.16 o                         
 -10  16   2          8.68          6.23        10.36 o                         
  -9  16   2        159.48        208.68        19.26 o                         
  -8  16   2          1.45         -1.79         4.56 o                         
  -7  16   2        140.18        147.47        10.25 o                         
  -6  16   2         55.22         63.43         3.38 o                         
  -5  16   2        193.76        217.42         7.58 o                         
  -4  16   2        116.69        130.65         3.83 o                         
  -3  16   2        257.78        259.30         6.08 o                         
  -2  16   2        256.51        246.36         7.38 o                         
  -1  16   2       1864.56       1864.30        32.91 o                         
   0  16   2        232.74        219.45         8.93 o                         
   1  16   2       1767.06       1852.08        34.16 o                         
   2  16   2        457.83        454.77        10.75 o                         
   3  16   2        122.56        114.26         4.47 o                         
   4  16   2        137.50        146.22         9.24 o                         
   5  16   2        171.54        189.06         9.46 o                         
   6  16   2         30.65         27.29         3.85 o                         
   7  16   2         32.42         25.21         8.40 o                         
   8  16   2          7.85          9.49        14.98 o                         
   9  16   2         31.94         48.96        25.52 o                         
 -10  17   2         12.66         13.15         6.48 o                         
  -9  17   2         27.57         88.37        29.90 o                         
  -8  17   2        109.48        101.15         8.43 o                         
  -7  17   2          8.79          7.06         3.87 o                         
  -6  17   2          0.97          1.65         4.83 o                         
  -5  17   2          4.23          2.52         3.31 o                         
  -4  17   2         16.66         10.66         2.98 o                         
  -3  17   2          3.61          5.69         2.01 o                         
  -2  17   2         10.33          6.96         2.36 o                         
  -1  17   2        144.17        156.71         6.11 o                         
   0  17   2          2.20         -0.12         1.61 o                         
   1  17   2         27.53         26.63         2.42 o                         
   2  17   2          2.28          1.57         1.55 o                         
   3  17   2        163.04        167.04         7.88 o                         
   4  17   2         74.89         75.01         4.90 o                         
   5  17   2        233.67        223.54         8.71 o                         
   6  17   2         20.37         31.14         6.32 o                         
   7  17   2         85.50         86.29        13.61 o                         
   8  17   2         11.53         12.90         7.25 o                         
   9  17   2         30.69         43.19        10.40 o                         
 -10  18   2          0.02          2.41         7.65 o                         
  -9  18   2         20.13         19.48        18.29 o                         
  -8  18   2         18.34         17.22         5.36 o                         
  -7  18   2        156.51        188.29         9.64 o                         
  -6  18   2          0.57         -3.24         3.54 o                         
  -5  18   2         63.95         76.04         6.76 o                         
  -4  18   2         20.72         20.79         5.62 o                         
  -3  18   2         89.78         93.06         7.61 o                         
  -2  18   2          0.10         -2.50         2.50 o                         
  -1  18   2         12.35          9.74         2.75 o                         
   0  18   2        192.37        176.88         6.39 o                         
   1  18   2         49.46         51.95         3.40 o                         
   2  18   2          4.42          3.76         2.17 o                         
   3  18   2         52.80         49.69         5.06 o                         
   4  18   2          0.53         -2.49         2.52 o                         
   5  18   2          0.41         -3.18         9.09 o                         
   6  18   2         31.91         31.39         5.17 o                         
   7  18   2         24.73         24.53        10.13 o                         
   8  18   2          1.69         54.90        61.66 o                         
   9  18   2          1.32          1.25         8.44 o                         
  -9  19   2         27.41         16.51        22.44 o                         
  -8  19   2         18.59         23.58         8.35 o                         
  -7  19   2         55.86         61.05         6.01 o                         
  -6  19   2          1.27          0.54         4.97 o                         
  -5  19   2         15.29         15.12         2.38 o                         
  -4  19   2          1.64          2.37         2.56 o                         
  -3  19   2         24.91         22.00         3.89 o                         
  -2  19   2         14.46         14.80         2.59 o                         
  -1  19   2        178.86        203.58         9.41 o                         
   0  19   2         58.92         61.73         4.93 o                         
   1  19   2        122.56        138.74         6.39 o                         
   2  19   2          5.07          8.11         2.87 o                         
   3  19   2         86.00         93.42         9.21 o                         
   4  19   2        164.09        184.41         8.95 o                         
   5  19   2        191.54        233.45        15.51 o                         
   6  19   2          5.82          2.84         9.54 o                         
   7  19   2         50.96         25.94        26.32 o                         
   8  19   2          0.06        166.44        69.11 o                         
  -9  20   2         12.93         12.41        26.53 o                         
  -8  20   2          1.54        -14.57        23.11 o                         
  -7  20   2         16.52         19.40         7.64 o                         
  -6  20   2         42.53         59.62         9.22 o                         
  -5  20   2         47.45         42.98         5.72 o                         
  -4  20   2         20.95         22.89         4.30 o                         
  -3  20   2         22.47         17.45         2.66 o                         
  -2  20   2        141.54        128.91         6.63 o                         
  -1  20   2        254.08        271.18        13.10 o                         
   0  20   2          1.05          1.15         1.83 o                         
   1  20   2        377.93        367.02        12.87 o                         
   2  20   2         95.31         88.39         8.06 o                         
   3  20   2        141.04        137.35         9.46 o                         
   4  20   2        108.81        139.25        14.88 o                         
   5  20   2         35.79         41.26         9.91 o                         
   6  20   2         38.63         23.09         9.16 o                         
   7  20   2          0.46          5.07        20.99 o                         
   8  20   2          0.01          2.94        23.01 o                         
  -8  21   2          6.09         -9.20        22.15 o                         
  -7  21   2          0.05         -2.67         7.66 o                         
  -6  21   2          0.53         43.34        26.80 o                         
  -5  21   2         36.66         45.86         7.26 o                         
  -4  21   2          0.38         -2.51         3.09 o                         
  -3  21   2          1.05          0.91         5.23 o                         
  -2  21   2         23.04         20.02         8.83 o                         
  -1  21   2          2.82          2.37         3.66 o                         
   0  21   2         34.39         32.36         3.10 o                         
   1  21   2         29.56         29.96         6.22 o                         
   2  21   2         39.68         39.77         4.94 o                         
   3  21   2          0.16          8.18         6.15 o                         
   4  21   2         22.46         17.90         5.42 o                         
   5  21   2          1.60         45.49        45.67 o                         
   6  21   2         15.83         22.95        13.71 o                         
   7  21   2         15.06         77.90        66.06 o                         
  -8  22   2         75.80         91.77        11.72 o                         
  -7  22   2         14.26         24.24         7.21 o                         
  -6  22   2         82.07         77.35         8.79 o                         
  -5  22   2         74.96         90.47         7.25 o                         
  -4  22   2        255.97        263.95        16.99 o                         
  -3  22   2        169.89        204.42         6.49 o                         
  -2  22   2        213.06        280.03        14.49 o                         
  -1  22   2          1.82          2.80         3.63 o                         
   0  22   2         92.99         96.48         9.18 o                         
   1  22   2          1.17         -0.12         3.40 o                         
   2  22   2         72.76         86.16        13.81 o                         
   3  22   2          0.85         -5.54         7.29 o                         
   4  22   2         39.45         40.99        20.33 o                         
   5  22   2          0.03         -5.54        17.15 o                         
   6  22   2         11.29         14.10        37.50 o                         
   7  22   2          0.08         -9.55        19.50 o                         
  -7  23   2          1.84          5.97        10.62 o                         
  -6  23   2          0.22          1.71         5.61 o                         
  -5  23   2         50.03         33.52         7.50 o                         
  -4  23   2         35.52         29.61        13.52 o                         
  -3  23   2          3.54          3.10         4.69 o                         
  -2  23   2         12.22         10.47         4.15 o                         
  -1  23   2          4.65          1.47         4.91 o                         
   0  23   2         12.92         11.04         5.51 o                         
   1  23   2          0.19         -0.81         3.32 o                         
   2  23   2         19.11         15.40         7.90 o                         
   3  23   2         23.84         36.09         5.97 o                         
   4  23   2         26.12         26.18        13.28 o                         
   5  23   2          1.82         -9.28        35.09 o                         
   6  23   2         32.37          8.32        13.94 o                         
  -6  24   2         21.41         19.38         6.24 o                         
  -5  24   2          1.14          4.60        10.64 o                         
  -4  24   2         90.42        102.06        10.83 o                         
  -3  24   2         48.12         60.94        10.22 o                         
  -2  24   2         27.02         28.04         3.12 o                         
  -1  24   2          1.59          3.61         6.34 o                         
   0  24   2         31.80         42.13         3.19 o                         
   1  24   2          1.07         -1.56         8.77 o                         
   2  24   2         23.47         24.90        20.70 o                         
   3  24   2          1.08         60.33        46.89 o                         
   4  24   2         58.97         61.57        30.77 o                         
   5  24   2          7.91         16.03        13.44 o                         
  -5  25   2          0.55        103.75        59.42 o                         
  -4  25   2          0.22          1.08         3.10 o                         
  -3  25   2          0.40         35.45        28.73 o                         
  -2  25   2          1.29          0.32         7.06 o                         
  -1  25   2          2.02         -0.51         6.56 o                         
   0  25   2         11.60         13.01         2.74 o                         
   1  25   2          1.75          0.02         2.42 o                         
   2  25   2         13.42          6.67         9.66 o                         
   3  25   2          2.05        146.76       132.87 o                         
   4  25   2         55.06         70.63        13.24 o                         
  -4  26   2         22.35         22.54         3.09 o                         
  -3  26   2         43.94         35.58         4.37 o                         
  -2  26   2         15.17         11.75         3.15 o                         
  -1  26   2          1.39          3.96         2.75 o                         
   0  26   2          1.14          0.31         5.20 o                         
   1  26   2          3.65          1.49         3.33 o                         
   2  26   2          8.90          6.19        32.78 o                         
   3  26   2         31.17         31.00         9.40 o                         
  -3  27   2          0.72          0.05         5.18 o                         
  -2  27   2          4.21          1.60         3.39 o                         
  -1  27   2         42.66         39.03         4.06 o                         
   0  27   2          0.25         -0.08         2.68 o                         
   1  27   2          2.21          5.25         2.60 o                         
   2  27   2         39.74         31.41         9.28 o                         
 -13   0   3          6.65          3.29         9.52 o                         
 -11   0   3         25.34         34.45         4.73 o                         
  -9   0   3         24.47         35.68         3.95 o                         
  -7   0   3       1270.32       1344.93        29.34 o                         
  -5   0   3       2402.19       2529.48        49.67 o                         
  -3   0   3       1385.96       1513.97        29.99 o                         
  -1   0   3       1693.05       1602.98        44.51 o                         
   1   0   3       2022.48       2172.88        53.85 o                         
   3   0   3          1.99         11.52         1.59 o                         
   5   0   3       1777.54       1651.84        37.64 o                         
   7   0   3        213.13        202.44         6.79 o                         
   9   0   3         38.05         51.15         4.33 o                         
  11   0   3        203.20        209.74        27.47 o                         
 -13   1   3         22.62         21.11         7.43 o                         
 -12   1   3          8.62         15.43         6.98 o                         
 -11   1   3         78.56         86.90         4.78 o                         
 -10   1   3          6.54          9.00         3.41 o                         
  -9   1   3        506.32        478.70         9.99 o                         
  -8   1   3         24.01         29.93         2.39 o                         
  -7   1   3        321.54        330.34         6.75 o                         
  -6   1   3         39.54         43.01         1.97 o                         
  -5   1   3        407.63        431.37         7.31 o                         
  -4   1   3       1321.49       1309.19        19.27 o                         
  -3   1   3         17.24          9.74         1.05 o                         
  -2   1   3         91.43        172.85         3.49 o                         
  -1   1   3         87.20         62.15         2.00 o                         
   0   1   3        357.07        413.36         7.76 o                         
   1   1   3        997.13        986.95        18.64 o                         
   2   1   3       1771.21       1950.57        34.14 o                         
   3   1   3        573.26        512.04        10.09 o                         
   4   1   3         37.31         35.81         1.59 o                         
   5   1   3         80.98         95.05         2.74 o                         
   6   1   3        842.85        751.93        12.31 o                         
   7   1   3        284.87        269.41         6.14 o                         
   8   1   3          0.04         -1.63         2.52 o                         
   9   1   3         18.80         17.20         3.77 o                         
  10   1   3          0.04          3.67         2.83 o                         
  11   1   3         16.50         26.04         9.72 o                         
 -13   2   3         11.94         17.23         7.36 o                         
 -12   2   3          0.33          4.76        10.16 o                         
 -11   2   3         18.44         30.10         4.78 o                         
 -10   2   3          3.04          7.81         2.15 o                         
  -9   2   3         13.80         15.77         3.02 o                         
  -8   2   3          1.60          2.51         1.59 o                         
  -7   2   3         35.08         52.37         2.90 o                         
  -6   2   3        184.53        209.17         4.46 o                         
  -5   2   3        902.88        983.24        15.44 o                         
  -4   2   3       1098.50       1230.83        18.21 o                         
  -3   2   3       2062.78       2182.35        34.83 o                         
  -2   2   3         93.68        102.47         2.61 o                         
  -1   2   3       1086.76       1140.31        20.18 o                         
   0   2   3        858.41       1022.94        18.35 o                         
   1   2   3       1001.97        999.96        17.11 o                         
   2   2   3       1131.67       1194.75        19.51 o                         
   3   2   3        162.90        150.45         3.59 o                         
   4   2   3        130.25        117.22         3.06 o                         
   5   2   3        271.47        238.07         4.92 o                         
   6   2   3        678.41        630.27        10.59 o                         
   7   2   3         19.35         19.15         1.78 o                         
   8   2   3          0.91          0.42         2.81 o                         
   9   2   3         86.58         96.94         5.69 o                         
  10   2   3         21.83         29.41         3.72 o                         
  11   2   3         42.48         59.85         9.92 o                         
 -13   3   3         84.88         71.46        17.05 o                         
 -12   3   3         91.43         77.68         6.38 o                         
 -11   3   3        205.79        190.61         7.85 o                         
 -10   3   3        191.27        183.30         5.55 o                         
  -9   3   3         45.68         46.97         2.67 o                         
  -8   3   3        609.65        601.79        10.42 o                         
  -7   3   3        549.83        568.64         9.31 o                         
  -6   3   3         33.85         36.35         1.79 o                         
  -5   3   3          1.90          1.44         1.20 o                         
  -4   3   3       5203.75       5323.66        80.22 o                         
  -3   3   3         25.33         26.27         1.60 o                         
  -2   3   3        321.65        406.72         6.82 o                         
  -1   3   3         14.08         17.76         1.31 o                         
   0   3   3        601.98        672.63        12.67 o                         
   1   3   3       4163.86       4475.46        73.11 o                         
   2   3   3        813.64        843.95        15.84 o                         
   3   3   3        416.25        407.84         7.02 o                         
   4   3   3        268.48        233.93         4.51 o                         
   5   3   3         32.46         33.52         1.66 o                         
   6   3   3        709.91        669.53        11.53 o                         
   7   3   3          1.09          0.24         1.55 o                         
   8   3   3        117.72        107.68         4.02 o                         
   9   3   3          7.27          8.90         3.04 o                         
  10   3   3          0.33          4.16         2.41 o                         
  11   3   3          0.49          1.13         9.35 o                         
 -13   4   3          0.53          0.27         8.32 o                         
 -12   4   3         18.22         27.87         7.51 o                         
 -11   4   3         17.92         17.18         3.53 o                         
 -10   4   3          3.14          5.33         3.22 o                         
  -9   4   3        284.11        263.20         6.20 o                         
  -8   4   3         40.06         46.67         2.29 o                         
  -7   4   3          1.30          1.98         1.32 o                         
  -6   4   3         81.75        104.11         2.91 o                         
  -5   4   3         23.74         22.03         1.66 o                         
  -4   4   3          6.66         12.19         1.50 o                         
  -3   4   3         98.67         91.73         2.76 o                         
  -2   4   3        220.54        254.06         4.67 o                         
  -1   4   3        282.35        288.28         5.54 o                         
   0   4   3        596.36        569.23         9.82 o                         
   1   4   3       1858.87       1852.70        29.59 o                         
   2   4   3       1025.47        945.02        19.22 o                         
   3   4   3         38.46         42.89         1.84 o                         
   4   4   3        189.13        156.76         4.12 o                         
   5   4   3         54.05         58.64         2.09 o                         
   6   4   3          3.08          6.66         1.26 o                         
   7   4   3         20.47         19.97         2.29 o                         
   8   4   3          6.70          8.89         2.18 o                         
   9   4   3        283.29        295.64         7.71 o                         
  10   4   3         85.64         99.97         4.67 o                         
  11   4   3         16.37         10.21        13.26 o                         
 -12   5   3         28.03         29.00        10.26 o                         
 -11   5   3         10.34          9.25         5.11 o                         
 -10   5   3         45.07         45.49         3.26 o                         
  -9   5   3          4.51          9.11         1.97 o                         
  -8   5   3        302.54        306.44         6.00 o                         
  -7   5   3        176.98        170.07         4.37 o                         
  -6   5   3        710.80        691.95        11.01 o                         
  -5   5   3        133.34        133.10         3.26 o                         
  -4   5   3        482.66        558.98         9.31 o                         
  -3   5   3       1773.97       2032.65        35.63 o                         
  -2   5   3        176.60        174.19         3.59 o                         
  -1   5   3        771.23        786.93        13.28 o                         
   0   5   3          0.43          3.59         1.19 o                         
   1   5   3       2470.29       2509.21        39.77 o                         
   2   5   3        509.03        427.90         7.18 o                         
   3   5   3         26.45         21.93         1.18 o                         
   4   5   3         13.57          7.62         1.21 o                         
   5   5   3        108.19        101.91         2.80 o                         
   6   5   3        486.77        435.65         8.22 o                         
   7   5   3         97.51         86.50         3.30 o                         
   8   5   3        153.25        164.66         6.94 o                         
   9   5   3         66.92         77.66         5.50 o                         
  10   5   3          9.78         18.26         5.56 o                         
  11   5   3          9.85          8.84         3.78 o                         
 -12   6   3          0.21         -1.45         8.86 o                         
 -11   6   3          4.72         11.00         2.78 o                         
 -10   6   3          0.95          4.52         2.74 o                         
  -9   6   3          0.82         -0.20         2.56 o                         
  -8   6   3        114.90        106.20         3.41 o                         
  -7   6   3         71.26         70.64         2.56 o                         
  -6   6   3        168.92        196.11         4.25 o                         
  -5   6   3        700.07        753.46        12.66 o                         
  -4   6   3       4478.98       4924.24        74.34 o                         
  -3   6   3         92.41         99.19         2.77 o                         
  -2   6   3         99.36        109.02         2.80 o                         
  -1   6   3       1636.27       1787.19        28.80 o                         
   0   6   3          5.43          5.80         0.91 o                         
   1   6   3        225.15        254.78         4.73 o                         
   2   6   3        320.03        308.18         6.05 o                         
   3   6   3        532.33        566.05        10.33 o                         
   4   6   3        970.70        943.46        16.44 o                         
   5   6   3          0.95          0.35         0.92 o                         
   6   6   3        108.60        117.32         3.22 o                         
   7   6   3          0.87         -0.12         1.91 o                         
   8   6   3        131.23        130.93         4.99 o                         
   9   6   3          0.34          2.39         3.13 o                         
  10   6   3         78.01         85.90        10.14 o                         
  11   6   3          7.20         10.24         2.91 o                         
 -12   7   3          1.92          3.81         5.44 o                         
 -11   7   3          1.95          5.72         7.53 o                         
 -10   7   3          4.02          6.18         2.85 o                         
  -9   7   3         23.08         23.03         3.00 o                         
  -8   7   3         91.49         92.24         4.57 o                         
  -7   7   3         31.56         33.61         1.90 o                         
  -6   7   3       3361.29       3527.46        52.05 o                         
  -5   7   3         24.41         27.91         1.72 o                         
  -4   7   3        891.96        899.84        13.74 o                         
  -3   7   3          7.95          7.37         1.08 o                         
  -2   7   3        148.01        126.45         3.32 o                         
  -1   7   3       1664.18       1815.58        27.03 o                         
   0   7   3       2051.17       2128.75        31.43 o                         
   1   7   3          9.86          4.08         0.89 o                         
   2   7   3       1289.68       1242.27        25.54 o                         
   3   7   3          1.34          2.68         1.60 o                         
   4   7   3         17.70         24.15         2.54 o                         
   5   7   3          7.26          5.52         2.14 o                         
   6   7   3         11.86         14.27         1.56 o                         
   7   7   3         93.91         77.00         2.88 o                         
   8   7   3         49.54         52.66         2.88 o                         
   9   7   3         54.24         55.67         5.76 o                         
  10   7   3         39.43         41.61         6.23 o                         
  11   7   3          2.14          1.56         8.43 o                         
 -12   8   3          0.62          9.92        26.13 o                         
 -11   8   3          2.86          2.34         5.25 o                         
 -10   8   3          1.74         -0.27         2.82 o                         
  -9   8   3          7.93         10.49         1.96 o                         
  -8   8   3          0.81         -0.30         1.69 o                         
  -7   8   3         13.92         11.85         2.14 o                         
  -6   8   3        330.86        347.11         7.28 o                         
  -5   8   3         15.15         18.90         1.61 o                         
  -4   8   3        209.64        223.62         5.15 o                         
  -3   8   3         63.52         60.27         2.54 o                         
  -2   8   3       1200.95       1279.46        21.95 o                         
  -1   8   3       2877.74       3018.88        44.20 o                         
   0   8   3        259.45        293.13         5.22 o                         
   1   8   3         74.80         68.07         2.17 o                         
   2   8   3       1043.70       1004.03        19.10 o                         
   3   8   3        356.33        361.71         8.94 o                         
   4   8   3        714.01        715.02        17.05 o                         
   5   8   3        140.63        128.38         4.99 o                         
   6   8   3          4.73          8.39         2.03 o                         
   7   8   3          6.42          6.74         2.15 o                         
   8   8   3        113.48        114.21         6.93 o                         
   9   8   3         28.62         28.17        12.91 o                         
  10   8   3         36.86         40.44         5.73 o                         
  11   8   3          0.17         -3.11         5.10 o                         
 -12   9   3         78.08         42.72        19.66 o                         
 -11   9   3         32.70         20.92         7.83 o                         
 -10   9   3          1.18         -3.21         3.21 o                         
  -9   9   3         62.83         66.88         4.03 o                         
  -8   9   3         94.23         76.12         4.16 o                         
  -7   9   3       1653.27       1682.51        31.51 o                         
  -6   9   3        414.94        416.92         7.94 o                         
  -5   9   3        936.84        930.54        14.78 o                         
  -4   9   3         83.23         75.09         2.21 o                         
  -3   9   3        113.27        112.30         2.66 o                         
  -2   9   3          4.30          2.71         1.06 o                         
  -1   9   3          6.01          5.71         1.04 o                         
   0   9   3        263.15        228.51         4.78 o                         
   1   9   3        168.60        167.72         3.71 o                         
   2   9   3         61.78         49.72         2.37 o                         
   3   9   3          6.45          2.25         2.48 o                         
   4   9   3        207.52        219.09         8.04 o                         
   5   9   3         38.38         29.01         2.61 o                         
   6   9   3         11.56          8.33         2.40 o                         
   7   9   3          1.70         -4.10         4.85 o                         
   8   9   3         78.21         84.14         6.90 o                         
   9   9   3         33.30         28.89         4.72 o                         
  10   9   3          1.53         -0.16         4.71 o                         
 -12  10   3          5.02         10.54         4.48 o                         
 -11  10   3          0.97         10.81         8.84 o                         
 -10  10   3          0.33          4.06         4.06 o                         
  -9  10   3          0.17         -0.51         2.19 o                         
  -8  10   3          1.34         -0.56         1.76 o                         
  -7  10   3        237.22        242.35         5.61 o                         
  -6  10   3         32.86         31.46         2.21 o                         
  -5  10   3        204.22        186.83         5.29 o                         
  -4  10   3        146.07        158.78         4.26 o                         
  -3  10   3         19.62         14.75         1.16 o                         
  -2  10   3        112.69        110.02         3.00 o                         
  -1  10   3          0.14         -0.24         1.07 o                         
   0  10   3          0.88          0.00         0.95 o                         
   1  10   3         75.46         72.26         2.16 o                         
   2  10   3       1806.87       1898.23        40.86 o                         
   3  10   3        721.22        761.40        18.10 o                         
   4  10   3        497.45        496.61        13.05 o                         
   5  10   3          4.56          7.13         2.47 o                         
   6  10   3         68.56         71.39         4.50 o                         
   7  10   3          0.45         -0.94         1.94 o                         
   8  10   3         40.12         51.28         8.19 o                         
   9  10   3        100.96         95.76        14.76 o                         
  10  10   3          1.79          1.49         4.79 o                         
 -12  11   3          1.27         -2.42         4.70 o                         
 -11  11   3          7.52         12.21         7.25 o                         
 -10  11   3         52.34         52.70         3.55 o                         
  -9  11   3         33.73         34.84         2.97 o                         
  -8  11   3         36.93         34.47         3.12 o                         
  -7  11   3          9.21          6.65         1.80 o                         
  -6  11   3          6.38          9.06         1.77 o                         
  -5  11   3          1.25         -1.47         1.51 o                         
  -4  11   3        386.88        357.01         6.38 o                         
  -3  11   3          3.30          0.94         1.03 o                         
  -2  11   3         91.39         74.33         2.42 o                         
  -1  11   3       1119.41       1070.01        18.47 o                         
   0  11   3        599.15        608.04        10.99 o                         
   1  11   3        850.33        815.18        14.03 o                         
   2  11   3        353.64        352.91         8.25 o                         
   3  11   3         28.90         27.18         3.64 o                         
   4  11   3          0.66          4.19         4.81 o                         
   5  11   3         26.75         27.96         3.11 o                         
   6  11   3         54.85         49.93         4.09 o                         
   7  11   3         85.50         87.20         4.61 o                         
   8  11   3          5.10          3.08         6.90 o                         
   9  11   3          0.03         -5.63         5.63 o                         
  10  11   3         20.45         28.87         4.80 o                         
 -11  12   3         12.96         14.79         3.59 o                         
 -10  12   3          1.21          1.65         4.35 o                         
  -9  12   3          6.33          4.01         3.36 o                         
  -8  12   3          5.78          4.58         3.25 o                         
  -7  12   3         49.29         44.94         3.25 o                         
  -6  12   3          8.47          5.56         1.56 o                         
  -5  12   3         15.33         10.37         1.89 o                         
  -4  12   3         94.11         94.04         2.56 o                         
  -3  12   3        134.80        114.13         2.85 o                         
  -2  12   3         76.56         72.08         2.78 o                         
  -1  12   3        248.36        239.44         5.76 o                         
   0  12   3        454.01        447.03         8.38 o                         
   1  12   3         99.27        100.25         2.73 o                         
   2  12   3        160.56        148.48         4.78 o                         
   3  12   3        692.09        703.15        17.32 o                         
   4  12   3         92.82         89.92         4.99 o                         
   5  12   3         95.23         97.20         6.04 o                         
   6  12   3         63.00         42.73         4.71 o                         
   7  12   3        115.42        122.23         8.00 o                         
   8  12   3        107.57        119.98         7.18 o                         
   9  12   3         32.83         42.85         7.02 o                         
  10  12   3          2.38          2.08         3.50 o                         
 -11  13   3         85.64         90.51        11.74 o                         
 -10  13   3        125.14        123.83         6.96 o                         
  -9  13   3         79.80         86.82         4.26 o                         
  -8  13   3         56.15         53.63         3.16 o                         
  -7  13   3         78.84         78.54         4.90 o                         
  -6  13   3         94.92         93.18         3.61 o                         
  -5  13   3        499.39        521.93         9.53 o                         
  -4  13   3        223.43        222.75         5.66 o                         
  -3  13   3        157.79        145.39         3.32 o                         
  -2  13   3        135.24        127.13         3.98 o                         
  -1  13   3       1120.40       1078.77        23.48 o                         
   0  13   3        259.94        235.57         5.02 o                         
   1  13   3        355.63        339.04         6.62 o                         
   2  13   3          4.33          5.62         1.88 o                         
   3  13   3       1192.11       1160.38        28.27 o                         
   4  13   3         12.92         16.84         4.51 o                         
   5  13   3        223.18        222.76         8.36 o                         
   6  13   3         12.64          8.08         4.80 o                         
   7  13   3          7.19         77.96        31.39 o                         
   8  13   3         30.49         38.52        11.60 o                         
   9  13   3         74.40         70.55        20.85 o                         
  10  13   3          2.49          8.54        10.97 o                         
 -11  14   3          1.10          0.12         6.13 o                         
 -10  14   3          5.25          8.91         7.84 o                         
  -9  14   3          5.19          6.89         4.62 o                         
  -8  14   3          0.37         -0.58         3.13 o                         
  -7  14   3          0.51         -2.48         2.49 o                         
  -6  14   3          0.16         -0.36         1.54 o                         
  -5  14   3         96.18         89.58         3.82 o                         
  -4  14   3         67.48         63.40         3.71 o                         
  -3  14   3         32.84         29.98         2.27 o                         
  -2  14   3        159.62        163.89         4.06 o                         
  -1  14   3         66.66         55.11         3.57 o                         
   0  14   3         18.26         13.74         2.12 o                         
   1  14   3         46.00         44.50         2.87 o                         
   2  14   3        120.18        114.07         5.17 o                         
   3  14   3        352.69        375.02        12.53 o                         
   4  14   3         20.67         18.55         3.15 o                         
   5  14   3        201.54        200.25         8.80 o                         
   6  14   3         14.11         17.85         6.91 o                         
   7  14   3         30.55         22.95         4.65 o                         
   8  14   3         13.61         23.80         6.14 o                         
   9  14   3          0.06         14.05        11.07 o                         
 -11  15   3         32.48         21.42         7.42 o                         
 -10  15   3          8.06         -2.84        17.55 o                         
  -9  15   3          6.45          2.90         6.28 o                         
  -8  15   3         50.19         57.13         5.23 o                         
  -7  15   3         36.76         38.10         2.66 o                         
  -6  15   3         35.15         34.11         3.66 o                         
  -5  15   3        131.31        138.32         6.19 o                         
  -4  15   3        254.75        243.76         6.04 o                         
  -3  15   3        332.37        332.89         8.60 o                         
  -2  15   3        282.67        260.61         5.46 o                         
  -1  15   3          0.96          3.04         1.31 o                         
   0  15   3        444.16        432.20         8.18 o                         
   1  15   3        128.77        136.01         5.16 o                         
   2  15   3         25.73         24.92         2.33 o                         
   3  15   3          0.12         -0.88         5.19 o                         
   4  15   3        324.48        321.40        10.36 o                         
   5  15   3         43.99         51.25         4.61 o                         
   6  15   3          5.42          5.12         7.42 o                         
   7  15   3          7.53         -7.57         7.57 o                         
   8  15   3         16.61          9.27        17.73 o                         
   9  15   3         43.76         61.17         9.64 o                         
 -10  16   3          8.01         -0.92         7.13 o                         
  -9  16   3         39.53         43.13        10.22 o                         
  -8  16   3          2.52          0.26         3.24 o                         
  -7  16   3         11.26         15.05         2.33 o                         
  -6  16   3         34.81         35.63         2.99 o                         
  -5  16   3          2.43          3.20         2.35 o                         
  -4  16   3         13.36         17.23         2.14 o                         
  -3  16   3         63.23         70.97         2.89 o                         
  -2  16   3        105.32         96.55         4.19 o                         
  -1  16   3          0.10         -1.42         1.42 o                         
   0  16   3        199.56        186.50         5.55 o                         
   1  16   3          4.72          7.29         1.85 o                         
   2  16   3         23.90         27.16         2.62 o                         
   3  16   3         13.65         13.08         3.13 o                         
   4  16   3        147.68        149.06         6.86 o                         
   5  16   3         20.87         15.43         8.57 o                         
   6  16   3         57.87         61.88         9.17 o                         
   7  16   3         39.98         38.54         6.66 o                         
   8  16   3         40.83         39.20        34.57 o                         
   9  16   3         69.63        100.76        19.51 o                         
 -10  17   3         85.24         65.92        80.60 o                         
  -9  17   3         21.56         11.46        11.60 o                         
  -8  17   3         74.05         70.89         4.02 o                         
  -7  17   3         74.86         75.73         6.18 o                         
  -6  17   3          9.49         11.58         2.15 o                         
  -5  17   3          4.05          6.06         1.99 o                         
  -4  17   3         21.42         19.86         2.36 o                         
  -3  17   3          3.81          5.52         1.99 o                         
  -2  17   3        188.01        208.19         6.41 o                         
  -1  17   3        395.40        373.91         7.66 o                         
   0  17   3          6.37          7.57         1.68 o                         
   1  17   3        209.96        208.38         5.92 o                         
   2  17   3         68.57         68.15         4.01 o                         
   3  17   3          0.29         -3.00         3.17 o                         
   4  17   3          8.20          6.60         4.96 o                         
   5  17   3          2.62          1.30         8.37 o                         
   6  17   3         54.36         44.95         6.90 o                         
   7  17   3          5.13         -2.52        28.97 o                         
   8  17   3          1.33         -6.69         6.69 o                         
 -10  18   3          0.90          7.78         7.10 o                         
  -9  18   3         28.99         18.50        17.75 o                         
  -8  18   3          0.83         68.49        29.29 o                         
  -7  18   3         65.59         76.67        10.00 o                         
  -6  18   3          5.42          5.63         2.76 o                         
  -5  18   3          2.35          0.30         4.00 o                         
  -4  18   3         39.41         34.73         5.13 o                         
  -3  18   3          6.33         10.28         2.12 o                         
  -2  18   3         66.88         75.58         7.67 o                         
  -1  18   3         25.51         33.66         3.41 o                         
   0  18   3        583.16        651.90        19.84 o                         
   1  18   3         84.56         80.59         4.28 o                         
   2  18   3        101.36         87.59         6.20 o                         
   3  18   3          0.12         -2.18         4.05 o                         
   4  18   3         51.13         47.84         5.70 o                         
   5  18   3          3.41          3.09         4.48 o                         
   6  18   3         51.37         44.39        21.03 o                         
   7  18   3         25.74         12.49        20.94 o                         
   8  18   3         10.78        129.99       100.85 o                         
  -9  19   3          0.84         -1.75         5.48 o                         
  -8  19   3         20.30          7.53        10.22 o                         
  -7  19   3          8.05          2.86         3.16 o                         
  -6  19   3        142.38        164.25         8.17 o                         
  -5  19   3         34.65         41.71         5.86 o                         
  -4  19   3         64.16         70.57         6.15 o                         
  -3  19   3        113.90        110.57         7.62 o                         
  -2  19   3         74.05         75.39         4.72 o                         
  -1  19   3        221.66        231.64         9.78 o                         
   0  19   3        342.61        370.93        18.22 o                         
   1  19   3         21.56         28.49         2.51 o                         
   2  19   3        292.62        282.14        10.84 o                         
   3  19   3          1.16         -1.42         6.56 o                         
   4  19   3         47.92         51.80        17.48 o                         
   5  19   3         37.31         22.59         7.01 o                         
   6  19   3          6.22          0.98         6.94 o                         
   7  19   3         12.43        -16.64        21.69 o                         
   8  19   3         37.84         70.47        10.67 o                         
  -9  20   3         29.12         13.76         8.33 o                         
  -8  20   3          0.75          1.01         4.92 o                         
  -7  20   3          0.20         -2.87         8.66 o                         
  -6  20   3         13.69         11.55         7.11 o                         
  -5  20   3         67.26         74.03         8.31 o                         
  -4  20   3         90.10        104.61         8.01 o                         
  -3  20   3          1.53          0.85         4.12 o                         
  -2  20   3          5.36          6.55         3.50 o                         
  -1  20   3         19.44         21.30         4.17 o                         
   0  20   3          8.50          5.98         4.34 o                         
   1  20   3          3.76          3.99         2.12 o                         
   2  20   3         88.89         84.04         6.28 o                         
   3  20   3          4.16          3.96         3.92 o                         
   4  20   3          9.10         -4.01        16.89 o                         
   5  20   3         20.90         18.15         9.20 o                         
   6  20   3          4.93        -13.23        23.98 o                         
   7  20   3          4.53          4.03        29.37 o                         
  -8  21   3         30.27         27.51         7.68 o                         
  -7  21   3         29.03         28.26         6.01 o                         
  -6  21   3        116.90        141.25         7.05 o                         
  -5  21   3         82.35         91.90         5.41 o                         
  -4  21   3         14.81          8.27         5.45 o                         
  -3  21   3          4.53          4.39         5.13 o                         
  -2  21   3          0.28         -1.68         4.46 o                         
  -1  21   3          8.75          4.21         3.46 o                         
   0  21   3         30.57         40.16         4.08 o                         
   1  21   3          0.01          4.31         5.62 o                         
   2  21   3         93.73         91.30         7.99 o                         
   3  21   3          0.01          9.85         9.98 o                         
   4  21   3          0.01          4.35         9.50 o                         
   5  21   3         44.73         63.12        12.83 o                         
   6  21   3          0.06         -7.41        14.34 o                         
   7  21   3          4.96        -18.99        48.65 o                         
  -8  22   3         40.52         48.89        14.46 o                         
  -7  22   3         20.36          9.57        12.52 o                         
  -6  22   3          0.00         -2.41         4.72 o                         
  -5  22   3         37.94         41.46        10.83 o                         
  -4  22   3          0.94         -3.23         5.23 o                         
  -3  22   3          3.56         -2.52         2.52 o                         
  -2  22   3          1.35          1.62         3.63 o                         
  -1  22   3          1.71         -2.31         4.51 o                         
   0  22   3          0.78          1.17         4.71 o                         
   1  22   3         23.08         28.19         4.71 o                         
   2  22   3          4.98          8.17         6.43 o                         
   3  22   3         68.79         70.28         9.25 o                         
   4  22   3         49.53         42.82        10.83 o                         
   5  22   3         20.05         14.99        25.80 o                         
   6  22   3         11.00         17.27        26.32 o                         
  -7  23   3         86.82        105.78        15.39 o                         
  -6  23   3         33.59         33.04        10.59 o                         
  -5  23   3         54.61         57.06         6.28 o                         
  -4  23   3         10.45         14.29         4.65 o                         
  -3  23   3         44.72         48.09         4.47 o                         
  -2  23   3          1.95         -0.80         3.90 o                         
  -1  23   3         20.74         19.43         6.54 o                         
   0  23   3         21.34         22.67         3.35 o                         
   1  23   3         44.17         52.24         6.74 o                         
   2  23   3         18.69         16.97         9.20 o                         
   3  23   3         24.39         31.94        10.92 o                         
   4  23   3         12.45         10.69        19.82 o                         
   5  23   3          0.58          5.47         8.15 o                         
  -6  24   3         23.50         22.61         8.95 o                         
  -5  24   3         20.17         20.15         8.20 o                         
  -4  24   3          1.44          7.95        11.01 o                         
  -3  24   3          0.08         -5.32         5.32 o                         
  -2  24   3          1.97         -6.37         6.37 o                         
  -1  24   3          0.03         -2.68         3.95 o                         
   0  24   3          0.93          1.29         4.74 o                         
   1  24   3          2.68          4.70         2.12 o                         
   2  24   3         12.72          6.86         8.43 o                         
   3  24   3          2.78         83.58        90.48 o                         
   4  24   3          0.00          4.20         6.82 o                         
   5  24   3          0.11         -4.37         8.94 o                         
  -5  25   3         50.32         76.77         7.63 o                         
  -4  25   3          1.82          3.70         5.43 o                         
  -3  25   3         21.13         26.84        10.92 o                         
  -2  25   3          0.14          2.34         8.50 o                         
  -1  25   3         44.80         55.86         6.53 o                         
   0  25   3          3.80          3.03         8.81 o                         
   1  25   3         39.06         33.09        13.20 o                         
   2  25   3          0.18          0.56         5.11 o                         
   3  25   3         13.17         13.20         8.54 o                         
   4  25   3          6.19          8.03         8.42 o                         
  -4  26   3          0.17         -2.31         3.11 o                         
  -3  26   3          5.25          0.59         2.94 o                         
  -2  26   3          0.01          2.35         2.99 o                         
  -1  26   3         30.20         36.86         4.71 o                         
   0  26   3          2.64         -2.36         4.50 o                         
   1  26   3         70.78         84.16         5.66 o                         
   2  26   3          8.97         10.75         7.27 o                         
  -2  27   3          1.40          1.20         3.17 o                         
  -1  27   3          0.42          5.72         3.28 o                         
   0  27   3          7.11         10.82         3.00 o                         
 -12   0   4        262.72        247.47        16.64 o                         
 -10   0   4        168.19        169.49        11.25 o                         
  -8   0   4       1160.95       1132.94        24.54 o                         
  -6   0   4       1193.25       1170.15        24.40 o                         
  -4   0   4       2309.12       2298.88        45.37 o                         
  -2   0   4       1597.91       1764.35        45.46 o                         
   0   0   4      17384.71      21029.97       803.28 o                         
   2   0   4       2122.50       2376.44        66.87 o                         
   4   0   4        307.80        264.17         7.10 o                         
   6   0   4        445.04        401.84        10.61 o                         
   8   0   4          8.37         17.53         3.59 o                         
  10   0   4          0.63         16.34         5.06 o                         
 -13   1   4         22.37          3.89         7.21 o                         
 -12   1   4         11.61          5.38         6.95 o                         
 -11   1   4          2.21          7.13         5.15 o                         
 -10   1   4          1.24          6.09         3.29 o                         
  -9   1   4         41.91         57.77         3.76 o                         
  -8   1   4        133.19        150.65         4.38 o                         
  -7   1   4          7.28         11.87         1.75 o                         
  -6   1   4        302.39        344.61         6.43 o                         
  -5   1   4        327.00        313.26         5.81 o                         
  -4   1   4        158.66        171.96         3.90 o                         
  -3   1   4        618.89        631.10        10.33 o                         
  -2   1   4        418.02        422.78         7.57 o                         
  -1   1   4        328.55        413.44         7.68 o                         
   0   1   4          0.11          9.68         1.31 o                         
   1   1   4         17.99         11.71         1.35 o                         
   2   1   4        273.80        253.50         5.72 o                         
   3   1   4        336.26        354.99         7.29 o                         
   4   1   4        474.35        433.77         7.58 o                         
   5   1   4         32.11         27.19         1.77 o                         
   6   1   4        134.78        124.93         3.54 o                         
   7   1   4        111.86        102.87         3.85 o                         
   8   1   4         96.90         93.61         4.31 o                         
   9   1   4         29.45         28.58         5.10 o                         
  10   1   4        210.53        221.54        17.25 o                         
  11   1   4         22.30         15.06         6.45 o                         
 -13   2   4         18.17         11.21        11.17 o                         
 -12   2   4         33.42         25.22         9.09 o                         
 -11   2   4          7.39          5.52         3.91 o                         
 -10   2   4        106.72        106.12         4.54 o                         
  -9   2   4        308.74        310.72         7.43 o                         
  -8   2   4        265.43        264.94         6.10 o                         
  -7   2   4        142.72        154.49         3.89 o                         
  -6   2   4        398.18        412.38         7.38 o                         
  -5   2   4       1052.30       1053.85        15.56 o                         
  -4   2   4        127.14        107.55         3.53 o                         
  -3   2   4         19.76         28.16         1.71 o                         
  -2   2   4         45.86         45.05         2.03 o                         
  -1   2   4         12.67         10.62         1.24 o                         
   0   2   4        943.35        974.62        18.98 o                         
   1   2   4          0.96          0.48         1.15 o                         
   2   2   4       1103.75       1082.45        21.39 o                         
   3   2   4        127.06        149.22         4.43 o                         
   4   2   4          2.25          4.64         1.47 o                         
   5   2   4         26.85         26.20         1.63 o                         
   6   2   4         63.05         59.29         2.42 o                         
   7   2   4         54.92         52.31         3.41 o                         
   8   2   4          2.55          4.23         2.24 o                         
   9   2   4          3.92         13.73         3.01 o                         
  10   2   4         31.55         44.94         7.43 o                         
  11   2   4          1.40          9.84         4.26 o                         
 -13   3   4         12.94          6.24         7.00 o                         
 -12   3   4          0.22         -1.21         6.64 o                         
 -11   3   4          1.35          2.59         3.83 o                         
 -10   3   4          0.00          4.54         3.17 o                         
  -9   3   4        152.05        162.42         5.74 o                         
  -8   3   4        178.13        162.42         4.60 o                         
  -7   3   4         48.20         51.16         2.70 o                         
  -6   3   4         20.24         17.73         1.49 o                         
  -5   3   4       1716.70       1885.73        28.65 o                         
  -4   3   4       3977.34       4250.17        60.09 o                         
  -3   3   4         13.77         14.94         1.37 o                         
  -2   3   4       1150.30       1129.00        18.10 o                         
  -1   3   4         53.66         48.53         2.02 o                         
   0   3   4        925.76        940.62        16.62 o                         
   1   3   4        386.16        420.82         7.80 o                         
   2   3   4        261.38        245.62         5.14 o                         
   3   3   4       2731.79       2568.97        38.28 o                         
   4   3   4       1367.20       1290.52        23.54 o                         
   5   3   4        916.91        844.81        15.37 o                         
   6   3   4        174.29        161.33         4.17 o                         
   7   3   4         30.36         28.98         2.20 o                         
   8   3   4        127.41        124.75         4.44 o                         
   9   3   4        257.92        281.07         8.40 o                         
  10   3   4         32.44         35.13         6.22 o                         
  11   3   4         54.74         44.94         5.56 o                         
 -13   4   4         22.29         18.23         7.82 o                         
 -12   4   4          8.08          8.40        10.07 o                         
 -11   4   4         68.90         58.40         6.14 o                         
 -10   4   4        114.69        108.08         5.50 o                         
  -9   4   4          0.85         -0.27         3.23 o                         
  -8   4   4          3.45          3.82         1.87 o                         
  -7   4   4        110.76        100.09         3.39 o                         
  -6   4   4        460.46        487.71         8.61 o                         
  -5   4   4        512.06        511.19         9.68 o                         
  -4   4   4         61.16         74.16         2.77 o                         
  -3   4   4        909.84       1062.10        15.96 o                         
  -2   4   4        745.19        734.23        12.60 o                         
  -1   4   4        399.74        359.10         7.96 o                         
   0   4   4        104.17        107.40         2.99 o                         
   1   4   4       2390.79       2410.81        38.52 o                         
   2   4   4       2041.36       2037.14        32.71 o                         
   3   4   4        858.29        856.41        14.32 o                         
   4   4   4        207.15        212.63         4.48 o                         
   5   4   4        270.64        287.48         5.65 o                         
   6   4   4          3.76          3.76         1.70 o                         
   7   4   4        143.26        119.61         4.18 o                         
   8   4   4         53.43         57.74         3.85 o                         
   9   4   4          0.06          4.76         4.99 o                         
  10   4   4         87.12         90.55        13.86 o                         
  11   4   4         14.34         21.48         4.45 o                         
 -12   5   4          2.47         -8.23        13.21 o                         
 -11   5   4          5.14          4.98         4.48 o                         
 -10   5   4          5.13          9.71         4.43 o                         
  -9   5   4          0.10         -1.57         2.75 o                         
  -8   5   4         13.31         11.56         2.44 o                         
  -7   5   4         26.88         35.38         2.76 o                         
  -6   5   4       1144.25       1212.22        20.75 o                         
  -5   5   4        271.28        324.00         6.45 o                         
  -4   5   4        943.63       1054.99        17.16 o                         
  -3   5   4        709.14        705.22        11.34 o                         
  -2   5   4        319.17        326.71         6.36 o                         
  -1   5   4        113.59         89.88         2.76 o                         
   0   5   4        644.60        679.06        11.84 o                         
   1   5   4        336.66        357.51         7.23 o                         
   2   5   4        365.10        378.75         7.56 o                         
   3   5   4         53.95         47.50         1.98 o                         
   4   5   4        193.16        171.98         4.10 o                         
   5   5   4        743.35        750.60        13.07 o                         
   6   5   4          1.38         -1.14         1.33 o                         
   7   5   4         76.61         72.14         3.29 o                         
   8   5   4         71.66         75.42         5.10 o                         
   9   5   4          8.59          4.62         3.39 o                         
  10   5   4          0.61         -0.79         3.41 o                         
 -12   6   4          1.70         18.80        18.19 o                         
 -11   6   4         55.66         59.88         4.30 o                         
 -10   6   4          6.31          5.05         2.89 o                         
  -9   6   4        254.36        257.59         6.28 o                         
  -8   6   4          3.95          2.18         1.66 o                         
  -7   6   4       1862.77       1928.90        28.68 o                         
  -6   6   4         41.63         49.41         2.28 o                         
  -5   6   4       2934.25       2971.54        44.23 o                         
  -4   6   4         77.34         82.15         2.72 o                         
  -3   6   4       4534.86       4775.06        72.21 o                         
  -2   6   4        110.77        104.26         3.02 o                         
  -1   6   4        130.33        127.70         3.54 o                         
   0   6   4        472.04        508.64         9.21 o                         
   1   6   4       2762.87       2794.55        46.31 o                         
   2   6   4          0.11          0.34         1.13 o                         
   3   6   4         35.99         36.62         2.32 o                         
   4   6   4        263.20        243.67         5.27 o                         
   5   6   4          1.91          3.84         1.23 o                         
   6   6   4        115.05        101.83         3.14 o                         
   7   6   4         21.17         22.87         2.41 o                         
   8   6   4         12.00         16.08         2.48 o                         
   9   6   4          8.99          5.91         2.55 o                         
  10   6   4          5.20          1.00         7.37 o                         
 -12   7   4          0.54         -6.15         9.18 o                         
 -11   7   4         12.33         16.49         5.98 o                         
 -10   7   4         16.95         16.45         3.66 o                         
  -9   7   4         68.19         68.58         5.30 o                         
  -8   7   4          6.88          5.30         2.32 o                         
  -7   7   4        545.36        574.60        10.07 o                         
  -6   7   4         14.29         13.48         2.85 o                         
  -5   7   4        203.77        244.74         5.04 o                         
  -4   7   4         75.46         74.51         2.60 o                         
  -3   7   4        254.92        240.00         4.99 o                         
  -2   7   4         20.26         28.41         1.79 o                         
  -1   7   4         11.38         16.47         1.45 o                         
   0   7   4         13.59         19.01         1.24 o                         
   1   7   4        429.53        395.38         7.10 o                         
   2   7   4         38.37         44.46         2.08 o                         
   3   7   4        553.47        533.22        10.16 o                         
   4   7   4         19.67         18.56         1.25 o                         
   5   7   4        488.15        493.56         9.47 o                         
   6   7   4         12.68         11.46         1.22 o                         
   7   7   4        384.08        357.35         8.55 o                         
   8   7   4         40.60         44.65         2.78 o                         
   9   7   4        142.32        142.47         7.39 o                         
  10   7   4         27.39         31.31        11.56 o                         
 -12   8   4          6.79          7.29         4.60 o                         
 -11   8   4         33.41         32.66         6.45 o                         
 -10   8   4         44.78         49.41         3.56 o                         
  -9   8   4          7.03          6.62         2.34 o                         
  -8   8   4         25.60         25.66         3.30 o                         
  -7   8   4        135.23        136.57         5.93 o                         
  -6   8   4         10.44         11.40         1.68 o                         
  -5   8   4        782.04        773.61        12.43 o                         
  -4   8   4         35.56         38.58         1.92 o                         
  -3   8   4       1479.47       1475.70        24.35 o                         
  -2   8   4        135.30        121.42         4.01 o                         
  -1   8   4        604.44        643.51        10.53 o                         
   0   8   4        214.61        237.21         4.62 o                         
   1   8   4         90.21         90.56         2.54 o                         
   2   8   4        322.94        279.97         6.48 o                         
   3   8   4         29.28         34.11         1.98 o                         
   4   8   4         25.39         15.56         2.57 o                         
   5   8   4          9.45          5.26         3.20 o                         
   6   8   4        174.41        168.52         6.13 o                         
   7   8   4          0.18          6.84         3.91 o                         
   8   8   4          2.73          7.32         4.70 o                         
   9   8   4         13.87          9.56         6.84 o                         
  10   8   4          5.49         20.60         5.49 o                         
 -12   9   4         60.13         43.72         6.92 o                         
 -11   9   4          8.21          9.87         7.73 o                         
 -10   9   4          0.07          4.92         3.89 o                         
  -9   9   4         17.96         16.54         4.38 o                         
  -8   9   4         65.52         59.48         3.24 o                         
  -7   9   4        743.24        764.53        12.75 o                         
  -6   9   4          6.46          5.78         1.51 o                         
  -5   9   4        312.34        285.01         5.94 o                         
  -4   9   4         25.69         32.56         1.96 o                         
  -3   9   4        149.12        151.70         4.44 o                         
  -2   9   4         55.40         78.26         2.74 o                         
  -1   9   4          6.48          5.05         1.37 o                         
   0   9   4       1258.67       1258.65        19.30 o                         
   1   9   4        635.72        626.14        11.00 o                         
   2   9   4        195.61        155.03         4.27 o                         
   3   9   4       1526.66       1556.83        32.18 o                         
   4   9   4        608.20        595.11        15.25 o                         
   5   9   4        219.20        213.17         8.27 o                         
   6   9   4        597.33        581.79        14.25 o                         
   7   9   4         11.20          8.49         5.24 o                         
   8   9   4        166.62        158.85        12.07 o                         
   9   9   4          0.47         -0.97         2.96 o                         
  10   9   4          2.33         -2.60         4.27 o                         
 -12  10   4         44.54         34.86         6.20 o                         
 -11  10   4          0.96          2.81         4.28 o                         
 -10  10   4        132.24        128.78         6.08 o                         
  -9  10   4         16.06         11.49         2.32 o                         
  -8  10   4         40.46         46.30         2.92 o                         
  -7  10   4        259.52        254.10         6.43 o                         
  -6  10   4       1268.32       1290.83        19.13 o                         
  -5  10   4        392.03        405.15         7.08 o                         
  -4  10   4        474.90        504.85         8.28 o                         
  -3  10   4         39.84         24.35         2.03 o                         
  -2  10   4        671.98        680.07        12.05 o                         
  -1  10   4         84.33         79.53         2.57 o                         
   0  10   4        165.89        185.81         3.98 o                         
   1  10   4         65.69         58.82         2.19 o                         
   2  10   4         41.48         44.75         2.30 o                         
   3  10   4        508.91        528.42        12.83 o                         
   4  10   4          3.87          5.20         3.02 o                         
   5  10   4         60.91         52.88         5.53 o                         
   6  10   4         23.82         21.71         4.50 o                         
   7  10   4          6.32          7.87         4.91 o                         
   8  10   4         16.86         18.88         4.46 o                         
   9  10   4          1.40          1.07         4.92 o                         
  10  10   4          0.02          9.05        13.56 o                         
 -12  11   4          0.50          1.65         6.67 o                         
 -11  11   4          4.23          8.76        10.98 o                         
 -10  11   4          0.94         -4.48         6.18 o                         
  -9  11   4         24.03         18.31         4.70 o                         
  -8  11   4          4.81          1.96         2.69 o                         
  -7  11   4         25.17         18.17         3.07 o                         
  -6  11   4          0.47          2.18         1.34 o                         
  -5  11   4        137.72        134.46         3.40 o                         
  -4  11   4         58.60         64.66         3.13 o                         
  -3  11   4         85.17         74.36         2.84 o                         
  -2  11   4        565.65        520.06         9.65 o                         
  -1  11   4         21.66         22.26         1.58 o                         
   0  11   4         76.03         70.11         3.07 o                         
   1  11   4        144.93        151.61         4.00 o                         
   2  11   4        140.90        151.87         6.33 o                         
   3  11   4        880.68        995.11        23.41 o                         
   4  11   4        319.22        334.80        15.04 o                         
   5  11   4          0.00         -1.70         3.34 o                         
   6  11   4        119.65        125.35         5.82 o                         
   7  11   4          8.02          6.87         3.02 o                         
   8  11   4         30.96         34.19         7.44 o                         
   9  11   4          0.67          0.14         9.12 o                         
  10  11   4          7.89          0.26         7.64 o                         
 -11  12   4         18.40          9.52         5.79 o                         
 -10  12   4          6.08          7.34         7.89 o                         
  -9  12   4        102.31         96.26         4.44 o                         
  -8  12   4        310.91        329.51         8.70 o                         
  -7  12   4          0.35         -1.79         2.37 o                         
  -6  12   4        270.57        292.11         6.50 o                         
  -5  12   4        122.34        125.42         3.30 o                         
  -4  12   4        873.14        875.90        14.39 o                         
  -3  12   4         10.05          7.03         1.29 o                         
  -2  12   4        426.10        398.87         8.30 o                         
  -1  12   4          0.05         -1.18         1.18 o                         
   0  12   4       1224.92       1110.02        18.03 o                         
   1  12   4         86.56         79.61         3.05 o                         
   2  12   4       1015.14       1022.36        19.09 o                         
   3  12   4        935.18        939.41        25.39 o                         
   4  12   4        219.09        212.26         9.92 o                         
   5  12   4         93.11         98.47         5.47 o                         
   6  12   4          5.40          6.34         7.48 o                         
   7  12   4         11.98          7.53         7.52 o                         
   8  12   4          0.69         -0.39         7.25 o                         
   9  12   4          0.24         -1.11         3.50 o                         
 -11  13   4          0.26          3.66        12.03 o                         
 -10  13   4          1.53         -1.95        10.07 o                         
  -9  13   4          2.05         -2.74         6.60 o                         
  -8  13   4        102.81        118.44         5.85 o                         
  -7  13   4         12.61         10.19         2.93 o                         
  -6  13   4          4.38         -0.41         2.29 o                         
  -5  13   4          6.17          5.53         2.10 o                         
  -4  13   4        477.36        464.71         8.93 o                         
  -3  13   4        243.30        227.44         5.10 o                         
  -2  13   4        200.61        204.81         5.05 o                         
  -1  13   4        879.03        871.37        14.59 o                         
   0  13   4         50.03         49.09         2.83 o                         
   1  13   4        181.05        189.11         4.31 o                         
   2  13   4       1851.84       1929.58        37.15 o                         
   3  13   4         49.93         62.87         3.39 o                         
   4  13   4         35.32         40.77         3.67 o                         
   5  13   4         14.54          5.80         4.95 o                         
   6  13   4         27.44         30.50         4.50 o                         
   7  13   4         20.22         15.52         4.43 o                         
   8  13   4         17.43         18.03        12.35 o                         
   9  13   4          0.01         -1.70         7.16 o                         
 -11  14   4          0.02         -4.83        16.82 o                         
 -10  14   4        106.69        104.40        17.04 o                         
  -9  14   4          8.94          8.27         4.65 o                         
  -8  14   4        124.25        136.16         8.16 o                         
  -7  14   4          7.88         13.70         3.63 o                         
  -6  14   4        127.81        147.48         7.78 o                         
  -5  14   4         37.80         39.80         3.03 o                         
  -4  14   4        358.89        386.46         7.13 o                         
  -3  14   4         18.86         22.76         1.77 o                         
  -2  14   4        611.20        618.00        14.46 o                         
  -1  14   4        169.68        173.71         6.30 o                         
   0  14   4        314.03        304.90         6.26 o                         
   1  14   4         62.84         58.33         2.33 o                         
   2  14   4         17.11         10.05         2.14 o                         
   3  14   4         11.59          8.67         2.50 o                         
   4  14   4         10.38          0.11         2.57 o                         
   5  14   4          2.74          1.84         4.26 o                         
   6  14   4          1.59          1.15         3.26 o                         
   7  14   4         20.49         22.18        15.54 o                         
   8  14   4          0.48         -5.00        12.01 o                         
   9  14   4          0.08         -6.69         6.69 o                         
 -11  15   4          2.17          2.14         4.27 o                         
 -10  15   4         12.94         11.70        15.58 o                         
  -9  15   4          0.04         -0.83         2.94 o                         
  -8  15   4         41.17         46.32         6.14 o                         
  -7  15   4          6.89          2.74         3.98 o                         
  -6  15   4         14.28         12.04         2.46 o                         
  -5  15   4          4.71          5.69         2.26 o                         
  -4  15   4        158.37        172.93         4.10 o                         
  -3  15   4          0.21         -1.53         1.53 o                         
  -2  15   4          2.68          3.19         2.07 o                         
  -1  15   4         63.98         82.60         3.77 o                         
   0  15   4         45.01         38.47         2.18 o                         
   1  15   4        126.05        121.46         3.67 o                         
   2  15   4        171.44        164.26         6.75 o                         
   3  15   4        196.23        183.40         8.51 o                         
   4  15   4        453.04        449.50        13.18 o                         
   5  15   4         84.47         78.80         6.11 o                         
   6  15   4          0.03         -2.61         8.48 o                         
   7  15   4        160.15        166.74        19.72 o                         
   8  15   4         12.89         26.57         7.95 o                         
   9  15   4         41.00         28.00         9.11 o                         
 -10  16   4          1.22         -0.07         9.26 o                         
  -9  16   4         63.03         60.96         8.78 o                         
  -8  16   4         10.85          6.80         3.67 o                         
  -7  16   4        169.01        179.97         6.23 o                         
  -6  16   4        338.00        357.87        11.44 o                         
  -5  16   4        118.71        131.91         5.03 o                         
  -4  16   4          1.13          0.96         1.82 o                         
  -3  16   4        314.56        318.81         7.48 o                         
  -2  16   4          6.99          7.41         1.79 o                         
  -1  16   4        646.45        645.92        12.23 o                         
   0  16   4          8.27          6.81         1.80 o                         
   1  16   4        100.39        101.87         3.88 o                         
   2  16   4        218.10        228.18        10.72 o                         
   3  16   4         49.32         45.89         3.29 o                         
   4  16   4          1.30          1.71         3.50 o                         
   5  16   4          9.69          6.26         4.07 o                         
   6  16   4          6.48         16.00        10.83 o                         
   7  16   4        127.41        159.77        17.28 o                         
   8  16   4          1.91          5.78        10.45 o                         
 -10  17   4          3.80          3.48         9.05 o                         
  -9  17   4         32.65         24.88         5.70 o                         
  -8  17   4          3.40          3.79         2.56 o                         
  -7  17   4         76.39         94.47         9.19 o                         
  -6  17   4         30.92         28.40         5.73 o                         
  -5  17   4         17.09          9.85         5.06 o                         
  -4  17   4         11.51          9.06         2.27 o                         
  -3  17   4         68.95         69.85         4.99 o                         
  -2  17   4         48.13         43.38         4.42 o                         
  -1  17   4        104.19         96.53         5.61 o                         
   0  17   4         52.67         59.02         5.04 o                         
   1  17   4        320.65        335.81        11.35 o                         
   2  17   4          0.35         -1.21         2.31 o                         
   3  17   4        220.80        225.62        10.38 o                         
   4  17   4          1.10         25.36        28.14 o                         
   5  17   4         56.98         57.27         7.67 o                         
   6  17   4         76.15         89.94        10.27 o                         
   7  17   4          0.88         -0.65         9.59 o                         
   8  17   4          8.31          8.04         9.51 o                         
  -9  18   4         51.54         45.28         7.40 o                         
  -8  18   4         15.12          4.87         6.37 o                         
  -7  18   4        246.55        277.32        10.41 o                         
  -6  18   4         78.17         85.35         5.89 o                         
  -5  18   4        242.34        270.06         9.89 o                         
  -4  18   4         70.48         80.92         5.26 o                         
  -3  18   4         28.73         28.60         3.64 o                         
  -2  18   4        212.85        227.60         9.10 o                         
  -1  18   4         48.05         48.06         3.18 o                         
   0  18   4          2.56          1.15         4.91 o                         
   1  18   4        268.34        274.99        10.05 o                         
   2  18   4         28.15         24.93         3.41 o                         
   3  18   4         75.23         73.30         9.45 o                         
   4  18   4          0.91         -4.08         4.08 o                         
   5  18   4          9.95         77.36        41.65 o                         
   6  18   4          0.73         42.26        49.39 o                         
   7  18   4         65.52         70.06        10.27 o                         
  -9  19   4          4.15         -3.26        12.36 o                         
  -8  19   4          0.03         27.99        15.26 o                         
  -7  19   4         23.44         19.99         4.46 o                         
  -6  19   4          0.85         -1.07         4.58 o                         
  -5  19   4         13.55         11.98         3.27 o                         
  -4  19   4          3.21          8.85         3.23 o                         
  -3  19   4        299.86        302.61         7.66 o                         
  -2  19   4         78.69         78.09         4.27 o                         
  -1  19   4         59.33         60.01         5.63 o                         
   0  19   4          0.79         -2.25         2.49 o                         
   1  19   4        124.50        140.83         8.44 o                         
   2  19   4         79.49         69.28         4.99 o                         
   3  19   4        113.49        118.91         5.98 o                         
   4  19   4         15.06         12.95        20.30 o                         
   5  19   4         68.30         65.06         7.86 o                         
   6  19   4         26.28         31.74        27.08 o                         
   7  19   4         42.94         45.78        54.54 o                         
  -9  20   4         38.87         35.72         8.66 o                         
  -8  20   4          0.54          0.72         5.54 o                         
  -7  20   4         28.26         31.19         6.27 o                         
  -6  20   4          9.54          8.45         3.69 o                         
  -5  20   4         71.73         78.73         4.22 o                         
  -4  20   4         16.66          5.63         2.84 o                         
  -3  20   4        405.72        465.08        15.23 o                         
  -2  20   4          0.32          2.09         2.23 o                         
  -1  20   4        102.47         94.29         7.71 o                         
   0  20   4          9.02          4.78         3.75 o                         
   1  20   4         72.65         68.06         4.29 o                         
   2  20   4         49.65         52.77         7.74 o                         
   3  20   4         21.31         23.61         7.15 o                         
   4  20   4          0.02         20.74        15.65 o                         
   5  20   4          3.44         -0.98         8.22 o                         
   6  20   4          8.06         -4.56        10.50 o                         
   7  20   4          3.56         24.02         8.21 o                         
  -8  21   4          0.19          3.68         3.87 o                         
  -7  21   4          1.26          9.84         6.67 o                         
  -6  21   4          3.81         -2.95         3.40 o                         
  -5  21   4          6.20          3.53         4.21 o                         
  -4  21   4          0.01         -1.72         2.97 o                         
  -3  21   4         14.38         12.81         3.61 o                         
  -2  21   4        163.65        177.29         6.92 o                         
  -1  21   4         26.76         10.88        13.20 o                         
   0  21   4        118.19        137.68         7.87 o                         
   1  21   4          0.77          1.02         3.97 o                         
   2  21   4         58.27         53.23         7.26 o                         
   3  21   4          6.03          7.47         4.17 o                         
   4  21   4         91.05         87.80        13.22 o                         
   5  21   4         22.84         45.01        19.95 o                         
   6  21   4         26.13         32.24        22.25 o                         
  -7  22   4         17.33          9.67         4.32 o                         
  -6  22   4         66.58         66.45         4.93 o                         
  -5  22   4         35.15         31.29         4.95 o                         
  -4  22   4        116.88        126.67         6.09 o                         
  -3  22   4         67.91         52.54         7.30 o                         
  -2  22   4        248.38        285.05         9.26 o                         
  -1  22   4          0.09         -2.69         2.69 o                         
   0  22   4         33.01         31.26         6.43 o                         
   1  22   4          1.11          4.69        11.52 o                         
   2  22   4          0.03          4.60         4.52 o                         
   3  22   4          8.00         20.18        13.83 o                         
   4  22   4          8.68          7.23        39.17 o                         
   5  22   4          0.14         37.03        70.63 o                         
  -7  23   4          0.45          0.18         2.82 o                         
  -6  23   4          0.04         -5.35         8.96 o                         
  -5  23   4          1.63         -1.36        11.87 o                         
  -4  23   4          0.37         -0.08         3.08 o                         
  -3  23   4         23.80         18.09         3.21 o                         
  -2  23   4          0.39          4.13         3.99 o                         
  -1  23   4         52.28         48.45         5.96 o                         
   0  23   4         59.94         75.19         4.66 o                         
   1  23   4         20.24          4.26        10.19 o                         
   2  23   4          8.95          7.24         4.90 o                         
   3  23   4         50.19         62.85        14.16 o                         
   4  23   4         30.67         39.52        18.26 o                         
   5  23   4         20.02         27.27         8.71 o                         
  -6  24   4         38.48         36.25         5.21 o                         
  -5  24   4          7.72         13.54         5.27 o                         
  -4  24   4        111.74         91.17         7.40 o                         
  -3  24   4         14.13         15.41         3.99 o                         
  -2  24   4         25.15         24.94        17.96 o                         
  -1  24   4         55.19         66.96         6.96 o                         
   0  24   4          0.75         -3.06        10.13 o                         
   1  24   4          0.55         -2.72         8.00 o                         
   2  24   4         14.47         16.06         4.48 o                         
   3  24   4          2.45          0.52         9.76 o                         
   4  24   4         23.73         15.52        10.19 o                         
  -5  25   4         11.46          4.41         3.84 o                         
  -4  25   4          4.87         -1.54         3.51 o                         
  -3  25   4          4.07          9.67         3.22 o                         
  -2  25   4         19.24         16.31         3.51 o                         
  -1  25   4        152.61        180.79        17.11 o                         
   0  25   4          5.36          1.54         8.06 o                         
   1  25   4         31.98         35.97         5.70 o                         
   2  25   4         20.51          5.93        28.27 o                         
   3  25   4          0.21          3.66         4.35 o                         
  -3  26   4          1.58          3.58         3.71 o                         
  -2  26   4         11.99          2.37         3.32 o                         
  -1  26   4          7.58          3.98         3.21 o                         
   0  26   4         50.23         53.81         4.33 o                         
   1  26   4          9.75          4.12         4.13 o                         
 -13   0   5         48.32         47.36        12.95 o                         
 -11   0   5          1.41         27.37         5.74 o                         
  -9   0   5          4.98         10.07         4.00 o                         
  -7   0   5          1.62          0.05         1.93 o                         
  -5   0   5        512.39        607.47        14.84 o                         
  -3   0   5          0.55          0.49         1.61 o                         
  -1   0   5          9.82          7.89         2.02 o                         
   1   0   5        516.49        695.27        21.16 o                         
   3   0   5       3524.35       3490.12        86.84 o                         
   5   0   5         87.31         82.75         4.58 o                         
   7   0   5        262.94        260.18         9.31 o                         
   9   0   5        119.62        119.51         7.90 o                         
 -13   1   5         75.09         64.31        10.60 o                         
 -12   1   5          2.77          6.10        11.07 o                         
 -11   1   5        277.55        276.61         7.82 o                         
 -10   1   5          0.67          0.67         2.52 o                         
  -9   1   5        119.15        120.78         4.57 o                         
  -8   1   5         38.05         41.21         2.81 o                         
  -7   1   5         41.77         40.58         2.12 o                         
  -6   1   5         71.56         73.93         3.22 o                         
  -5   1   5        424.43        417.29         7.76 o                         
  -4   1   5        214.03        195.33         4.40 o                         
  -3   1   5         78.27         96.44         2.89 o                         
  -2   1   5        221.81        225.72         5.10 o                         
  -1   1   5        174.64        207.60         4.75 o                         
   0   1   5        387.97        511.73         9.51 o                         
   1   1   5         74.45         92.41         3.15 o                         
   2   1   5        280.30        274.60         6.22 o                         
   3   1   5       1125.31       1166.59        23.06 o                         
   4   1   5         23.73         26.52         1.91 o                         
   5   1   5         14.62         15.37         2.16 o                         
   6   1   5         43.17         38.48         2.42 o                         
   7   1   5         82.90         82.38         3.62 o                         
   8   1   5         35.11         36.57         2.79 o                         
   9   1   5         13.42         13.70         3.83 o                         
  10   1   5         13.35         -1.05         8.00 o                         
 -13   2   5          1.29          1.27         9.86 o                         
 -12   2   5          0.00         12.62         9.73 o                         
 -11   2   5         72.66         72.61         7.02 o                         
 -10   2   5        115.11        104.27         5.70 o                         
  -9   2   5         50.89         67.29         4.95 o                         
  -8   2   5         34.52         38.23         2.37 o                         
  -7   2   5          2.84          1.86         1.75 o                         
  -6   2   5        381.90        425.47         8.03 o                         
  -5   2   5          1.80         -0.93         1.20 o                         
  -4   2   5         95.04         95.22         3.03 o                         
  -3   2   5        731.30        713.79        11.76 o                         
  -2   2   5        707.64        725.97        12.72 o                         
  -1   2   5       1252.35       1253.33        21.00 o                         
   0   2   5       1028.11       1119.75        19.89 o                         
   1   2   5        180.19        193.14         4.55 o                         
   2   2   5        578.89        582.81        10.72 o                         
   3   2   5        129.02        131.66         3.93 o                         
   4   2   5       1815.72       1782.99        28.46 o                         
   5   2   5        292.19        298.96         6.41 o                         
   6   2   5        170.23        168.39         4.80 o                         
   7   2   5         47.16         41.81         2.69 o                         
   8   2   5          0.15          1.41         3.27 o                         
   9   2   5         48.34         48.36         5.64 o                         
  10   2   5          2.93         -0.73        14.34 o                         
 -13   3   5         38.38         36.60         8.69 o                         
 -12   3   5        109.24        100.33        12.35 o                         
 -11   3   5         52.01         53.87         5.56 o                         
 -10   3   5         33.14         34.30         3.02 o                         
  -9   3   5        261.47        256.39         6.35 o                         
  -8   3   5         22.51         22.72         2.40 o                         
  -7   3   5        421.89        425.73         7.99 o                         
  -6   3   5          1.07          2.11         1.87 o                         
  -5   3   5        195.53        206.05         4.71 o                         
  -4   3   5         81.60         92.81         3.01 o                         
  -3   3   5         12.21         17.17         1.85 o                         
  -2   3   5        247.74        286.71         5.75 o                         
  -1   3   5        360.14        384.48         7.52 o                         
   0   3   5       1955.62       2146.35        36.45 o                         
   1   3   5       2079.11       2263.45        38.12 o                         
   2   3   5          3.82          3.04         1.26 o                         
   3   3   5          5.44          2.87         2.04 o                         
   4   3   5       1547.13       1530.14        24.75 o                         
   5   3   5         23.78         26.50         1.92 o                         
   6   3   5          5.54          6.93         1.69 o                         
   7   3   5          2.85          0.94         2.17 o                         
   8   3   5          0.05         -0.50         1.98 o                         
   9   3   5          9.44          9.74         2.54 o                         
  10   3   5          8.76         10.47         4.87 o                         
 -12   4   5          1.91         31.89        20.26 o                         
 -11   4   5         31.74         38.73         4.60 o                         
 -10   4   5          6.96         12.55         3.42 o                         
  -9   4   5          7.58         11.62         3.22 o                         
  -8   4   5        285.69        313.69         8.33 o                         
  -7   4   5         12.18         13.90         1.75 o                         
  -6   4   5         35.67         41.92         2.31 o                         
  -5   4   5         59.11         70.86         2.59 o                         
  -4   4   5        181.49        195.65         4.47 o                         
  -3   4   5       2929.05       3025.25        48.36 o                         
  -2   4   5        573.69        582.80        10.24 o                         
  -1   4   5         70.44         66.46         2.75 o                         
   0   4   5         46.08         47.67         2.53 o                         
   1   4   5        716.73        800.50        14.51 o                         
   2   4   5         59.29         40.11         2.26 o                         
   3   4   5         86.76        116.29         3.29 o                         
   4   4   5          2.63          6.93         1.59 o                         
   5   4   5         40.82         45.09         2.14 o                         
   6   4   5         78.04         78.75         3.35 o                         
   7   4   5          4.56          5.48         2.07 o                         
   8   4   5        116.99        133.87         6.37 o                         
   9   4   5         37.24         43.35         3.74 o                         
  10   4   5         45.56         54.68        13.06 o                         
 -12   5   5         58.12         41.64        14.61 o                         
 -11   5   5         22.92         19.99         4.29 o                         
 -10   5   5        105.72        111.55         4.69 o                         
  -9   5   5        171.80        174.49         5.28 o                         
  -8   5   5         22.54         23.42         2.50 o                         
  -7   5   5        294.22        294.95         7.42 o                         
  -6   5   5        239.51        252.09         5.50 o                         
  -5   5   5         75.87         94.78         3.23 o                         
  -4   5   5        414.79        432.56         8.25 o                         
  -3   5   5          5.22          3.78         1.56 o                         
  -2   5   5         29.10         22.54         1.67 o                         
  -1   5   5        408.98        453.06        10.60 o                         
   0   5   5        185.62        196.55         4.62 o                         
   1   5   5        656.43        674.14        12.08 o                         
   2   5   5        416.73        452.10         8.26 o                         
   3   5   5         34.85         30.18         1.73 o                         
   4   5   5          7.46         16.27         1.82 o                         
   5   5   5        115.85        100.86         3.29 o                         
   6   5   5          0.02          1.00         3.37 o                         
   7   5   5         31.63         36.88         3.93 o                         
   8   5   5          6.62         12.37         3.70 o                         
   9   5   5          6.46          4.82         5.27 o                         
  10   5   5          1.75          5.83         5.94 o                         
 -12   6   5         20.43         13.71         6.59 o                         
 -11   6   5         11.08         11.53         5.83 o                         
 -10   6   5         28.31         36.76         6.46 o                         
  -9   6   5        182.50        174.85         5.51 o                         
  -8   6   5          0.11          2.07         3.53 o                         
  -7   6   5        196.30        223.41         5.73 o                         
  -6   6   5        558.68        592.75        10.91 o                         
  -5   6   5        249.50        254.97         5.35 o                         
  -4   6   5        657.15        693.00        11.70 o                         
  -3   6   5          1.01         -0.15         1.28 o                         
  -2   6   5        142.06        152.84         4.15 o                         
  -1   6   5         18.39         24.48         1.59 o                         
   0   6   5        193.74        182.46         4.51 o                         
   1   6   5        140.33        174.98         4.24 o                         
   2   6   5        734.74        719.08        12.22 o                         
   3   6   5        132.66        127.75         3.50 o                         
   4   6   5       1860.36       1875.90        30.83 o                         
   5   6   5         13.85          6.24         1.95 o                         
   6   6   5        163.51        167.18         4.82 o                         
   7   6   5         36.35         36.11         3.71 o                         
   8   6   5        165.91        177.15         6.54 o                         
   9   6   5          2.20          1.19         3.91 o                         
  10   6   5         27.59         38.07         6.57 o                         
 -12   7   5         72.91         63.00         8.42 o                         
 -11   7   5          2.41         -0.90         4.68 o                         
 -10   7   5         23.66         26.93         6.57 o                         
  -9   7   5        288.49        260.74         7.04 o                         
  -8   7   5        620.62        640.96        13.72 o                         
  -7   7   5          7.21          3.50         1.74 o                         
  -6   7   5       3267.15       3348.35        50.17 o                         
  -5   7   5        334.73        356.32         7.22 o                         
  -4   7   5        158.44        140.27         3.79 o                         
  -3   7   5          1.79          3.73         1.50 o                         
  -2   7   5         11.78         13.11         1.70 o                         
  -1   7   5        329.56        309.99         6.15 o                         
   0   7   5        167.10        147.64         5.18 o                         
   1   7   5         10.38          8.38         1.32 o                         
   2   7   5        260.99        265.82         5.66 o                         
   3   7   5         40.51         30.04         1.84 o                         
   4   7   5        197.26        189.11         4.58 o                         
   5   7   5        221.74        214.77         5.20 o                         
   6   7   5         18.86         18.14         2.24 o                         
   7   7   5         14.12         13.39         6.81 o                         
   8   7   5         81.92         93.93         5.78 o                         
   9   7   5          5.60         10.44        14.33 o                         
  10   7   5          3.59         -4.25         9.87 o                         
 -12   8   5          6.06         -3.91         5.87 o                         
 -11   8   5         43.02         30.20         5.57 o                         
 -10   8   5         25.30         29.97         3.22 o                         
  -9   8   5         12.49         13.18         3.02 o                         
  -8   8   5          1.42          1.28         2.86 o                         
  -7   8   5        152.53        146.10         4.87 o                         
  -6   8   5        120.10        139.16         4.79 o                         
  -5   8   5        232.69        263.05         5.75 o                         
  -4   8   5        478.16        487.33         8.68 o                         
  -3   8   5          8.22          4.39         2.17 o                         
  -2   8   5          0.11         -0.26         1.34 o                         
  -1   8   5        106.13        125.38         3.51 o                         
   0   8   5         13.40         12.63         1.32 o                         
   1   8   5         97.23        100.36         2.97 o                         
   2   8   5         75.16         88.89         2.99 o                         
   3   8   5        132.09        123.70         4.46 o                         
   4   8   5        111.98        124.53         3.42 o                         
   5   8   5        132.94        127.09         5.14 o                         
   6   8   5        101.18        106.78         8.21 o                         
   7   8   5          9.64          5.36         4.78 o                         
   8   8   5         12.89          9.92         3.15 o                         
   9   8   5          8.73          9.17         4.15 o                         
  10   8   5         18.50         27.96         6.22 o                         
 -12   9   5          0.55         -3.86         9.53 o                         
 -11   9   5         12.77         22.53         5.51 o                         
 -10   9   5          0.04         -2.87         2.92 o                         
  -9   9   5        100.58        103.80         4.90 o                         
  -8   9   5         21.73         15.00         3.26 o                         
  -7   9   5        425.09        431.90         9.73 o                         
  -6   9   5          1.85          2.11         1.61 o                         
  -5   9   5        355.28        378.85         7.52 o                         
  -4   9   5        562.42        548.68        10.18 o                         
  -3   9   5          0.04         -1.52         1.52 o                         
  -2   9   5          8.64         11.16         1.67 o                         
  -1   9   5         11.46          8.36         1.33 o                         
   0   9   5        457.54        457.15         8.03 o                         
   1   9   5       1413.86       1436.12        25.05 o                         
   2   9   5         21.93         22.30         1.61 o                         
   3   9   5         25.02         19.95         1.55 o                         
   4   9   5          4.39          0.47         2.63 o                         
   5   9   5          4.36          2.66         2.68 o                         
   6   9   5         21.75         27.89         6.52 o                         
   7   9   5          4.41          3.63         3.10 o                         
   8   9   5         23.54         23.72         5.85 o                         
   9   9   5         42.61         73.64        10.89 o                         
 -12  10   5         33.05         29.74         5.88 o                         
 -11  10   5         21.75         27.19         7.85 o                         
 -10  10   5          2.74         -0.50         3.32 o                         
  -9  10   5         26.17         17.63         2.88 o                         
  -8  10   5          9.65          8.59         3.18 o                         
  -7  10   5         42.38         44.14         2.73 o                         
  -6  10   5        488.11        498.92         9.13 o                         
  -5  10   5         58.17         56.96         2.72 o                         
  -4  10   5        708.75        708.71        12.74 o                         
  -3  10   5        563.10        552.24        10.48 o                         
  -2  10   5        892.14        931.21        16.00 o                         
  -1  10   5         73.37         79.68         2.72 o                         
   0  10   5        491.74        511.76         8.88 o                         
   1  10   5       1374.16       1394.32        24.76 o                         
   2  10   5        295.45        312.85         6.43 o                         
   3  10   5        172.14        169.77         5.61 o                         
   4  10   5         43.13         44.19         3.86 o                         
   5  10   5         95.17         92.02         9.08 o                         
   6  10   5         55.91         52.80         4.77 o                         
   7  10   5        192.99        198.61         8.13 o                         
   8  10   5          3.29         -3.84         3.98 o                         
   9  10   5         33.68         42.56         8.57 o                         
 -11  11   5         33.54         33.23         9.30 o                         
 -10  11   5          0.07          3.29         5.08 o                         
  -9  11   5         46.70         50.44         3.58 o                         
  -8  11   5          0.02          3.50         2.95 o                         
  -7  11   5         18.47         20.50         4.28 o                         
  -6  11   5         74.16         74.11         4.69 o                         
  -5  11   5        162.97        159.80         4.19 o                         
  -4  11   5       1011.53       1034.15        17.32 o                         
  -3  11   5         86.56         92.32         3.33 o                         
  -2  11   5        357.69        386.91         7.36 o                         
  -1  11   5          0.69          0.40         1.30 o                         
   0  11   5        294.17        295.34         5.82 o                         
   1  11   5         12.95          7.87         1.39 o                         
   2  11   5         23.16         22.59         1.69 o                         
   3  11   5         18.01         27.52         3.15 o                         
   4  11   5         29.78         24.20         5.56 o                         
   5  11   5          0.09         -2.86         2.86 o                         
   6  11   5          0.96         -1.95         3.77 o                         
   7  11   5         13.18         19.31         4.89 o                         
   8  11   5          2.23          6.54         3.68 o                         
   9  11   5         20.67         28.07         5.58 o                         
 -11  12   5          1.23          3.64         4.08 o                         
 -10  12   5          2.12         -0.70         4.26 o                         
  -9  12   5          3.89         -1.45         4.48 o                         
  -8  12   5          4.66          4.62         2.39 o                         
  -7  12   5          0.30         -1.99         2.61 o                         
  -6  12   5          9.24          8.88         1.70 o                         
  -5  12   5        403.44        382.35         7.61 o                         
  -4  12   5          0.03          2.94         2.32 o                         
  -3  12   5         32.52         37.49         2.99 o                         
  -2  12   5         67.59         85.83         3.28 o                         
  -1  12   5        341.39        368.08         7.36 o                         
   0  12   5        254.32        242.15         5.20 o                         
   1  12   5          9.38         12.33         1.42 o                         
   2  12   5         23.20         24.68         1.85 o                         
   3  12   5        104.27        106.28         6.49 o                         
   4  12   5         54.70         50.31         3.97 o                         
   5  12   5         39.51        -22.68        22.68 o                         
   6  12   5          0.32         -0.90         2.10 o                         
   7  12   5         21.55         26.60         5.63 o                         
   8  12   5          0.00         -3.96         5.33 o                         
   9  12   5         30.41         43.04         6.09 o                         
 -11  13   5        106.18         85.89        16.69 o                         
 -10  13   5          0.17          2.32         5.57 o                         
  -9  13   5         95.88         96.86         5.46 o                         
  -8  13   5          3.49          1.39         3.35 o                         
  -7  13   5        108.58        120.70         4.96 o                         
  -6  13   5         25.17         20.02         3.49 o                         
  -5  13   5        338.58        329.66         6.73 o                         
  -4  13   5          9.76          6.46         1.64 o                         
  -3  13   5        367.32        326.49         8.15 o                         
  -2  13   5        133.93        121.06         3.82 o                         
  -1  13   5         88.70         85.66         3.09 o                         
   0  13   5         99.12         98.05         3.33 o                         
   1  13   5         52.80         42.62         1.98 o                         
   2  13   5          3.88          2.82         1.45 o                         
   3  13   5         85.60         85.75         4.64 o                         
   4  13   5          9.16          7.74         2.89 o                         
   5  13   5          4.39          3.54         3.05 o                         
   6  13   5          7.97         11.55         5.57 o                         
   7  13   5          8.60          8.30         6.69 o                         
   8  13   5          1.78         -2.78        34.04 o                         
   9  13   5         34.64         19.71        11.61 o                         
 -11  14   5          2.59          6.50         5.51 o                         
 -10  14   5         24.94         18.62         6.81 o                         
  -9  14   5          2.56          2.55         3.32 o                         
  -8  14   5          2.21          0.55         3.72 o                         
  -7  14   5         14.33         16.26         4.09 o                         
  -6  14   5         78.14         77.32         4.61 o                         
  -5  14   5         77.09         64.89         5.10 o                         
  -4  14   5         25.04         24.19         1.90 o                         
  -3  14   5        606.14        566.62        17.93 o                         
  -2  14   5        139.80        111.48         4.97 o                         
  -1  14   5        160.50        160.62         4.16 o                         
   0  14   5         31.91         24.81         1.85 o                         
   1  14   5          7.51          7.84         1.39 o                         
   2  14   5         74.00         73.89         3.89 o                         
   3  14   5         88.04         96.42         6.78 o                         
   4  14   5          0.36         -0.10         4.39 o                         
   5  14   5        130.18        147.44        10.20 o                         
   6  14   5          1.46         -7.79        11.97 o                         
   7  14   5         10.99         -5.23         5.23 o                         
   8  14   5          5.53        108.59        96.19 o                         
 -10  15   5         40.07         36.94        12.37 o                         
  -9  15   5         55.98         59.91         4.35 o                         
  -8  15   5        110.23        124.65         8.16 o                         
  -7  15   5        138.36        140.53         7.98 o                         
  -6  15   5         33.17         34.87         3.04 o                         
  -5  15   5         98.23        104.85         6.33 o                         
  -4  15   5        183.80        193.23         8.03 o                         
  -3  15   5          9.59         17.51         2.40 o                         
  -2  15   5          0.53         -0.10         1.45 o                         
  -1  15   5          2.59         -1.56         2.12 o                         
   0  15   5          0.47         -1.36         1.36 o                         
   1  15   5         10.39          2.37         1.70 o                         
   2  15   5        122.36        107.78         5.18 o                         
   3  15   5          1.86          3.38         3.67 o                         
   4  15   5         77.70         62.94         5.61 o                         
   5  15   5          2.34         -1.38         4.61 o                         
   6  15   5          0.53         -1.76         8.57 o                         
   7  15   5         49.36         59.01         9.11 o                         
   8  15   5         14.61         34.96        12.33 o                         
 -10  16   5          9.49         14.89         7.47 o                         
  -9  16   5          0.53         -3.66         6.45 o                         
  -8  16   5          5.62          9.18         2.69 o                         
  -7  16   5         13.85         11.14         4.15 o                         
  -6  16   5         13.84         16.43         5.69 o                         
  -5  16   5          2.93         -1.03         4.37 o                         
  -4  16   5         67.27         59.66         3.63 o                         
  -3  16   5         90.88        108.45         5.21 o                         
  -2  16   5         90.29         94.08         5.10 o                         
  -1  16   5         26.86         32.58         2.62 o                         
   0  16   5        220.82        218.24         7.57 o                         
   1  16   5        295.69        311.43         8.34 o                         
   2  16   5         20.85         14.63         3.61 o                         
   3  16   5        102.45         96.21         6.31 o                         
   4  16   5          6.28          1.74         5.71 o                         
   5  16   5         55.49         52.82        10.58 o                         
   6  16   5        137.55        147.97        10.74 o                         
   7  16   5          7.89         -8.41        19.03 o                         
   8  16   5          8.06         -7.61         7.61 o                         
 -10  17   5         59.48         50.18         6.77 o                         
  -9  17   5          2.89          5.67         3.89 o                         
  -8  17   5          6.75          4.55         4.94 o                         
  -7  17   5          4.10          5.70         4.85 o                         
  -6  17   5          1.16         -2.50         3.67 o                         
  -5  17   5          6.20          5.00         2.54 o                         
  -4  17   5         78.56         78.63         4.35 o                         
  -3  17   5         27.93         22.53         2.70 o                         
  -2  17   5         17.28         19.58         2.68 o                         
  -1  17   5          0.25         -2.38         3.01 o                         
   0  17   5          1.25          0.55         2.40 o                         
   1  17   5        209.27        209.41         8.16 o                         
   2  17   5          0.02         -1.15         5.51 o                         
   3  17   5         36.95         44.23         4.59 o                         
   4  17   5         33.03         37.43         5.16 o                         
   5  17   5         15.97         15.92        11.12 o                         
   6  17   5          3.47         -4.80         7.93 o                         
   7  17   5         17.71         15.40         7.86 o                         
  -9  18   5         39.14         41.39        11.18 o                         
  -8  18   5         28.92         26.72         7.95 o                         
  -7  18   5         10.74         13.83         3.04 o                         
  -6  18   5          1.03         -2.04         5.16 o                         
  -5  18   5         28.49         25.94         3.74 o                         
  -4  18   5        106.48        121.58         6.51 o                         
  -3  18   5         14.75         10.07         2.27 o                         
  -2  18   5        268.25        275.91        11.11 o                         
  -1  18   5         10.37          7.68         2.21 o                         
   0  18   5        126.53        139.46         7.30 o                         
   1  18   5          5.78          0.38         5.02 o                         
   2  18   5         89.10         67.56         5.92 o                         
   3  18   5          0.36         -0.26        10.03 o                         
   4  18   5         38.86         36.56         7.97 o                         
   5  18   5         26.36         35.95        13.95 o                         
   6  18   5          1.16         -6.98         6.98 o                         
   7  18   5          0.99         -8.23         8.23 o                         
  -9  19   5          1.78         -0.22         3.69 o                         
  -8  19   5        125.54        130.83         7.57 o                         
  -7  19   5         52.45         51.14         5.99 o                         
  -6  19   5        224.24        253.45        15.67 o                         
  -5  19   5          5.92          6.91         2.60 o                         
  -4  19   5          7.30         10.74         2.03 o                         
  -3  19   5        155.79        156.94         5.40 o                         
  -2  19   5        127.82        131.92         7.80 o                         
  -1  19   5         27.03         23.42         4.09 o                         
   0  19   5         30.23         29.98         3.52 o                         
   1  19   5         89.93         92.31         5.96 o                         
   2  19   5         32.20         39.44         4.15 o                         
   3  19   5          0.05         -3.89         5.42 o                         
   4  19   5          5.79          7.85         9.63 o                         
   5  19   5        139.47        166.68        35.71 o                         
   6  19   5          6.20         38.87        42.46 o                         
  -8  20   5          3.56         -0.10         6.10 o                         
  -7  20   5         49.49         41.43         8.43 o                         
  -6  20   5          5.33          0.68         2.80 o                         
  -5  20   5         25.02         13.29         9.03 o                         
  -4  20   5         11.89         11.43         3.18 o                         
  -3  20   5          1.17         -1.60         5.24 o                         
  -2  20   5          1.16         -0.11         3.57 o                         
  -1  20   5         28.79         26.12         4.38 o                         
   0  20   5          3.48          0.18         6.61 o                         
   1  20   5          3.51          3.62         2.10 o                         
   2  20   5          1.05          0.95         3.21 o                         
   3  20   5         15.91         92.46        43.61 o                         
   4  20   5        103.32         55.80        40.23 o                         
   5  20   5         16.28         -1.16        29.74 o                         
   6  20   5         28.75         28.29        28.99 o                         
  -8  21   5         22.34         18.18         6.31 o                         
  -7  21   5         24.58         23.15         6.60 o                         
  -6  21   5         73.29         52.16         6.43 o                         
  -5  21   5          0.47         -4.60         4.60 o                         
  -4  21   5          0.35         -0.84         6.31 o                         
  -3  21   5         28.88         24.93         3.57 o                         
  -2  21   5         76.49         76.14         5.95 o                         
  -1  21   5         34.49         32.84        12.07 o                         
   0  21   5         63.47         68.35         7.01 o                         
   1  21   5         26.08         31.52         4.28 o                         
   2  21   5         32.98         30.81         5.69 o                         
   3  21   5         33.82         28.89        10.88 o                         
   4  21   5          2.26          2.05        15.04 o                         
   5  21   5          0.79         94.51        68.86 o                         
  -7  22   5         46.58         49.63         4.90 o                         
  -6  22   5          5.27          5.65        11.12 o                         
  -5  22   5        116.32        137.29        18.07 o                         
  -4  22   5         51.48         41.96         8.56 o                         
  -3  22   5        160.41        197.70        13.86 o                         
  -2  22   5          9.29          5.67         2.93 o                         
  -1  22   5         17.98         15.07         4.14 o                         
   0  22   5          1.14         -1.02         5.97 o                         
   1  22   5         48.95         47.35         8.92 o                         
   2  22   5        115.71        111.87        11.98 o                         
   3  22   5         40.36         44.69        12.45 o                         
   4  22   5          8.40        -10.73        10.73 o                         
   5  22   5         35.44         21.63         8.49 o                         
  -6  23   5          3.72          1.24         3.70 o                         
  -5  23   5         78.15         71.00        15.24 o                         
  -4  23   5         47.05         51.37         4.57 o                         
  -3  23   5          2.84          2.04         9.20 o                         
  -2  23   5         46.44         50.28         4.20 o                         
  -1  23   5          0.16         -3.00         5.42 o                         
   0  23   5         11.74          7.84         2.48 o                         
   1  23   5         24.46         17.36        14.33 o                         
   2  23   5         12.29         13.34        10.66 o                         
   3  23   5          8.16          4.39         3.66 o                         
   4  23   5          7.40         -5.20         6.35 o                         
  -5  24   5          0.02          3.97         3.57 o                         
  -4  24   5          6.40          0.97         3.28 o                         
  -3  24   5         13.68          8.34         5.66 o                         
  -2  24   5         14.83         29.52         5.95 o                         
  -1  24   5          6.87          6.73         3.88 o                         
   0  24   5         30.14         34.08         7.09 o                         
   1  24   5          0.04         -2.17         9.27 o                         
   2  24   5          0.02         -0.72         3.63 o                         
   3  24   5         37.58         47.54         5.70 o                         
  -4  25   5          0.79          4.30         4.26 o                         
  -3  25   5         20.52         21.47         3.79 o                         
  -2  25   5          1.23         -2.99         2.99 o                         
  -1  25   5         26.45         28.42         4.18 o                         
   0  25   5          5.87          5.17         2.54 o                         
   1  25   5          1.48         -3.80         7.61 o                         
   2  25   5          1.53          4.66         3.62 o                         
  -1  26   5         47.76         42.28         5.73 o                         
 -12   0   6        107.10        114.98        13.45 o                         
 -10   0   6        107.44        111.12        11.57 o                         
  -8   0   6        171.69        158.95         6.18 o                         
  -6   0   6         31.01         40.87         5.05 o                         
  -4   0   6        304.32        330.31         9.75 o                         
  -2   0   6        927.97       1006.02        26.73 o                         
   0   0   6        502.05        497.21        13.50 o                         
   2   0   6         43.55         42.36         3.89 o                         
   4   0   6        175.60        189.82         6.38 o                         
   6   0   6        186.28        184.09         7.77 o                         
   8   0   6         26.60         34.43         4.16 o                         
 -12   1   6         12.15         15.13        12.29 o                         
 -11   1   6          5.15         10.52         5.05 o                         
 -10   1   6         57.42         51.82         3.87 o                         
  -9   1   6          0.01         -2.00         2.00 o                         
  -8   1   6         51.79         48.26         2.72 o                         
  -7   1   6        116.79        124.21         4.56 o                         
  -6   1   6         20.12         13.15         2.53 o                         
  -5   1   6         78.05         98.30         3.39 o                         
  -4   1   6        589.91        632.73        11.66 o                         
  -3   1   6         10.30         15.47         1.93 o                         
  -2   1   6        835.93        757.66        13.73 o                         
  -1   1   6        107.64        115.52         4.27 o                         
   0   1   6         90.42         75.10         2.93 o                         
   1   1   6         91.88         81.73         3.66 o                         
   2   1   6       3264.04       3477.35        58.38 o                         
   3   1   6        219.46        242.41         6.14 o                         
   4   1   6        570.16        607.62        10.63 o                         
   5   1   6         21.55         22.91         2.64 o                         
   6   1   6        130.08        139.62         4.69 o                         
   7   1   6          0.11         -1.90         1.90 o                         
   8   1   6         80.64         83.35         4.15 o                         
   9   1   6          0.41          3.38         5.98 o                         
 -12   2   6        103.20        100.83        11.92 o                         
 -11   2   6        112.57        104.91         6.31 o                         
 -10   2   6         17.91         17.46         5.04 o                         
  -9   2   6         68.05         66.36         5.11 o                         
  -8   2   6        159.39        148.14         4.78 o                         
  -7   2   6        131.28        135.54         4.18 o                         
  -6   2   6        872.05        859.59        14.60 o                         
  -5   2   6       1239.79       1316.47        21.00 o                         
  -4   2   6        168.37        168.47         4.21 o                         
  -3   2   6         33.67         36.88         2.01 o                         
  -2   2   6          3.45         10.04         1.59 o                         
  -1   2   6       1048.96       1232.92        22.10 o                         
   0   2   6        248.16        288.64         7.38 o                         
   1   2   6         43.05         39.69         2.32 o                         
   2   2   6        588.52        626.11        11.78 o                         
   3   2   6        172.14        169.58         4.97 o                         
   4   2   6         12.22         12.20         2.09 o                         
   5   2   6        108.07        122.48         4.32 o                         
   6   2   6        119.67        131.89         4.53 o                         
   7   2   6          0.01          2.58         2.91 o                         
   8   2   6        129.42        129.69         5.09 o                         
   9   2   6          0.41          1.13         7.76 o                         
 -12   3   6         13.04         44.37        18.66 o                         
 -11   3   6         15.24         16.30         6.64 o                         
 -10   3   6          1.33          6.15         3.40 o                         
  -9   3   6         58.60         65.82         5.45 o                         
  -8   3   6         22.58         30.75         2.45 o                         
  -7   3   6         43.58         59.28         2.95 o                         
  -6   3   6         36.47         43.80         2.31 o                         
  -5   3   6        717.87        791.99        13.44 o                         
  -4   3   6        306.65        313.34         6.36 o                         
  -3   3   6        130.32        153.79         4.39 o                         
  -2   3   6       1512.30       1646.77        26.36 o                         
  -1   3   6        105.31        128.45         3.81 o                         
   0   3   6        937.51       1048.40        19.12 o                         
   1   3   6        901.02        894.95        15.85 o                         
   2   3   6        325.41        308.80         6.97 o                         
   3   3   6       1412.86       1418.29        24.16 o                         
   4   3   6        437.05        428.39         8.69 o                         
   5   3   6         15.83         14.08         2.02 o                         
   6   3   6         92.68        104.57         4.37 o                         
   7   3   6        106.37        115.21         6.19 o                         
   8   3   6         14.55         14.09         4.20 o                         
   9   3   6         16.67          9.67         4.51 o                         
 -12   4   6         14.81          5.05         8.25 o                         
 -11   4   6         19.76         13.81         4.51 o                         
 -10   4   6        186.85        181.22         6.72 o                         
  -9   4   6         25.03         31.42         2.69 o                         
  -8   4   6        123.88        131.45         4.36 o                         
  -7   4   6        221.46        222.51         6.11 o                         
  -6   4   6        390.74        388.28         7.80 o                         
  -5   4   6        332.30        321.87         6.69 o                         
  -4   4   6        190.61        182.37         4.47 o                         
  -3   4   6       1206.00       1262.03        21.39 o                         
  -2   4   6        114.83        118.98         3.60 o                         
  -1   4   6        346.75        374.70         8.15 o                         
   0   4   6         60.87         82.95         3.93 o                         
   1   4   6        348.70        397.67         8.09 o                         
   2   4   6        677.07        760.51        14.28 o                         
   3   4   6        273.43        304.08         6.64 o                         
   4   4   6         63.83         52.44         3.53 o                         
   5   4   6        119.69        119.22         3.90 o                         
   6   4   6          0.95         -0.31         2.33 o                         
   7   4   6         93.37         98.06         4.99 o                         
   8   4   6          5.36          3.73         2.59 o                         
   9   4   6          6.47          8.85         9.45 o                         
 -12   5   6          0.16          1.90        17.44 o                         
 -11   5   6          8.50          6.67         7.88 o                         
 -10   5   6         91.81         81.81         4.46 o                         
  -9   5   6          3.16         10.97         7.25 o                         
  -8   5   6         47.85         49.85         4.00 o                         
  -7   5   6         62.01         66.49         3.52 o                         
  -6   5   6        236.84        254.26         5.91 o                         
  -5   5   6        121.07        119.25         3.72 o                         
  -4   5   6         70.82         70.52         3.15 o                         
  -3   5   6       1784.64       1759.05        29.16 o                         
  -2   5   6          6.47          6.14         1.54 o                         
  -1   5   6         46.50         57.23         2.75 o                         
   0   5   6        189.92        204.94         5.04 o                         
   1   5   6        161.29        164.46         4.40 o                         
   2   5   6       2152.74       2167.87        35.35 o                         
   3   5   6       1226.29       1288.35        21.26 o                         
   4   5   6         31.56         18.06         3.80 o                         
   5   5   6        458.28        460.15        10.17 o                         
   6   5   6         52.01         60.36         3.63 o                         
   7   5   6         47.38         46.24         4.43 o                         
   8   5   6          0.82          5.39         2.23 o                         
   9   5   6         33.23         28.11         8.69 o                         
 -12   6   6          5.22         -1.82        13.16 o                         
 -11   6   6        352.07        349.96        13.45 o                         
 -10   6   6         49.36         48.53         5.21 o                         
  -9   6   6        263.02        275.03         7.32 o                         
  -8   6   6         19.42         21.68         2.55 o                         
  -7   6   6        384.95        380.75         7.79 o                         
  -6   6   6          0.25         -0.55         2.91 o                         
  -5   6   6        614.39        641.10        11.37 o                         
  -4   6   6         12.43         13.67         2.27 o                         
  -3   6   6        828.53        799.59        14.01 o                         
  -2   6   6        288.24        287.45         6.13 o                         
  -1   6   6        369.82        347.32         7.36 o                         
   0   6   6         56.30         59.18         2.64 o                         
   1   6   6         12.20         10.59         1.88 o                         
   2   6   6        246.31        290.83         6.16 o                         
   3   6   6         18.01         21.97         2.28 o                         
   4   6   6          3.19          0.61         1.81 o                         
   5   6   6         13.45         16.23         3.40 o                         
   6   6   6         31.58         32.51         4.71 o                         
   7   6   6         19.51         19.79         3.42 o                         
   8   6   6         14.81         12.04         5.49 o                         
   9   6   6          0.05          6.30         2.26 o                         
 -12   7   6          0.48         -7.12        10.69 o                         
 -11   7   6          2.63         16.60        12.74 o                         
 -10   7   6          0.35          3.23         4.42 o                         
  -9   7   6        125.96        128.38         5.29 o                         
  -8   7   6         50.20         55.27         4.29 o                         
  -7   7   6          7.87          7.34         1.99 o                         
  -6   7   6         43.96         45.97         2.57 o                         
  -5   7   6          1.42          5.71         1.77 o                         
  -4   7   6         24.33         23.03         2.08 o                         
  -3   7   6        867.18        827.82        14.45 o                         
  -2   7   6        240.37        243.26         5.89 o                         
  -1   7   6       1655.08       1637.58        26.32 o                         
   0   7   6          9.20          5.76         1.79 o                         
   1   7   6       1145.02       1149.68        18.97 o                         
   2   7   6         88.69         85.03         3.02 o                         
   3   7   6        184.84        205.84         5.17 o                         
   4   7   6          5.77          2.22         1.48 o                         
   5   7   6       1280.94       1302.48        23.72 o                         
   6   7   6         71.31         72.79         3.85 o                         
   7   7   6        267.24        261.67         8.18 o                         
   8   7   6          0.02         -2.93         2.93 o                         
   9   7   6         18.44         10.57         5.94 o                         
 -12   8   6          0.05          3.07        15.35 o                         
 -11   8   6          9.07          2.18         9.36 o                         
 -10   8   6         77.02         77.78         4.39 o                         
  -9   8   6          1.27          0.78         5.17 o                         
  -8   8   6         56.89         50.10         4.14 o                         
  -7   8   6         54.44         55.30         3.17 o                         
  -6   8   6        257.98        253.22         5.87 o                         
  -5   8   6        434.24        435.46         9.22 o                         
  -4   8   6        137.78        137.55         3.98 o                         
  -3   8   6        112.83        122.72         4.25 o                         
  -2   8   6       1123.63       1127.31        19.77 o                         
  -1   8   6        586.86        609.05        11.02 o                         
   0   8   6        122.43        127.71         3.98 o                         
   1   8   6         38.80         43.81         2.29 o                         
   2   8   6         58.75         61.15         2.69 o                         
   3   8   6          1.92          2.69         2.93 o                         
   4   8   6          4.68          4.44         3.51 o                         
   5   8   6          0.00          5.50         4.96 o                         
   6   8   6         12.34         14.66         2.10 o                         
   7   8   6          8.48          5.38        12.58 o                         
   8   8   6          0.50          5.27         3.72 o                         
   9   8   6          2.93          0.50         7.97 o                         
 -12   9   6          0.26         -6.25         7.75 o                         
 -11   9   6          0.38         -1.99         3.82 o                         
 -10   9   6         17.84         26.11         7.86 o                         
  -9   9   6          0.53          0.55         4.80 o                         
  -8   9   6        219.95        217.16         7.18 o                         
  -7   9   6        363.76        336.30         9.67 o                         
  -6   9   6          0.06          0.89         1.84 o                         
  -5   9   6        388.19        457.04         9.51 o                         
  -4   9   6         26.24         28.91         3.25 o                         
  -3   9   6        107.67        119.50         4.42 o                         
  -2   9   6        782.20        801.27        14.70 o                         
  -1   9   6        185.96        203.46         4.91 o                         
   0   9   6        921.68        902.66        14.73 o                         
   1   9   6        241.13        223.95         5.13 o                         
   2   9   6        155.81        146.30         4.21 o                         
   3   9   6         78.98         77.63         3.07 o                         
   4   9   6        414.83        406.03         8.73 o                         
   5   9   6         30.36         14.74         3.55 o                         
   6   9   6        128.77        134.57         7.33 o                         
   7   9   6         29.80         22.66         5.77 o                         
   8   9   6         80.88         92.66         7.09 o                         
   9   9   6          5.54         18.78         9.93 o                         
 -12  10   6         50.08         13.22        25.27 o                         
 -11  10   6         15.36          8.84        12.87 o                         
 -10  10   6        113.70        120.85         6.23 o                         
  -9  10   6         23.18         25.43         3.51 o                         
  -8  10   6        465.27        469.78        10.75 o                         
  -7  10   6        216.16        223.06         5.85 o                         
  -6  10   6        189.92        196.37         5.21 o                         
  -5  10   6       1093.45       1132.00        20.15 o                         
  -4  10   6        529.39        570.21        10.58 o                         
  -3  10   6         56.58         45.04         2.55 o                         
  -2  10   6        228.92        242.22         5.81 o                         
  -1  10   6        201.13        190.13         4.54 o                         
   0  10   6          0.77          0.03         2.15 o                         
   1  10   6        187.89        185.48         4.56 o                         
   2  10   6        173.95        180.25         4.56 o                         
   3  10   6          2.15          3.81         2.16 o                         
   4  10   6         11.27         11.45         3.17 o                         
   5  10   6         42.73         41.92         5.23 o                         
   6  10   6         10.07         11.60         3.34 o                         
   7  10   6          2.95         -0.25         6.54 o                         
   8  10   6         52.35         58.96        10.34 o                         
   9  10   6          0.22          3.88         4.88 o                         
 -11  11   6          0.01          1.97         3.80 o                         
 -10  11   6          2.58          0.92         6.79 o                         
  -9  11   6          6.24          4.00         4.45 o                         
  -8  11   6        104.19         97.15         4.77 o                         
  -7  11   6         53.19         55.57         3.75 o                         
  -6  11   6         67.48         74.56         3.54 o                         
  -5  11   6        840.54        797.46        15.55 o                         
  -4  11   6        528.62        532.15        10.41 o                         
  -3  11   6         85.00         86.15         3.43 o                         
  -2  11   6        615.68        640.98        11.52 o                         
  -1  11   6         99.94        106.95         3.45 o                         
   0  11   6        146.32        164.67         4.15 o                         
   1  11   6          0.95          0.09         1.82 o                         
   2  11   6        260.09        281.50         6.91 o                         
   3  11   6         52.12         57.44         3.43 o                         
   4  11   6        226.39        224.89        10.13 o                         
   5  11   6         32.19         41.54         9.76 o                         
   6  11   6        111.17        108.75         6.00 o                         
   7  11   6         12.36          8.34         7.30 o                         
   8  11   6          0.12          0.88         3.75 o                         
 -11  12   6          0.51         -7.80         7.80 o                         
 -10  12   6         45.19         48.53         5.10 o                         
  -9  12   6          0.02          1.50         2.97 o                         
  -8  12   6         23.20         32.16         3.96 o                         
  -7  12   6         20.16         15.16         3.17 o                         
  -6  12   6        141.22        148.81         5.02 o                         
  -5  12   6          4.57          7.44         2.51 o                         
  -4  12   6        135.50        144.05         4.64 o                         
  -3  12   6          2.73          2.36         2.29 o                         
  -2  12   6          7.09          9.69         1.90 o                         
  -1  12   6        126.39        139.83         3.94 o                         
   0  12   6        257.23        251.87         5.43 o                         
   1  12   6        294.44        298.10         8.06 o                         
   2  12   6          5.22          2.90         1.57 o                         
   3  12   6          3.04          2.25         3.20 o                         
   4  12   6          4.90          0.67         6.82 o                         
   5  12   6          0.14         -2.02         8.99 o                         
   6  12   6          2.33         -1.11         7.00 o                         
   7  12   6          4.24          4.15         3.17 o                         
   8  12   6         15.61         10.89         4.03 o                         
 -11  13   6          3.67          8.11         6.45 o                         
 -10  13   6          0.68          2.55         6.62 o                         
  -9  13   6          0.08          6.99         4.98 o                         
  -8  13   6         25.20         20.39         5.57 o                         
  -7  13   6          5.17          3.14         5.33 o                         
  -6  13   6        271.70        256.39         8.13 o                         
  -5  13   6         59.20         59.99         4.03 o                         
  -4  13   6        392.56        415.69         9.42 o                         
  -3  13   6         95.41         87.58         3.52 o                         
  -2  13   6        392.79        419.71         8.20 o                         
  -1  13   6        284.55        304.89         6.48 o                         
   0  13   6        255.37        257.33         5.54 o                         
   1  13   6          2.77          3.64         2.23 o                         
   2  13   6        156.71        161.90         7.11 o                         
   3  13   6         24.34         24.02         3.12 o                         
   4  13   6        241.12        288.46        10.17 o                         
   5  13   6         56.74         66.56        12.93 o                         
   6  13   6        111.45        129.86        10.71 o                         
   7  13   6         17.76          8.21        16.65 o                         
   8  13   6         92.25        109.59        10.53 o                         
 -11  14   6          4.78         -0.22         5.58 o                         
 -10  14   6          6.09          2.11         7.59 o                         
  -9  14   6        180.88        195.88         9.54 o                         
  -8  14   6         48.18         43.31         4.39 o                         
  -7  14   6         36.29         48.18         4.53 o                         
  -6  14   6        289.59        293.82        10.69 o                         
  -5  14   6        112.00        120.42         5.60 o                         
  -4  14   6        361.05        364.68         9.74 o                         
  -3  14   6         18.55         20.46         3.24 o                         
  -2  14   6         15.76         14.57         2.48 o                         
  -1  14   6        108.79        101.69         3.72 o                         
   0  14   6          6.70          8.96         2.06 o                         
   1  14   6          0.36         -1.63         1.63 o                         
   2  14   6         12.91         16.46         2.99 o                         
   3  14   6         17.58         12.30         5.74 o                         
   4  14   6         13.14         10.39         3.65 o                         
   5  14   6          6.96          7.03         5.98 o                         
   6  14   6          7.13          4.69         6.85 o                         
   7  14   6          1.44         -1.89         9.21 o                         
   8  14   6          6.95         -2.94        11.10 o                         
 -10  15   6          0.07          4.27         5.28 o                         
  -9  15   6         20.84         15.83         9.09 o                         
  -8  15   6         11.34         17.50         4.18 o                         
  -7  15   6          0.09         -2.27         4.52 o                         
  -6  15   6          4.24          2.84         5.07 o                         
  -5  15   6         35.45         29.31         4.56 o                         
  -4  15   6         66.78         71.06         7.00 o                         
  -3  15   6          7.35          4.42         2.68 o                         
  -2  15   6         43.33         38.73         2.71 o                         
  -1  15   6        133.11        129.37         5.65 o                         
   0  15   6         90.61         88.50         3.68 o                         
   1  15   6        185.39        173.37         7.18 o                         
   2  15   6        313.55        304.42        11.16 o                         
   3  15   6        127.07        157.89         8.76 o                         
   4  15   6         34.08         36.24         6.25 o                         
   5  15   6          0.08          0.95         2.92 o                         
   6  15   6          3.26         -5.27         9.81 o                         
   7  15   6          1.67         -3.60        22.89 o                         
 -10  16   6         47.70         16.73        17.83 o                         
  -9  16   6         38.71         37.36         5.55 o                         
  -8  16   6         70.55         71.37         4.45 o                         
  -7  16   6        142.06        158.57         8.29 o                         
  -6  16   6         29.75         26.95         3.81 o                         
  -5  16   6        169.19        180.95         6.01 o                         
  -4  16   6          7.12         12.01         3.50 o                         
  -3  16   6         54.56         57.52         4.01 o                         
  -2  16   6          0.10         -2.58         2.58 o                         
  -1  16   6          3.38          3.08         1.98 o                         
   0  16   6         11.38         11.28         2.03 o                         
   1  16   6         15.36         11.67         2.67 o                         
   2  16   6        102.99        104.16         9.92 o                         
   3  16   6         16.33         15.68         3.21 o                         
   4  16   6          3.56         -2.85         4.09 o                         
   5  16   6         73.43         87.55         8.10 o                         
   6  16   6          0.06        -14.15        14.40 o                         
   7  16   6          0.57         -7.31         7.31 o                         
  -9  17   6         13.62         10.10         8.14 o                         
  -8  17   6          0.06         30.68        11.44 o                         
  -7  17   6         18.05         12.31         5.60 o                         
  -6  17   6          9.75          3.79         6.07 o                         
  -5  17   6        161.52        182.13         9.43 o                         
  -4  17   6        104.14        111.72         6.45 o                         
  -3  17   6        188.22        194.48         6.79 o                         
  -2  17   6         31.64         30.29         3.52 o                         
  -1  17   6         49.88         51.05         3.86 o                         
   0  17   6         22.69         15.90         2.23 o                         
   1  17   6         88.83         70.86         3.67 o                         
   2  17   6         29.42         22.99         3.56 o                         
   3  17   6        137.90        136.89        11.23 o                         
   4  17   6         57.00         54.22         5.97 o                         
   5  17   6         23.92         15.19        11.83 o                         
   6  17   6          2.25          6.31        16.17 o                         
  -9  18   6         34.80         43.59         6.85 o                         
  -8  18   6         30.87         39.45         5.58 o                         
  -7  18   6        125.54        130.85         6.31 o                         
  -6  18   6          4.23          1.28         4.90 o                         
  -5  18   6         40.54         37.55         4.01 o                         
  -4  18   6          2.25          4.47         3.16 o                         
  -3  18   6         22.52         24.08         4.34 o                         
  -2  18   6         20.51         13.50         5.21 o                         
  -1  18   6          8.97          8.46         2.66 o                         
   0  18   6          0.64         -0.21         3.64 o                         
   1  18   6        132.44        145.53         8.81 o                         
   2  18   6          3.76          1.08         8.62 o                         
   3  18   6          7.72          9.74         4.70 o                         
   4  18   6          1.81          4.77         5.53 o                         
   5  18   6         68.45         69.45        30.88 o                         
   6  18   6         42.53        202.41       116.52 o                         
  -9  19   6         13.48         23.86         9.53 o                         
  -8  19   6          7.62          5.48         3.55 o                         
  -7  19   6         10.02          4.61        13.00 o                         
  -6  19   6         34.94         47.24         4.62 o                         
  -5  19   6         44.04         41.31         3.70 o                         
  -4  19   6         30.81         36.49         3.39 o                         
  -3  19   6        176.21        194.22         6.83 o                         
  -2  19   6          0.77          0.34         3.52 o                         
  -1  19   6        252.98        268.26        13.50 o                         
   0  19   6          5.34          7.15         4.37 o                         
   1  19   6        249.20        293.19        10.58 o                         
   2  19   6         13.87         14.41         6.72 o                         
   3  19   6         74.33         66.56        15.63 o                         
   4  19   6         47.44         49.13        11.28 o                         
   5  19   6        188.47        268.88        38.59 o                         
   6  19   6          1.80          5.96        12.95 o                         
  -8  20   6          1.08          1.77         4.51 o                         
  -7  20   6          8.97          8.71        11.22 o                         
  -6  20   6         30.47         22.18         5.62 o                         
  -5  20   6         52.94         44.78         5.46 o                         
  -4  20   6          0.35          2.14         4.47 o                         
  -3  20   6          0.92         -2.37         2.54 o                         
  -2  20   6         30.77         26.36         4.40 o                         
  -1  20   6          0.86          0.61         3.94 o                         
   0  20   6         18.22          9.68         5.59 o                         
   1  20   6          0.37         -1.23         1.73 o                         
   2  20   6          0.05         -5.42         6.37 o                         
   3  20   6          6.39         -1.09         2.91 o                         
   4  20   6          3.62         -0.62        42.75 o                         
   5  20   6         21.95         11.53        34.58 o                         
  -7  21   6          0.85         -3.44         3.61 o                         
  -6  21   6         29.54         31.67         5.53 o                         
  -5  21   6         63.48         68.73         5.15 o                         
  -4  21   6         97.68         90.01         5.65 o                         
  -3  21   6          0.70          0.67         2.30 o                         
  -2  21   6          0.62         -2.33         2.33 o                         
  -1  21   6         30.16         25.14         4.99 o                         
   0  21   6         28.50         30.48         3.32 o                         
   1  21   6          0.05         -7.21        13.17 o                         
   2  21   6          4.59          3.38         7.12 o                         
   3  21   6          6.71          3.26        16.74 o                         
   4  21   6          4.58         -1.60        40.91 o                         
  -7  22   6          4.83          1.28         3.85 o                         
  -6  22   6         53.35         49.34         5.63 o                         
  -5  22   6          0.43          2.34        11.37 o                         
  -4  22   6        270.42        294.04        18.06 o                         
  -3  22   6         98.22        114.43         6.80 o                         
  -2  22   6        194.61        207.36         8.50 o                         
  -1  22   6          5.36         -3.84         4.65 o                         
   0  22   6          4.00         -0.65         3.28 o                         
   1  22   6          0.14         -0.59         4.97 o                         
   2  22   6          0.93          3.04         3.26 o                         
   3  22   6          2.85         29.93        72.60 o                         
   4  22   6          2.03          2.99         8.01 o                         
  -6  23   6          3.96          9.18         3.98 o                         
  -5  23   6         49.95         51.08         5.34 o                         
  -4  23   6         11.54          8.98         3.55 o                         
  -3  23   6         33.32         38.88         7.74 o                         
  -2  23   6        131.22        145.23         8.42 o                         
  -1  23   6          0.48          2.89        10.01 o                         
   0  23   6         49.88         48.44        10.15 o                         
   1  23   6          0.89         -1.64        20.78 o                         
   2  23   6         22.68         16.63         6.46 o                         
   3  23   6         17.88          0.83        10.02 o                         
  -5  24   6         19.99          5.19        14.75 o                         
  -4  24   6          3.63          1.84         3.86 o                         
  -3  24   6         36.81         26.38         4.28 o                         
  -2  24   6          1.00         -2.11         3.75 o                         
  -1  24   6          2.90         -2.46         2.89 o                         
   0  24   6          3.91          4.03         3.15 o                         
   1  24   6          2.87          4.71         3.94 o                         
   2  24   6          0.44          3.38         8.43 o                         
  -2  25   6          8.37          3.25         3.33 o                         
  -1  25   6         24.71         26.64         5.62 o                         
 -11   0   7        164.01        160.77        10.68 o                         
  -9   0   7        498.73        497.83        20.37 o                         
  -7   0   7        250.58        292.98         9.62 o                         
  -5   0   7        160.90        185.54         8.20 o                         
  -3   0   7        387.52        412.66        15.15 o                         
  -1   0   7       1402.91       1378.03        49.41 o                         
   1   0   7       1292.86       1328.96        32.45 o                         
   3   0   7        170.28        194.19         7.40 o                         
   5   0   7        277.91        321.20        10.48 o                         
   7   0   7         60.57         69.36         7.99 o                         
   9   0   7          3.32          6.33        12.47 o                         
 -12   1   7         10.32         10.95        23.61 o                         
 -11   1   7         21.11         24.41         4.17 o                         
 -10   1   7          0.72          4.30         2.88 o                         
  -9   1   7         99.64        102.88         6.45 o                         
  -8   1   7         93.10         86.89         3.94 o                         
  -7   1   7         31.60         21.04         2.89 o                         
  -6   1   7         29.43         32.69         2.36 o                         
  -5   1   7        367.05        373.35         7.58 o                         
  -4   1   7         83.98         98.41         3.47 o                         
  -3   1   7         88.63         95.13         3.30 o                         
  -2   1   7        133.02        134.88         4.21 o                         
  -1   1   7        104.68        114.08         3.81 o                         
   0   1   7         89.11         99.98         3.56 o                         
   1   1   7          0.66          2.41         1.80 o                         
   2   1   7         69.16         55.65         2.89 o                         
   3   1   7        146.10        152.19         4.91 o                         
   4   1   7         30.93         25.41         2.43 o                         
   5   1   7         46.30         41.25         3.32 o                         
   6   1   7        244.87        260.20         6.91 o                         
   7   1   7         11.02          4.34         4.90 o                         
   8   1   7         31.63         36.13         4.28 o                         
   9   1   7          3.70         -3.86        10.25 o                         
 -12   2   7          0.96          7.34         7.18 o                         
 -11   2   7          1.90          2.69         8.67 o                         
 -10   2   7          7.22          6.41         3.71 o                         
  -9   2   7         58.53         69.84         5.40 o                         
  -8   2   7          5.73          6.32         3.35 o                         
  -7   2   7         64.14         57.59         3.66 o                         
  -6   2   7         32.10         41.61         2.76 o                         
  -5   2   7        175.49        197.80         5.11 o                         
  -4   2   7          2.33          9.68         1.94 o                         
  -3   2   7       1098.64       1181.73        19.84 o                         
  -2   2   7        157.92        147.20         4.40 o                         
  -1   2   7        677.98        751.13        15.53 o                         
   0   2   7        461.96        417.54         8.84 o                         
   1   2   7        398.70        411.54         9.09 o                         
   2   2   7       1167.15       1136.14        20.01 o                         
   3   2   7        166.33        189.72         5.51 o                         
   4   2   7         24.44         24.63         3.11 o                         
   5   2   7         31.27         31.16         3.10 o                         
   6   2   7        115.04        125.27         4.77 o                         
   7   2   7         24.12         17.97         3.28 o                         
   8   2   7          7.12          4.59         5.21 o                         
   9   2   7          1.54          3.72         4.31 o                         
 -12   3   7         81.50         66.08        20.73 o                         
 -11   3   7        319.10        325.11        11.10 o                         
 -10   3   7        102.13        112.18         5.52 o                         
  -9   3   7          6.09          7.78         3.49 o                         
  -8   3   7          5.07          6.09         2.30 o                         
  -7   3   7         75.40         71.19         3.41 o                         
  -6   3   7          1.78         -1.05         1.70 o                         
  -5   3   7         49.84         50.32         2.62 o                         
  -4   3   7       1368.75       1425.09        23.62 o                         
  -3   3   7        354.39        371.39         8.33 o                         
  -2   3   7        179.62        198.67         5.00 o                         
  -1   3   7          3.10          5.58         1.94 o                         
   0   3   7        495.88        498.52        10.54 o                         
   1   3   7          3.28          6.06         1.77 o                         
   2   3   7          0.31          4.64         1.75 o                         
   3   3   7         48.86         48.20         2.82 o                         
   4   3   7         13.87         10.16         2.87 o                         
   5   3   7         11.23          7.12         2.74 o                         
   6   3   7          3.73          4.19         2.61 o                         
   7   3   7         15.45         15.59         2.58 o                         
   8   3   7          0.78         -2.55         3.00 o                         
   9   3   7         17.99         16.46         6.33 o                         
 -12   4   7          3.24         20.96        11.13 o                         
 -11   4   7        204.10        209.58        13.46 o                         
 -10   4   7        298.63        309.35        10.63 o                         
  -9   4   7          0.23          3.64         2.50 o                         
  -8   4   7        124.54        139.55         6.02 o                         
  -7   4   7         14.62         16.01         3.94 o                         
  -6   4   7         97.99        115.46         4.06 o                         
  -5   4   7         21.64         30.95         2.70 o                         
  -4   4   7        209.76        217.63         6.10 o                         
  -3   4   7        317.67        307.81         6.85 o                         
  -2   4   7         73.88         79.09         3.37 o                         
  -1   4   7         57.98         74.17         3.45 o                         
   0   4   7        144.77        151.54         4.84 o                         
   1   4   7         34.13         45.57         2.73 o                         
   2   4   7          4.18         -0.78         1.58 o                         
   3   4   7         54.15         44.49         2.57 o                         
   4   4   7        119.80        131.15         5.82 o                         
   5   4   7        100.61        104.57         4.25 o                         
   6   4   7        107.71        109.15         4.58 o                         
   7   4   7         11.05         11.26         2.30 o                         
   8   4   7          6.57          4.28         5.58 o                         
   9   4   7         72.83         71.61         7.47 o                         
 -12   5   7         33.47         16.09         7.39 o                         
 -11   5   7         21.63         27.93         8.98 o                         
 -10   5   7          3.46          4.99         3.38 o                         
  -9   5   7         35.31         25.00         4.01 o                         
  -8   5   7         20.75         20.42         2.50 o                         
  -7   5   7        199.39        197.12         8.37 o                         
  -6   5   7        396.42        396.78         8.61 o                         
  -5   5   7          1.77          3.52         2.04 o                         
  -4   5   7        135.64        133.46         4.20 o                         
  -3   5   7       1138.32       1164.19        21.27 o                         
  -2   5   7        367.17        383.26         7.86 o                         
  -1   5   7        433.04        447.62         9.73 o                         
   0   5   7          8.23          4.39         2.65 o                         
   1   5   7        308.25        305.14         6.95 o                         
   2   5   7          0.03          2.20         1.69 o                         
   3   5   7        206.60        217.10         5.53 o                         
   4   5   7         49.54         62.16         3.28 o                         
   5   5   7          0.25         -1.75         1.88 o                         
   6   5   7         12.06         14.36         3.31 o                         
   7   5   7         22.55         25.74         2.80 o                         
   8   5   7          0.17          2.14         2.72 o                         
   9   5   7         20.89         22.23         4.84 o                         
 -12   6   7         33.12         15.86        19.57 o                         
 -11   6   7          0.18          5.06         9.65 o                         
 -10   6   7         29.90         31.50         7.56 o                         
  -9   6   7          1.77          3.69         2.51 o                         
  -8   6   7        327.42        330.35        10.44 o                         
  -7   6   7          0.64         -0.35         2.67 o                         
  -6   6   7         27.80         33.96         3.52 o                         
  -5   6   7        112.47        115.59         3.97 o                         
  -4   6   7       1798.83       1850.55        29.75 o                         
  -3   6   7         35.75         41.80         2.57 o                         
  -2   6   7       1210.79       1257.68        21.03 o                         
  -1   6   7        238.84        248.28         6.12 o                         
   0   6   7        450.39        470.92         9.55 o                         
   1   6   7        314.21        319.92         7.16 o                         
   2   6   7        592.24        600.22        11.09 o                         
   3   6   7         87.48        113.25         5.05 o                         
   4   6   7        498.80        529.18        10.18 o                         
   5   6   7          1.60          0.88         3.72 o                         
   6   6   7        119.21        129.38         5.97 o                         
   7   6   7          2.66          1.40         5.32 o                         
   8   6   7         25.75         27.87        12.23 o                         
 -12   7   7         23.64         -2.49        10.91 o                         
 -11   7   7         18.23          6.84        12.22 o                         
 -10   7   7         61.07         65.31         6.22 o                         
  -9   7   7          1.58         -1.01         2.18 o                         
  -8   7   7         95.82         88.15         7.75 o                         
  -7   7   7         15.56         10.22         2.20 o                         
  -6   7   7        262.19        254.24         6.63 o                         
  -5   7   7          0.57          3.19         1.92 o                         
  -4   7   7         14.09         23.48         2.45 o                         
  -3   7   7         93.09         81.46         3.31 o                         
  -2   7   7        145.49        145.72         4.64 o                         
  -1   7   7        357.36        376.27         7.74 o                         
   0   7   7        376.44        386.52         8.27 o                         
   1   7   7          1.13          2.30         1.88 o                         
   2   7   7        180.15        186.14         5.50 o                         
   3   7   7         56.62         56.67         3.27 o                         
   4   7   7         14.59         16.54         3.72 o                         
   5   7   7         21.17         17.10         3.02 o                         
   6   7   7          1.94          3.51         2.29 o                         
   7   7   7          8.21          6.43         3.03 o                         
   8   7   7          1.96         -0.96         6.42 o                         
 -12   8   7         29.10         27.63         7.26 o                         
 -11   8   7         21.68         23.46         5.72 o                         
 -10   8   7         37.90         40.69         6.02 o                         
  -9   8   7          0.01         -1.81         5.92 o                         
  -8   8   7          0.78          2.61         4.00 o                         
  -7   8   7         34.17         32.57         2.87 o                         
  -6   8   7        404.13        432.32         9.41 o                         
  -5   8   7         10.51          9.02         2.00 o                         
  -4   8   7        562.66        552.63        10.34 o                         
  -3   8   7         63.04         62.55         3.00 o                         
  -2   8   7         43.55         52.01         2.84 o                         
  -1   8   7        489.87        471.59         9.22 o                         
   0   8   7         45.58         40.96         2.49 o                         
   1   8   7        148.23        139.02         4.09 o                         
   2   8   7          0.06          1.42         2.61 o                         
   3   8   7         68.15         60.27         3.06 o                         
   4   8   7        430.85        432.53         9.62 o                         
   5   8   7         12.15          9.25         2.02 o                         
   6   8   7          3.14          4.54         6.48 o                         
   7   8   7         15.41         20.78         4.52 o                         
   8   8   7          2.07         -4.18         4.18 o                         
 -11   9   7         41.32         27.25         9.68 o                         
 -10   9   7         15.91         22.05         5.60 o                         
  -9   9   7         39.60         29.47         5.45 o                         
  -8   9   7         32.98         30.98         3.14 o                         
  -7   9   7        539.36        529.66        11.09 o                         
  -6   9   7         53.58         57.58         4.28 o                         
  -5   9   7          2.90          4.28         3.30 o                         
  -4   9   7         45.05         47.76         2.76 o                         
  -3   9   7          5.45          0.77         3.25 o                         
  -2   9   7         14.35         17.23         2.01 o                         
  -1   9   7         42.44         42.69         2.63 o                         
   0   9   7        143.92        127.91         4.01 o                         
   1   9   7         28.03         22.07         1.90 o                         
   2   9   7         81.56         80.23         3.43 o                         
   3   9   7         90.83         82.27         5.89 o                         
   4   9   7         27.72         30.43         2.30 o                         
   5   9   7         27.88         28.73         5.03 o                         
   6   9   7         11.58         10.20         6.38 o                         
   7   9   7          4.41         -3.12         6.02 o                         
   8   9   7          3.34          1.26         8.00 o                         
 -11  10   7         23.43         25.78        12.15 o                         
 -10  10   7         85.22         75.95         7.01 o                         
  -9  10   7          2.94         11.97         8.54 o                         
  -8  10   7        145.06        144.07         8.95 o                         
  -7  10   7          0.14          4.11         3.51 o                         
  -6  10   7         73.55         74.66         3.64 o                         
  -5  10   7        360.19        362.77        10.99 o                         
  -4  10   7         10.95          7.90         2.57 o                         
  -3  10   7        562.97        577.99        11.74 o                         
  -2  10   7        268.71        279.80         6.52 o                         
  -1  10   7        632.70        660.97        12.30 o                         
   0  10   7          7.09          3.88         2.20 o                         
   1  10   7          0.80          0.05         1.86 o                         
   2  10   7         43.67         52.74         3.79 o                         
   3  10   7        253.90        268.84         7.19 o                         
   4  10   7         52.04         44.27         3.37 o                         
   5  10   7        299.66        297.66        11.94 o                         
   6  10   7        162.19        185.52         8.46 o                         
   7  10   7          1.02         87.50        70.41 o                         
   8  10   7        124.13        159.91        12.75 o                         
 -11  11   7         36.12         41.63        14.63 o                         
 -10  11   7         15.96         10.88         9.44 o                         
  -9  11   7          1.52          6.14         3.19 o                         
  -8  11   7         20.61         14.92         5.41 o                         
  -7  11   7         10.47         10.18         3.54 o                         
  -6  11   7         10.28          5.20         2.10 o                         
  -5  11   7         29.62         31.99         2.61 o                         
  -4  11   7        375.51        366.29         8.30 o                         
  -3  11   7         51.73         49.56         3.09 o                         
  -2  11   7         62.17         64.99         2.88 o                         
  -1  11   7         42.32         49.96         2.53 o                         
   0  11   7          4.39          1.43         2.29 o                         
   1  11   7         35.22         39.62         2.26 o                         
   2  11   7          4.72          1.13         3.26 o                         
   3  11   7          9.98         12.82         2.12 o                         
   4  11   7          1.47          2.04         2.94 o                         
   5  11   7         17.85         22.38         7.43 o                         
   6  11   7         19.07         24.96         5.65 o                         
   7  11   7          2.46          2.07        10.14 o                         
   8  11   7         71.24         67.88         7.64 o                         
 -11  12   7         41.46         31.59        16.13 o                         
 -10  12   7         55.59         57.72         6.32 o                         
  -9  12   7        280.75        270.72         8.96 o                         
  -8  12   7          4.59          1.33         3.52 o                         
  -7  12   7        279.94        295.58        10.94 o                         
  -6  12   7          0.02         -1.95         2.28 o                         
  -5  12   7         99.57        106.41         5.06 o                         
  -4  12   7         52.19         66.64         3.45 o                         
  -3  12   7        415.50        424.54         8.98 o                         
  -2  12   7          1.03          0.49         1.85 o                         
  -1  12   7        183.17        203.88         7.14 o                         
   0  12   7         41.25         31.19         3.33 o                         
   1  12   7         11.38         15.06         4.29 o                         
   2  12   7         13.50         12.97         2.15 o                         
   3  12   7         25.84         25.80         2.24 o                         
   4  12   7          0.06         -1.50         3.97 o                         
   5  12   7          8.54          3.90         4.36 o                         
   6  12   7          3.05         13.96         5.35 o                         
   7  12   7         74.69         78.75         7.70 o                         
 -10  13   7          7.11          2.94         8.93 o                         
  -9  13   7         92.68         89.04         5.82 o                         
  -8  13   7         34.54         28.38         3.67 o                         
  -7  13   7         26.31         23.54         2.82 o                         
  -6  13   7          7.74          9.17         2.50 o                         
  -5  13   7        205.87        199.57         6.08 o                         
  -4  13   7         22.27         14.49         4.99 o                         
  -3  13   7         57.17         59.32         3.28 o                         
  -2  13   7         14.03         12.79         2.04 o                         
  -1  13   7          2.34          2.43         2.56 o                         
   0  13   7         40.26         41.44         2.42 o                         
   1  13   7          8.46          5.86         3.18 o                         
   2  13   7          0.41          1.97         1.51 o                         
   3  13   7        116.99        127.08         7.65 o                         
   4  13   7          0.04         -1.42         9.46 o                         
   5  13   7         15.41         13.07         6.30 o                         
   6  13   7          0.45         16.94         9.44 o                         
   7  13   7         33.35         14.17         8.00 o                         
 -10  14   7          0.87         -0.41         4.08 o                         
  -9  14   7          3.04          7.69         5.87 o                         
  -8  14   7          0.07         -0.54         3.31 o                         
  -7  14   7         66.80         66.57         5.76 o                         
  -6  14   7         10.82          5.27         4.13 o                         
  -5  14   7        233.34        212.92        10.43 o                         
  -4  14   7         29.47         28.77         4.05 o                         
  -3  14   7         23.42         17.56         4.34 o                         
  -2  14   7         57.71         55.90         3.80 o                         
  -1  14   7         47.80         47.54         4.54 o                         
   0  14   7          2.51          4.00         3.36 o                         
   1  14   7         77.66         92.69         3.74 o                         
   2  14   7          1.40         -1.34         2.24 o                         
   3  14   7        215.72        243.28        17.82 o                         
   4  14   7          1.83         -2.87         3.16 o                         
   5  14   7        133.39        137.61        10.32 o                         
   6  14   7         18.19         23.57         8.20 o                         
   7  14   7         29.06         17.69        18.00 o                         
 -10  15   7         28.24         28.77        11.65 o                         
  -9  15   7         11.93         22.38         7.85 o                         
  -8  15   7         52.63         59.14         4.78 o                         
  -7  15   7          1.01         -2.35         4.07 o                         
  -6  15   7          3.44          0.23         6.08 o                         
  -5  15   7         10.76          8.13         2.86 o                         
  -4  15   7         43.69         40.57         3.83 o                         
  -3  15   7          4.39          5.06         3.85 o                         
  -2  15   7         40.58         41.52         4.37 o                         
  -1  15   7         27.93         22.97         3.17 o                         
   0  15   7          1.95          0.10         2.43 o                         
   1  15   7          0.95         -2.03         3.03 o                         
   2  15   7          0.03         -4.34         4.66 o                         
   3  15   7         21.31         17.05         4.49 o                         
   4  15   7         26.13         36.09         5.34 o                         
   5  15   7          5.95          2.43         4.12 o                         
   6  15   7          5.71          0.21        10.25 o                         
  -9  16   7         14.67          8.84         7.97 o                         
  -8  16   7         93.42        110.18        12.17 o                         
  -7  16   7         10.55         11.20         6.63 o                         
  -6  16   7         57.21         44.97         6.41 o                         
  -5  16   7          1.63          0.54         3.55 o                         
  -4  16   7         30.59         35.85         5.19 o                         
  -3  16   7        145.70        156.96         9.76 o                         
  -2  16   7         79.07         60.65         4.60 o                         
  -1  16   7        266.58        297.40         8.37 o                         
   0  16   7          9.64          9.21         2.32 o                         
   1  16   7         69.79         71.26         4.83 o                         
   2  16   7         23.69         23.83         3.72 o                         
   3  16   7          1.90          7.29         6.33 o                         
   4  16   7         83.72         94.22         9.88 o                         
   5  16   7         12.66          8.46        28.83 o                         
   6  16   7         31.25         34.21         4.43 o                         
  -9  17   7          0.64          4.29         5.40 o                         
  -8  17   7          1.98          0.24         7.05 o                         
  -7  17   7         25.42         26.56         8.59 o                         
  -6  17   7         20.54         15.29         3.21 o                         
  -5  17   7          0.39          2.16         2.55 o                         
  -4  17   7          6.55          9.88         5.76 o                         
  -3  17   7          0.32         -1.17         3.71 o                         
  -2  17   7          4.41          7.75         5.57 o                         
  -1  17   7          0.43         -0.27         3.65 o                         
   0  17   7         32.25         31.00         2.97 o                         
   1  17   7          7.84          7.30         3.13 o                         
   2  17   7          5.98          1.73         3.45 o                         
   3  17   7          6.18          4.63         9.06 o                         
   4  17   7         23.40         17.10        13.47 o                         
   5  17   7          3.52          2.78        17.97 o                         
   6  17   7          0.21         -1.68         7.37 o                         
  -9  18   7          4.63          8.80         4.42 o                         
  -8  18   7         72.04         75.03         6.17 o                         
  -7  18   7         18.50         22.92         9.70 o                         
  -6  18   7         33.92         36.79         3.84 o                         
  -5  18   7         28.75         33.16         6.77 o                         
  -4  18   7         31.60         25.54         3.34 o                         
  -3  18   7          8.16          2.80         8.81 o                         
  -2  18   7         93.74        100.26         4.78 o                         
  -1  18   7         61.47         61.25         4.89 o                         
   0  18   7        265.84        266.50         8.66 o                         
   1  18   7          9.96          5.81         4.52 o                         
   2  18   7         18.58         12.39         9.97 o                         
   3  18   7          2.25          8.68        13.49 o                         
   4  18   7          6.50          0.82        27.89 o                         
   5  18   7          0.10        -10.48        19.31 o                         
  -8  19   7         14.05         11.93         4.28 o                         
  -7  19   7         21.73          4.64         6.01 o                         
  -6  19   7         20.92         10.69         5.69 o                         
  -5  19   7         41.93         46.29         6.42 o                         
  -4  19   7        108.21        124.16         5.29 o                         
  -3  19   7          0.62          3.46         8.56 o                         
  -2  19   7         15.28         11.52         2.64 o                         
  -1  19   7          0.14         -1.37         3.85 o                         
   0  19   7         38.57         31.39         4.70 o                         
   1  19   7          6.75          3.70         8.14 o                         
   2  19   7         39.50         11.68         9.54 o                         
   3  19   7         56.60         61.72        25.79 o                         
   4  19   7          3.13         -0.41        14.39 o                         
   5  19   7         44.51         65.73        14.62 o                         
  -7  20   7         45.32         45.87         5.70 o                         
  -6  20   7         25.38         22.74         7.75 o                         
  -5  20   7         20.15         17.26         3.47 o                         
  -4  20   7        181.94        207.91         7.60 o                         
  -3  20   7          0.05          1.04         3.02 o                         
  -2  20   7         44.88         44.32         3.51 o                         
  -1  20   7          5.39         10.13         2.45 o                         
   0  20   7          2.40          2.00         6.73 o                         
   1  20   7          6.13          7.31         8.10 o                         
   2  20   7        105.26        114.58        10.25 o                         
   3  20   7         28.34         -4.03        41.80 o                         
   4  20   7         34.18         -1.05        65.14 o                         
  -7  21   7          7.50          3.93         7.02 o                         
  -6  21   7         19.30         12.01         4.09 o                         
  -5  21   7         17.97         21.72        10.83 o                         
  -4  21   7         36.10         29.15         5.57 o                         
  -3  21   7         14.01          7.41         6.24 o                         
  -2  21   7          5.53          4.68         6.52 o                         
  -1  21   7          0.17         -2.14         3.52 o                         
   0  21   7          0.73         -3.00         5.17 o                         
   1  21   7          1.65         -5.80         5.80 o                         
   2  21   7          0.09         -8.60         9.45 o                         
   3  21   7         69.12         71.39         7.83 o                         
  -6  22   7          0.00          1.59         4.03 o                         
  -5  22   7         91.83         75.54         9.61 o                         
  -4  22   7          0.35          0.07         3.24 o                         
  -3  22   7          6.03          2.09         8.20 o                         
  -2  22   7         16.40         10.93         3.08 o                         
  -1  22   7          0.01          0.89         5.22 o                         
   0  22   7         29.02         27.19        12.05 o                         
   1  22   7         10.27         12.06        13.82 o                         
   2  22   7          5.55          1.34         4.42 o                         
  -5  23   7          0.26         -1.25         4.03 o                         
  -4  23   7         67.47         73.44         6.87 o                         
  -3  23   7          3.67         -0.99         3.20 o                         
  -2  23   7          1.33         -2.94         2.94 o                         
  -1  23   7         10.59         13.84         5.09 o                         
   0  23   7          0.02         -2.25         2.25 o                         
   1  23   7          2.57          3.69         3.72 o                         
  -2  24   7         14.57         11.45         4.61 o                         
  -1  24   7         17.54         20.25         3.46 o                         
 -12   0   8        425.01        396.43        38.00 o                         
 -10   0   8         55.29         53.07        10.18 o                         
  -8   0   8         73.69         64.58         5.00 o                         
  -6   0   8        998.80       1064.37        25.75 o                         
  -4   0   8       1019.91        998.34        28.12 o                         
  -2   0   8        617.42        615.43        17.30 o                         
   0   0   8        271.48        268.31         9.48 o                         
   2   0   8         11.71          9.45         4.68 o                         
   4   0   8         45.02         45.21         4.22 o                         
   6   0   8          0.34         -5.77         5.77 o                         
   8   0   8         15.60         10.26         5.40 o                         
 -12   1   8         25.10         24.86        10.34 o                         
 -11   1   8          5.59          3.09         3.87 o                         
 -10   1   8        123.99        117.77         6.36 o                         
  -9   1   8         23.29         17.67         4.89 o                         
  -8   1   8          6.37         11.95         3.62 o                         
  -7   1   8         77.21         71.76         3.54 o                         
  -6   1   8        258.91        296.74         7.02 o                         
  -5   1   8        224.39        209.30         5.50 o                         
  -4   1   8        179.79        180.90         4.99 o                         
  -3   1   8         21.67         13.61         2.25 o                         
  -2   1   8        997.54       1032.88        18.76 o                         
  -1   1   8        139.47        122.64         5.59 o                         
   0   1   8        919.06        957.66        17.53 o                         
   1   1   8         53.79         76.64         3.69 o                         
   2   1   8        235.27        266.69         7.73 o                         
   3   1   8         39.09         45.48         3.86 o                         
   4   1   8         65.15         70.03         4.20 o                         
   5   1   8          0.64          1.08         3.36 o                         
   6   1   8         30.90         31.31         4.10 o                         
   7   1   8          0.11         -2.72         2.72 o                         
   8   1   8          4.80          3.56        14.20 o                         
 -12   2   8          0.16         -3.77         9.81 o                         
 -11   2   8          0.13          1.53         6.65 o                         
 -10   2   8         66.58         80.17         5.95 o                         
  -9   2   8          2.60          6.77         4.39 o                         
  -8   2   8        185.03        171.39         5.71 o                         
  -7   2   8          0.04          1.47         2.19 o                         
  -6   2   8        107.62        106.67         4.13 o                         
  -5   2   8        364.49        381.65         8.06 o                         
  -4   2   8        265.45        276.44         7.49 o                         
  -3   2   8         52.68         58.80         3.16 o                         
  -2   2   8          4.70         12.58         2.08 o                         
  -1   2   8         38.33         53.45         3.35 o                         
   0   2   8         55.43         62.41         3.45 o                         
   1   2   8          3.94          7.49         2.19 o                         
   2   2   8         45.26         42.75         2.70 o                         
   3   2   8          0.57          1.54         3.19 o                         
   4   2   8        109.38        124.26         5.12 o                         
   5   2   8         14.90         14.73         4.80 o                         
   6   2   8        139.91        143.37         5.52 o                         
   7   2   8          1.83          2.26         6.56 o                         
   8   2   8          7.57          2.68         3.58 o                         
 -12   3   8          0.00         -9.52        10.87 o                         
 -11   3   8         22.43         21.51        12.53 o                         
 -10   3   8         14.80         29.29         4.02 o                         
  -9   3   8         47.09         57.33         4.62 o                         
  -8   3   8        103.94        115.66         4.87 o                         
  -7   3   8         96.70        113.42         4.45 o                         
  -6   3   8          0.06          0.61         1.96 o                         
  -5   3   8        548.56        561.84        10.78 o                         
  -4   3   8       1299.90       1382.03        22.39 o                         
  -3   3   8        630.37        617.80        11.80 o                         
  -2   3   8        620.10        638.60        12.58 o                         
  -1   3   8        964.91        957.13        17.55 o                         
   0   3   8        441.71        438.77         9.94 o                         
   1   3   8        345.97        355.71         8.04 o                         
   2   3   8        125.05        118.55         4.41 o                         
   3   3   8        212.79        215.42         7.55 o                         
   4   3   8        282.75        335.20        12.19 o                         
   5   3   8        125.78        135.34         5.18 o                         
   6   3   8         87.47         92.72         4.51 o                         
   7   3   8          3.08          8.23         4.66 o                         
   8   3   8          9.29         -0.60         5.40 o                         
 -12   4   8         14.52          8.39        11.64 o                         
 -11   4   8         14.60         11.46         7.18 o                         
 -10   4   8         96.64        104.37         7.96 o                         
  -9   4   8        110.38        101.40         5.49 o                         
  -8   4   8          3.19          3.59         3.57 o                         
  -7   4   8        107.54        114.98         4.90 o                         
  -6   4   8          2.23          2.98         1.89 o                         
  -5   4   8        490.39        494.37         9.76 o                         
  -4   4   8         45.34         55.34         2.90 o                         
  -3   4   8        117.40        130.73         4.49 o                         
  -2   4   8        121.64        126.23         4.77 o                         
  -1   4   8         90.68         86.79         3.75 o                         
   0   4   8         49.06         50.16         3.00 o                         
   1   4   8          8.87          8.79         1.88 o                         
   2   4   8         75.46         64.01         3.65 o                         
   3   4   8        138.17        134.53         5.23 o                         
   4   4   8         76.65         80.30         8.09 o                         
   5   4   8        110.93        120.27         4.90 o                         
   6   4   8          2.89          0.70         2.11 o                         
   7   4   8          5.76         -1.19         7.79 o                         
   8   4   8         47.64         34.32         4.88 o                         
 -12   5   8          8.08         -0.72         7.25 o                         
 -11   5   8          1.72          7.31         6.13 o                         
 -10   5   8         55.49         55.82         9.87 o                         
  -9   5   8         46.53         41.97         5.84 o                         
  -8   5   8         26.24         24.24         3.62 o                         
  -7   5   8        107.78        121.84         4.69 o                         
  -6   5   8        123.16        117.37         4.33 o                         
  -5   5   8        344.24        357.30         7.79 o                         
  -4   5   8         73.35         81.47         3.47 o                         
  -3   5   8        240.60        271.59         6.68 o                         
  -2   5   8        112.71        108.30         4.00 o                         
  -1   5   8        260.29        264.88         7.59 o                         
   0   5   8         13.08         13.01         2.82 o                         
   1   5   8        353.52        360.24         8.57 o                         
   2   5   8          7.24          7.68         3.00 o                         
   3   5   8         20.21         25.66         3.03 o                         
   4   5   8        103.63        111.79         4.59 o                         
   5   5   8        192.52        198.40         6.02 o                         
   6   5   8          0.67         -2.35         2.95 o                         
   7   5   8         20.19         12.72         9.48 o                         
   8   5   8          2.75          3.47         4.11 o                         
 -12   6   8          6.81          2.52         8.98 o                         
 -11   6   8        218.26        228.04        15.39 o                         
 -10   6   8          3.24          1.93         5.44 o                         
  -9   6   8         27.82         27.31         5.19 o                         
  -8   6   8         10.36         13.21         3.53 o                         
  -7   6   8        223.29        215.35         6.29 o                         
  -6   6   8        105.13        114.69         4.38 o                         
  -5   6   8        384.47        366.10         7.97 o                         
  -4   6   8         62.33         64.46         3.18 o                         
  -3   6   8       2023.14       2084.51        33.87 o                         
  -2   6   8          0.05         -1.79         1.79 o                         
  -1   6   8          8.90         12.14         1.94 o                         
   0   6   8        181.01        198.75         5.52 o                         
   1   6   8          0.75          1.56         2.79 o                         
   2   6   8         20.66         16.36         2.11 o                         
   3   6   8         10.41          9.03         2.51 o                         
   4   6   8         32.41         28.40         3.09 o                         
   5   6   8          9.28         17.11         3.74 o                         
   6   6   8          0.04          2.17         3.45 o                         
   7   6   8         38.89         29.64         3.93 o                         
   8   6   8          0.10         -1.82         2.80 o                         
 -11   7   8         47.30         48.28        18.15 o                         
 -10   7   8          0.50         -3.11         8.42 o                         
  -9   7   8        113.35        119.05         7.22 o                         
  -8   7   8          0.67         -2.33         4.26 o                         
  -7   7   8        188.60        197.73         6.50 o                         
  -6   7   8         41.91         40.47         3.47 o                         
  -5   7   8         67.63         72.17         3.56 o                         
  -4   7   8         20.30         20.43         3.53 o                         
  -3   7   8       1400.15       1418.87        23.93 o                         
  -2   7   8          8.25         11.16         2.20 o                         
  -1   7   8        907.69        934.09        17.27 o                         
   0   7   8          4.18          5.39         2.68 o                         
   1   7   8          1.97         -1.35         1.81 o                         
   2   7   8          1.58         -2.35         2.35 o                         
   3   7   8        251.98        253.68         6.66 o                         
   4   7   8         43.22         44.00         4.32 o                         
   5   7   8        168.18        175.68         8.24 o                         
   6   7   8         57.62         58.90         4.50 o                         
   7   7   8        112.34        111.81         6.62 o                         
 -11   8   8         60.32         47.31        16.49 o                         
 -10   8   8         22.84          9.06         8.76 o                         
  -9   8   8         25.81         32.49         5.14 o                         
  -8   8   8         14.63         16.32         3.24 o                         
  -7   8   8          3.97          0.19         3.33 o                         
  -6   8   8         27.34         30.43         2.62 o                         
  -5   8   8          4.91          1.68         3.03 o                         
  -4   8   8         18.88         18.41         2.86 o                         
  -3   8   8         14.49         17.11         2.87 o                         
  -2   8   8         19.91         17.15         2.54 o                         
  -1   8   8         84.04         94.26         3.78 o                         
   0   8   8        606.69        636.76        13.30 o                         
   1   8   8        124.82        134.01         4.59 o                         
   2   8   8         43.74         40.30         2.85 o                         
   3   8   8          6.53          6.26         2.24 o                         
   4   8   8          2.05          1.86         2.56 o                         
   5   8   8          5.51         12.47         9.22 o                         
   6   8   8         83.73         99.29         5.08 o                         
   7   8   8         66.53         77.86        14.50 o                         
 -11   9   8         12.76          5.47         8.09 o                         
 -10   9   8         35.38         33.55         7.34 o                         
  -9   9   8        169.13        195.25         8.67 o                         
  -8   9   8         40.16         47.51         4.73 o                         
  -7   9   8          1.62          7.99         5.06 o                         
  -6   9   8          1.02         -2.12         3.16 o                         
  -5   9   8        106.77        121.37         5.21 o                         
  -4   9   8        505.43        493.20         9.80 o                         
  -3   9   8        309.78        300.33         7.45 o                         
  -2   9   8        835.52        814.78        15.56 o                         
  -1   9   8          6.13          2.99         2.46 o                         
   0   9   8       1084.65       1083.82        18.76 o                         
   1   9   8         93.64         96.26         4.85 o                         
   2   9   8         81.47         71.60         3.67 o                         
   3   9   8        160.65        161.34         6.03 o                         
   4   9   8        181.52        187.83         9.22 o                         
   5   9   8        123.31        111.06         6.91 o                         
   6   9   8        288.63        284.92        15.18 o                         
   7   9   8          7.70         -4.57         4.57 o                         
 -11  10   8          0.32         -1.38         8.34 o                         
 -10  10   8        144.04        129.67         8.36 o                         
  -9  10   8         23.53         16.89         3.43 o                         
  -8  10   8          9.00         15.99         4.25 o                         
  -7  10   8          8.14          4.46         4.11 o                         
  -6  10   8         61.29         54.53         3.34 o                         
  -5  10   8        110.71        119.26         4.76 o                         
  -4  10   8         56.97         58.57         3.51 o                         
  -3  10   8          1.53          2.16         2.09 o                         
  -2  10   8        112.39        117.29         4.56 o                         
  -1  10   8          6.26          1.92         1.89 o                         
   0  10   8        196.72        201.47         5.40 o                         
   1  10   8          0.02          0.36         1.82 o                         
   2  10   8         11.46          3.88         4.90 o                         
   3  10   8         35.13         44.03         4.94 o                         
   4  10   8          0.78         -3.39         4.95 o                         
   5  10   8         50.69         49.68         9.35 o                         
   6  10   8         76.04         85.45         8.22 o                         
   7  10   8          3.62          2.62         5.22 o                         
 -11  11   8          5.87         24.01         7.76 o                         
 -10  11   8          2.44          4.55        13.41 o                         
  -9  11   8         19.71          3.67         4.48 o                         
  -8  11   8        130.05        126.63         7.76 o                         
  -7  11   8         64.41         54.11         4.65 o                         
  -6  11   8        226.62        233.58         7.78 o                         
  -5  11   8         61.04         56.47         5.21 o                         
  -4  11   8        150.74        152.98         6.26 o                         
  -3  11   8          1.42          1.06         3.81 o                         
  -2  11   8        196.67        227.54         6.00 o                         
  -1  11   8          2.39          4.94         2.23 o                         
   0  11   8          4.42          4.69         1.91 o                         
   1  11   8          7.41         13.48         4.40 o                         
   2  11   8         88.56         93.93         3.98 o                         
   3  11   8        301.47        339.29        12.62 o                         
   4  11   8         58.73         43.32         6.74 o                         
   5  11   8          6.69         -8.67         8.67 o                         
   6  11   8         14.87          9.75         8.46 o                         
   7  11   8         12.22         14.07         5.45 o                         
 -10  12   8          9.35          8.48        21.99 o                         
  -9  12   8        265.30        229.61        12.72 o                         
  -8  12   8         76.03         68.79         4.94 o                         
  -7  12   8         31.16         17.24         4.09 o                         
  -6  12   8         63.62         64.50         6.59 o                         
  -5  12   8         31.70         28.37         4.60 o                         
  -4  12   8         93.56         79.93         9.32 o                         
  -3  12   8         17.58         17.83         2.79 o                         
  -2  12   8         17.84         12.73         2.33 o                         
  -1  12   8         24.53         29.10         2.35 o                         
   0  12   8         14.85         13.50         2.07 o                         
   1  12   8          7.51          4.58         3.17 o                         
   2  12   8          5.87         12.20         2.71 o                         
   3  12   8          0.78          0.79         5.11 o                         
   4  12   8          7.44          9.66         8.17 o                         
   5  12   8         36.00         36.22        13.97 o                         
   6  12   8         20.98          7.34         7.00 o                         
 -10  13   8        235.30        227.17        12.65 o                         
  -9  13   8          6.22          8.86         9.82 o                         
  -8  13   8          6.52          6.62         6.04 o                         
  -7  13   8         26.22         21.16         3.22 o                         
  -6  13   8         83.51         75.58         4.43 o                         
  -5  13   8         13.20         10.91         6.62 o                         
  -4  13   8        100.00        104.51         5.39 o                         
  -3  13   8          1.53          3.30         2.16 o                         
  -2  13   8        203.03        210.26         6.20 o                         
  -1  13   8          6.47          5.81         2.09 o                         
   0  13   8         53.53         65.00         4.36 o                         
   1  13   8         24.01         24.29         3.24 o                         
   2  13   8        417.23        442.38        17.10 o                         
   3  13   8        201.74        238.83        13.81 o                         
   4  13   8        166.57        212.69        27.57 o                         
   5  13   8          2.94        -10.02        11.09 o                         
   6  13   8         56.89         68.43         6.48 o                         
 -10  14   8         32.66         18.78        32.49 o                         
  -9  14   8          5.90         -1.23        11.61 o                         
  -8  14   8         28.02         26.95         7.40 o                         
  -7  14   8         10.85          7.88         6.89 o                         
  -6  14   8        113.01        118.85         7.29 o                         
  -5  14   8          3.56          5.71         4.72 o                         
  -4  14   8         27.04         30.44         3.05 o                         
  -3  14   8          0.15         -3.28         3.28 o                         
  -2  14   8          0.01          0.61         2.74 o                         
  -1  14   8         26.49         26.33         2.83 o                         
   0  14   8          2.08         -0.93         1.94 o                         
   1  14   8          0.01         -0.14         4.12 o                         
   2  14   8          2.47          1.29         3.73 o                         
   3  14   8          8.59          3.06        10.81 o                         
   4  14   8          0.00          2.66         8.64 o                         
   5  14   8          0.26         12.80         6.19 o                         
   6  14   8         27.53         27.01         7.70 o                         
  -9  15   8         37.51         15.34         4.54 o                         
  -8  15   8          5.43          6.20        10.25 o                         
  -7  15   8         18.38         30.05         9.05 o                         
  -6  15   8         12.27         15.42         4.17 o                         
  -5  15   8         73.65         76.39         6.29 o                         
  -4  15   8         97.72         82.76         4.42 o                         
  -3  15   8        110.61        125.23         5.33 o                         
  -2  15   8        152.05        148.80         9.65 o                         
  -1  15   8        280.05        307.77         8.33 o                         
   0  15   8        100.76         96.29         4.74 o                         
   1  15   8        146.64        160.79         5.33 o                         
   2  15   8         46.47         42.71         6.85 o                         
   3  15   8         27.03         27.24         5.20 o                         
   4  15   8         41.27         32.63         5.02 o                         
   5  15   8         19.70         18.24        16.79 o                         
  -9  16   8         19.52         15.13        10.45 o                         
  -8  16   8          8.92          5.21        10.66 o                         
  -7  16   8          8.92          8.25         5.01 o                         
  -6  16   8          0.25          1.15         2.97 o                         
  -5  16   8         41.06         33.93         8.00 o                         
  -4  16   8          5.53          1.65         4.60 o                         
  -3  16   8         32.22         24.80         4.34 o                         
  -2  16   8          6.18          4.97         5.16 o                         
  -1  16   8         10.37          5.59         4.56 o                         
   0  16   8          6.21          4.82         2.82 o                         
   1  16   8         21.86         20.88         2.74 o                         
   2  16   8         16.16         27.02         7.57 o                         
   3  16   8         16.68         12.33         5.59 o                         
   4  16   8          3.45          7.22         9.63 o                         
   5  16   8         28.35         32.83         5.09 o                         
  -8  17   8         11.51          8.59         4.57 o                         
  -7  17   8         16.74         17.07         4.15 o                         
  -6  17   8         52.74         45.06         6.10 o                         
  -5  17   8         15.92          9.79         7.08 o                         
  -4  17   8         34.57         33.24         3.32 o                         
  -3  17   8         27.87         28.92         4.93 o                         
  -2  17   8          5.53          4.02         2.39 o                         
  -1  17   8         15.98          8.69         3.11 o                         
   0  17   8         48.71         47.96         3.55 o                         
   1  17   8        209.33        217.41        11.36 o                         
   2  17   8          2.31          8.31         6.15 o                         
   3  17   8        111.74         93.71        16.55 o                         
   4  17   8          2.70         -0.38         6.12 o                         
   5  17   8         41.37         43.28         9.03 o                         
  -8  18   8          0.06         -4.66         4.66 o                         
  -7  18   8        132.63        159.38         9.66 o                         
  -6  18   8          5.62          4.20         7.87 o                         
  -5  18   8         60.98         69.99         7.52 o                         
  -4  18   8          2.60          1.93         3.98 o                         
  -3  18   8         27.01         30.27         3.31 o                         
  -2  18   8         10.15          8.38         2.59 o                         
  -1  18   8         22.57         33.55         4.88 o                         
   0  18   8         90.83         84.67         5.83 o                         
   1  18   8          5.13          2.87         3.47 o                         
   2  18   8          7.36         -2.66        15.62 o                         
   3  18   8          7.38         11.08         8.56 o                         
   4  18   8          8.10          3.05         7.68 o                         
  -7  19   8         42.09         52.46         8.05 o                         
  -6  19   8        155.50        175.39         9.81 o                         
  -5  19   8         58.03         50.99         8.98 o                         
  -4  19   8         77.49         86.70        10.61 o                         
  -3  19   8        122.06        129.34         7.21 o                         
  -2  19   8         35.50         33.85         3.80 o                         
  -1  19   8        109.10        117.28         7.85 o                         
   0  19   8          1.52          0.39         2.37 o                         
   1  19   8         18.54         81.82        47.81 o                         
   2  19   8         48.95         49.03        16.96 o                         
   3  19   8         93.30         99.40        27.22 o                         
  -7  20   8          1.52          3.38         4.45 o                         
  -6  20   8          1.21          3.31         4.35 o                         
  -5  20   8          0.82          0.33         3.58 o                         
  -4  20   8          1.42          0.46         3.19 o                         
  -3  20   8         90.08         98.03        10.46 o                         
  -2  20   8          0.00         -6.07         6.21 o                         
  -1  20   8          0.05         -8.25         9.63 o                         
   0  20   8          0.25          0.87         4.95 o                         
   1  20   8          3.75         -0.43        17.92 o                         
   2  20   8         23.73         30.27        26.35 o                         
   3  20   8          1.72          4.77        23.00 o                         
  -6  21   8          4.24          6.81         7.01 o                         
  -5  21   8          2.10          6.40         4.10 o                         
  -4  21   8          1.26         -3.36         3.36 o                         
  -3  21   8         34.95         23.49         4.07 o                         
  -2  21   8         64.56         60.49         5.03 o                         
  -1  21   8         72.89         51.34         8.02 o                         
   0  21   8         68.32         66.69         5.69 o                         
   1  21   8          6.79        325.15       158.04 o                         
   2  21   8         26.02         23.33         7.99 o                         
  -4  22   8         34.59         20.55         4.72 o                         
  -3  22   8          5.21          1.28         3.30 o                         
  -2  22   8         24.71         18.62         3.75 o                         
  -1  22   8          5.69          7.82         3.10 o                         
   0  22   8          0.52         -2.07         3.87 o                         
 -11   0   9         10.66         10.07         7.12 o                         
  -9   0   9        373.22        391.89        17.74 o                         
  -7   0   9        136.34        143.87         7.12 o                         
  -5   0   9        319.78        317.99        10.42 o                         
  -3   0   9        479.28        481.37        13.59 o                         
  -1   0   9       1000.15        985.61        26.00 o                         
   1   0   9        163.11        156.24         8.24 o                         
   3   0   9        111.64        135.28         8.40 o                         
   5   0   9         44.97         43.32         6.47 o                         
   7   0   9         32.36        -11.55        43.21 o                         
 -11   1   9         95.96         95.78        10.85 o                         
 -10   1   9         16.72          8.08         4.09 o                         
  -9   1   9         99.45         99.74        11.17 o                         
  -8   1   9          9.05          9.93         4.21 o                         
  -7   1   9         13.55         12.45         3.03 o                         
  -6   1   9         23.39         28.73         2.67 o                         
  -5   1   9         10.95          6.17         2.40 o                         
  -4   1   9          0.64         -1.63         1.76 o                         
  -3   1   9        231.90        232.08         5.92 o                         
  -2   1   9          8.71         10.64         2.32 o                         
  -1   1   9        114.28        139.08         4.94 o                         
   0   1   9        241.99        205.10         5.91 o                         
   1   1   9        191.12        198.72         6.61 o                         
   2   1   9         19.77         30.72         4.14 o                         
   3   1   9          0.49         -1.05         2.45 o                         
   4   1   9         25.25         29.06         6.46 o                         
   5   1   9          0.27         -3.66         3.66 o                         
   6   1   9          2.32         -2.78         7.77 o                         
   7   1   9         26.68         28.07         8.51 o                         
 -11   2   9         73.00         58.22        10.26 o                         
 -10   2   9         47.11         34.11         7.99 o                         
  -9   2   9         77.63         60.13         5.08 o                         
  -8   2   9        247.90        267.16         8.43 o                         
  -7   2   9        168.10        187.86         5.75 o                         
  -6   2   9        396.53        394.85         8.66 o                         
  -5   2   9          0.94         -1.64         2.18 o                         
  -4   2   9          1.15          1.13         2.68 o                         
  -3   2   9         73.36         75.03         3.53 o                         
  -2   2   9        577.78        567.02        12.14 o                         
  -1   2   9        454.53        453.08         9.99 o                         
   0   2   9        100.77         88.76         3.91 o                         
   1   2   9          0.06          3.72         3.69 o                         
   2   2   9         45.13         36.98         4.45 o                         
   3   2   9          7.22          4.72         6.19 o                         
   4   2   9         36.08         37.80         5.70 o                         
   5   2   9         47.42         50.62         4.87 o                         
   6   2   9         48.93         51.05         6.10 o                         
   7   2   9         21.92         24.26         6.84 o                         
 -11   3   9          2.53          6.85        14.69 o                         
 -10   3   9          0.08          0.56        12.74 o                         
  -9   3   9          4.97          3.40         6.27 o                         
  -8   3   9         15.99         17.99         5.02 o                         
  -7   3   9         88.62         82.11         4.54 o                         
  -6   3   9          8.95         13.61         3.71 o                         
  -5   3   9        226.91        201.26         5.64 o                         
  -4   3   9         11.80          7.35         2.07 o                         
  -3   3   9        153.18        181.25         5.41 o                         
  -2   3   9        112.55        110.08         4.31 o                         
  -1   3   9        105.99        101.96         4.35 o                         
   0   3   9         70.19         58.14         4.38 o                         
   1   3   9         37.91         39.41         3.85 o                         
   2   3   9         16.00         10.98         2.72 o                         
   3   3   9         20.26         22.96         3.73 o                         
   4   3   9         54.56         54.67         5.18 o                         
   5   3   9          0.75         -0.71         3.88 o                         
   6   3   9          0.37         -4.01         4.35 o                         
   7   3   9         23.09         16.32         4.02 o                         
 -11   4   9        111.50         87.00        11.65 o                         
 -10   4   9        108.08         84.62         6.73 o                         
  -9   4   9        198.92        178.80        11.01 o                         
  -8   4   9        213.71        228.68         7.18 o                         
  -7   4   9         13.52         21.30         3.65 o                         
  -6   4   9        109.66        116.33         4.55 o                         
  -5   4   9        143.19        152.31         5.12 o                         
  -4   4   9         40.89         48.79         2.86 o                         
  -3   4   9        753.43        776.64        14.65 o                         
  -2   4   9        673.66        690.86        13.17 o                         
  -1   4   9         17.82         23.95         2.42 o                         
   0   4   9         36.01         40.49         3.30 o                         
   1   4   9         64.10         65.15         3.81 o                         
   2   4   9         13.74         10.40         3.07 o                         
   3   4   9        103.41        114.59         7.11 o                         
   4   4   9          3.44          0.51         2.82 o                         
   5   4   9         51.74         64.00         5.37 o                         
   6   4   9          3.61          6.41         4.54 o                         
   7   4   9          3.97         -3.49         3.49 o                         
 -11   5   9         25.31          9.26        19.75 o                         
 -10   5   9         77.29         67.63         6.27 o                         
  -9   5   9          0.31          0.37         7.93 o                         
  -8   5   9         25.92         31.77         4.37 o                         
  -7   5   9          0.44          4.54         5.80 o                         
  -6   5   9          3.27          3.87         2.93 o                         
  -5   5   9        306.99        319.28         7.50 o                         
  -4   5   9         65.01         72.51         3.81 o                         
  -3   5   9         43.23         48.26         3.25 o                         
  -2   5   9         94.24         84.61         3.93 o                         
  -1   5   9         11.33          7.25         2.35 o                         
   0   5   9        122.03        128.03         4.92 o                         
   1   5   9          2.09         -1.36         2.09 o                         
   2   5   9         42.31         38.29         3.23 o                         
   3   5   9          6.34          5.63         3.24 o                         
   4   5   9          1.72          6.81         2.68 o                         
   5   5   9         52.41         54.29         5.61 o                         
   6   5   9          0.31         -0.13         3.36 o                         
   7   5   9          4.73          6.11         4.00 o                         
 -11   6   9          1.40         -7.50         7.50 o                         
 -10   6   9         63.42         57.80         5.77 o                         
  -9   6   9         46.97         44.42         5.24 o                         
  -8   6   9         26.83         23.04         4.72 o                         
  -7   6   9         85.52         81.74         4.15 o                         
  -6   6   9        175.46        183.53         5.56 o                         
  -5   6   9         13.39         16.84         2.76 o                         
  -4   6   9        986.20       1009.34        17.55 o                         
  -3   6   9         41.37         45.44         3.01 o                         
  -2   6   9         29.71         29.13         2.52 o                         
  -1   6   9         31.41         28.43         3.15 o                         
   0   6   9        126.87        141.19         5.12 o                         
   1   6   9        118.51        121.11         4.84 o                         
   2   6   9         61.72         78.09         5.90 o                         
   3   6   9         32.41         37.12         3.14 o                         
   4   6   9        575.17        603.79        14.28 o                         
   5   6   9          2.24         -1.30         5.66 o                         
   6   6   9         86.85         86.01         9.08 o                         
   7   6   9         55.37         38.59         6.32 o                         
 -11   7   9          7.56         12.26         6.70 o                         
 -10   7   9         18.84         20.29         9.59 o                         
  -9   7   9          5.75          2.50         4.86 o                         
  -8   7   9          6.28          0.71         5.31 o                         
  -7   7   9          3.00          4.74         2.49 o                         
  -6   7   9         32.70         26.63         3.82 o                         
  -5   7   9        101.67        113.98         4.67 o                         
  -4   7   9         14.51         13.61         3.51 o                         
  -3   7   9        174.81        175.68         6.18 o                         
  -2   7   9         61.18         66.45         3.77 o                         
  -1   7   9          6.74          4.06         1.96 o                         
   0   7   9          4.10          5.31         2.10 o                         
   1   7   9         14.04          8.97         2.73 o                         
   2   7   9         14.11         17.22         2.68 o                         
   3   7   9         26.32         24.79         5.79 o                         
   4   7   9         81.61         92.26         5.90 o                         
   5   7   9          5.99          4.17         3.08 o                         
   6   7   9        119.39        115.89        12.34 o                         
 -11   8   9         18.98         14.70         7.40 o                         
 -10   8   9         50.97         49.23         8.52 o                         
  -9   8   9          1.84         -2.20         3.67 o                         
  -8   8   9        143.16        155.81         7.81 o                         
  -7   8   9         22.45         18.90         5.41 o                         
  -6   8   9         17.59         19.21         3.33 o                         
  -5   8   9        317.83        313.33         7.70 o                         
  -4   8   9        189.58        188.74         5.64 o                         
  -3   8   9         44.89         46.51         3.17 o                         
  -2   8   9         57.68         50.99         3.38 o                         
  -1   8   9         47.76         38.22         3.16 o                         
   0   8   9          0.06         -1.99         1.99 o                         
   1   8   9          0.03         -0.45         3.38 o                         
   2   8   9        128.68        139.17         5.70 o                         
   3   8   9         15.62         13.27         3.94 o                         
   4   8   9         13.30         10.38         4.43 o                         
   5   8   9         16.82         13.45         6.68 o                         
   6   8   9          2.74         -2.38         3.31 o                         
 -11   9   9         12.43         18.91         6.90 o                         
 -10   9   9          1.33          5.64         7.70 o                         
  -9   9   9         17.00         18.58         7.21 o                         
  -8   9   9          7.87          6.51         3.29 o                         
  -7   9   9         10.25         14.44         3.93 o                         
  -6   9   9         17.60         15.31         2.89 o                         
  -5   9   9          0.38          3.80         3.52 o                         
  -4   9   9         87.19         93.78         4.14 o                         
  -3   9   9          0.52         -2.64         3.42 o                         
  -2   9   9         40.38         44.91         4.63 o                         
  -1   9   9          2.86          2.53         2.45 o                         
   0   9   9         18.26         12.62         2.10 o                         
   1   9   9        122.89        120.04         4.56 o                         
   2   9   9          3.91         -0.69         2.72 o                         
   3   9   9          0.12          4.94         6.70 o                         
   4   9   9         13.56         10.41         3.92 o                         
   5   9   9          2.69          0.57         4.34 o                         
   6   9   9          1.38          1.85         5.03 o                         
 -10  10   9         86.36         91.33        14.10 o                         
  -9  10   9         28.54         33.65         4.32 o                         
  -8  10   9         22.85         25.83         5.18 o                         
  -7  10   9        110.74        106.68        12.13 o                         
  -6  10   9         47.84         53.02         5.16 o                         
  -5  10   9        175.25        181.66         8.54 o                         
  -4  10   9         44.20         43.64         3.87 o                         
  -3  10   9        318.11        307.96         8.59 o                         
  -2  10   9        474.57        485.23        11.71 o                         
  -1  10   9          3.47          1.76         3.15 o                         
   0  10   9        166.87        179.77         6.03 o                         
   1  10   9        145.31        163.28         7.64 o                         
   2  10   9         34.41         27.66         7.08 o                         
   3  10   9        233.48        237.81         8.75 o                         
   4  10   9         50.48         36.62        11.56 o                         
   5  10   9          6.88        127.20        70.72 o                         
   6  10   9        106.43         94.63        20.09 o                         
 -10  11   9          8.62         14.21         6.82 o                         
  -9  11   9          5.85          0.52         8.34 o                         
  -8  11   9          9.19          5.66         7.99 o                         
  -7  11   9         19.76         14.08         3.65 o                         
  -6  11   9          7.28          5.67         2.89 o                         
  -5  11   9          0.70         -0.78         4.27 o                         
  -4  11   9        120.65        120.92         5.18 o                         
  -3  11   9        113.13        122.11         5.32 o                         
  -2  11   9        322.54        325.20        10.75 o                         
  -1  11   9         18.34         13.35         2.91 o                         
   0  11   9          4.57          2.36         2.14 o                         
   1  11   9        102.41        106.36         4.11 o                         
   2  11   9          1.58          6.61         3.72 o                         
   3  11   9          0.27          1.59         8.04 o                         
   4  11   9          1.17         -0.34         4.43 o                         
   5  11   9         28.82         18.74        23.18 o                         
   6  11   9         35.26         53.64        25.43 o                         
 -10  12   9          5.13        -11.15        30.16 o                         
  -9  12   9        142.35        139.68        15.21 o                         
  -8  12   9         18.19         20.40         5.54 o                         
  -7  12   9         11.14          8.34         8.64 o                         
  -6  12   9          0.62         -0.93         7.37 o                         
  -5  12   9         85.90         84.56         5.57 o                         
  -4  12   9          4.43          1.62         4.63 o                         
  -3  12   9         72.89         73.65         4.58 o                         
  -2  12   9         38.73         31.03         3.35 o                         
  -1  12   9        196.90        219.09         6.78 o                         
   0  12   9          0.05         -3.31         3.31 o                         
   1  12   9         34.14         39.70         4.19 o                         
   2  12   9          0.00         -0.80         5.02 o                         
   3  12   9         12.24          6.91         8.05 o                         
   4  12   9         16.92         54.27        68.16 o                         
   5  12   9        110.06         76.06         9.62 o                         
  -9  13   9         56.74         21.14        12.40 o                         
  -8  13   9          0.51         -1.75        16.24 o                         
  -7  13   9          4.52          6.42         3.22 o                         
  -6  13   9          3.47         -0.10         4.78 o                         
  -5  13   9          2.83         -2.42         2.42 o                         
  -4  13   9          3.84          4.14         2.66 o                         
  -3  13   9         69.42         68.02         6.01 o                         
  -2  13   9         38.67         37.36         3.19 o                         
  -1  13   9          2.03          3.95         2.52 o                         
   0  13   9         16.42         15.61         2.39 o                         
   1  13   9         19.11         13.39         2.73 o                         
   2  13   9          2.12          2.19         3.67 o                         
   3  13   9          2.74          0.07         8.06 o                         
   4  13   9          5.61         50.79        86.46 o                         
   5  13   9         39.49         13.85        14.98 o                         
  -9  14   9         42.10         54.57        11.47 o                         
  -8  14   9         17.80         16.78        12.45 o                         
  -7  14   9         34.84         28.49         6.36 o                         
  -6  14   9          2.51          3.76         7.60 o                         
  -5  14   9         29.29         32.37         4.69 o                         
  -4  14   9          7.74          4.03         6.15 o                         
  -3  14   9         18.59         13.76         2.78 o                         
  -2  14   9         15.08          9.07         5.05 o                         
  -1  14   9        226.80        252.82         8.57 o                         
   0  14   9          0.31         -1.46         3.49 o                         
   1  14   9        234.97        256.50        11.90 o                         
   2  14   9         19.45         23.92         8.28 o                         
   3  14   9         41.39         50.05         6.08 o                         
   4  14   9          0.88          1.65         4.32 o                         
   5  14   9         21.70          8.80        12.48 o                         
  -9  15   9          0.01         -4.95         4.95 o                         
  -8  15   9          3.71         -1.01         7.80 o                         
  -7  15   9         15.61         19.85         8.57 o                         
  -6  15   9          2.94          3.14         3.66 o                         
  -5  15   9          1.08         -0.84         6.80 o                         
  -4  15   9          3.07          2.60         3.55 o                         
  -3  15   9         58.73         62.59         4.28 o                         
  -2  15   9          1.26          2.02         3.54 o                         
  -1  15   9          2.31          0.02         2.35 o                         
   0  15   9          0.56          2.20         3.38 o                         
   1  15   9          0.00          0.49         4.21 o                         
   2  15   9          5.26         11.14         6.83 o                         
   3  15   9          0.79         -0.87         9.05 o                         
   4  15   9          2.17          0.21         5.20 o                         
  -8  16   9        135.11        146.03        11.56 o                         
  -7  16   9         43.90         35.21        12.70 o                         
  -6  16   9        172.59        203.11         8.51 o                         
  -5  16   9         59.36         55.12         4.16 o                         
  -4  16   9          1.21          0.14         2.58 o                         
  -3  16   9        201.11        223.16        12.56 o                         
  -2  16   9         86.07         69.15         5.98 o                         
  -1  16   9         64.34         61.72         3.79 o                         
   0  16   9        214.63        215.63        10.14 o                         
   1  16   9          0.12         -1.77         5.05 o                         
   2  16   9        119.47        141.27        13.51 o                         
   3  16   9          1.33         -9.38        11.55 o                         
   4  16   9          1.72          1.52         4.08 o                         
  -8  17   9          0.04         -4.43         4.77 o                         
  -7  17   9          1.28          4.46         5.46 o                         
  -6  17   9         18.64         19.45        10.25 o                         
  -5  17   9         29.31         25.74         3.60 o                         
  -4  17   9          0.31          1.90         4.07 o                         
  -3  17   9          8.47          7.05         3.19 o                         
  -2  17   9          0.71         -0.06         3.29 o                         
  -1  17   9          9.71          7.12         2.89 o                         
   0  17   9          8.92          1.54         5.95 o                         
   1  17   9          8.68          8.36         3.42 o                         
   2  17   9          0.59          1.31        11.77 o                         
   3  17   9          8.28         14.60         4.49 o                         
  -7  18   9         40.98         51.45         8.83 o                         
  -6  18   9         27.63         18.45         5.78 o                         
  -5  18   9          6.42          5.84         7.73 o                         
  -4  18   9         30.45         23.56         8.29 o                         
  -3  18   9          3.18          0.75         3.96 o                         
  -2  18   9        129.71        122.94        10.43 o                         
  -1  18   9          0.01         -1.24         3.40 o                         
   0  18   9         66.14         63.80        12.38 o                         
   1  18   9          0.08          0.18         2.02 o                         
   2  18   9          6.11          6.92        10.78 o                         
   3  18   9          0.11         14.42         7.33 o                         
  -6  19   9         65.62         73.10         8.48 o                         
  -5  19   9          0.60          0.07         5.69 o                         
  -4  19   9          0.98          2.64         9.64 o                         
  -3  19   9         38.28         20.22         8.97 o                         
  -2  19   9          0.68         -1.13         5.63 o                         
  -1  19   9          5.95          6.10         5.63 o                         
   0  19   9          3.42          1.29        11.64 o                         
   1  19   9          0.41         -6.67        17.65 o                         
   2  19   9         22.82         20.52        26.81 o                         
  -5  20   9          7.77          2.11         4.49 o                         
  -4  20   9         33.73         34.94         5.25 o                         
  -3  20   9          0.26         -3.19         3.19 o                         
  -2  20   9          3.46          4.06         3.14 o                         
  -1  20   9          2.74          0.03         3.42 o                         
   0  20   9         14.34         14.66         2.93 o                         
   1  20   9          0.01         -2.52         3.88 o                         
  -3  21   9          0.84         -3.58         3.58 o                         
  -2  21   9         32.51         28.79         4.24 o                         
  -1  21   9          4.66         -0.78         3.72 o                         
 -10   0  10          0.57         10.63        17.26 o                         
  -8   0  10         22.52         29.75        10.78 o                         
  -6   0  10          1.44          6.66         3.31 o                         
  -4   0  10         53.14         54.44         4.53 o                         
  -2   0  10        414.79        418.32        14.09 o                         
   0   0  10         23.13         22.06         4.21 o                         
   2   0  10          0.01         -3.91         3.91 o                         
   4   0  10          1.16          2.21         3.48 o                         
   6   0  10         93.21         98.01        21.97 o                         
 -11   1  10          1.22         -6.25         8.24 o                         
 -10   1  10        162.64        171.73        16.58 o                         
  -9   1  10          0.32         -6.87        13.63 o                         
  -8   1  10        150.58        143.67         8.50 o                         
  -7   1  10          0.32          0.43         2.92 o                         
  -6   1  10         84.10         81.88         4.69 o                         
  -5   1  10        225.44        238.95         6.94 o                         
  -4   1  10        387.60        394.53         8.73 o                         
  -3   1  10          6.34          4.81         2.07 o                         
  -2   1  10        951.65        929.30        18.03 o                         
  -1   1  10          5.98          3.91         3.46 o                         
   0   1  10         53.44         64.79         4.87 o                         
   1   1  10          8.93          5.56         2.81 o                         
   2   1  10        165.41        178.22         6.56 o                         
   3   1  10          2.05         -2.80         6.67 o                         
   4   1  10         52.38         51.45         4.20 o                         
   5   1  10          0.00         -1.09         4.74 o                         
   6   1  10         27.99         15.56         4.61 o                         
 -11   2  10          0.39          5.46         8.31 o                         
 -10   2  10         33.64         25.38         6.29 o                         
  -9   2  10          5.46         11.94         4.32 o                         
  -8   2  10          3.33         -0.45         4.37 o                         
  -7   2  10         53.79         59.86         3.81 o                         
  -6   2  10         97.98         91.95         4.77 o                         
  -5   2  10        390.88        382.39         8.73 o                         
  -4   2  10          3.90          5.11         3.18 o                         
  -3   2  10        127.94        124.27         4.78 o                         
  -2   2  10          8.86         10.89         2.46 o                         
  -1   2  10          9.73         13.40         2.61 o                         
   0   2  10         43.16         49.44         3.66 o                         
   1   2  10          0.27          2.52         4.74 o                         
   2   2  10         50.04         55.59         6.09 o                         
   3   2  10         20.95         14.53         4.21 o                         
   4   2  10          2.22          1.05         3.24 o                         
   5   2  10         31.16         22.13         8.46 o                         
   6   2  10         11.84          7.69         4.33 o                         
 -11   3  10         49.21         40.79         8.55 o                         
 -10   3  10         34.69         26.21        10.29 o                         
  -9   3  10        151.42        149.92         7.04 o                         
  -8   3  10        135.50        138.66         6.02 o                         
  -7   3  10        197.54        191.71         6.47 o                         
  -6   3  10        142.00        147.11         5.29 o                         
  -5   3  10        547.57        562.29        11.44 o                         
  -4   3  10          1.52          3.69         2.05 o                         
  -3   3  10        272.92        255.27         6.93 o                         
  -2   3  10         16.20         17.86         4.24 o                         
  -1   3  10         62.00         56.90         4.58 o                         
   0   3  10        191.57        186.35         7.34 o                         
   1   3  10         31.46         33.97         3.73 o                         
   2   3  10         91.20         91.96         8.67 o                         
   3   3  10         82.18         82.07         4.59 o                         
   4   3  10        144.72        165.38        10.51 o                         
   5   3  10         18.24         18.35         3.74 o                         
   6   3  10         15.68          6.41         4.05 o                         
 -11   4  10         56.76         36.89        11.94 o                         
 -10   4  10        123.63        100.63         9.16 o                         
  -9   4  10          4.12          1.29         4.75 o                         
  -8   4  10         29.62         23.95         4.94 o                         
  -7   4  10          1.53          0.57         2.55 o                         
  -6   4  10          8.76         10.25         3.48 o                         
  -5   4  10        112.77        119.18         4.75 o                         
  -4   4  10        136.21        140.67         5.47 o                         
  -3   4  10         10.90          5.64         2.88 o                         
  -2   4  10          1.80          0.78         3.35 o                         
  -1   4  10          3.81          8.92         3.39 o                         
   0   4  10        120.42        116.83         5.84 o                         
   1   4  10         68.14         54.09         4.25 o                         
   2   4  10          3.06          1.66         4.49 o                         
   3   4  10         10.00         16.72         4.87 o                         
   4   4  10         43.85         45.02         5.49 o                         
   5   4  10         47.25         48.29         8.76 o                         
   6   4  10         26.42         20.86         4.98 o                         
 -11   5  10          1.11          3.97         8.54 o                         
 -10   5  10          3.57          0.15        16.79 o                         
  -9   5  10         78.00         80.17        10.29 o                         
  -8   5  10         26.85         26.49         3.69 o                         
  -7   5  10        178.78        201.21        10.04 o                         
  -6   5  10         69.82         60.53         3.74 o                         
  -5   5  10         49.87         54.40         4.38 o                         
  -4   5  10         42.32         41.59         3.09 o                         
  -3   5  10        436.26        441.20        10.35 o                         
  -2   5  10         34.18         36.24         3.28 o                         
  -1   5  10        225.16        224.05         7.63 o                         
   0   5  10        185.68        196.09         6.88 o                         
   1   5  10         16.43         11.22         4.46 o                         
   2   5  10         67.78         65.21         6.44 o                         
   3   5  10        169.39        181.49        10.50 o                         
   4   5  10         91.08         84.76         6.65 o                         
   5   5  10         21.20         14.12        12.56 o                         
   6   5  10          0.94         -2.00         3.81 o                         
 -10   6  10          0.30          8.80        11.03 o                         
  -9   6  10         34.22         19.05         6.62 o                         
  -8   6  10         39.72         34.22         5.47 o                         
  -7   6  10          0.63         -0.05         5.49 o                         
  -6   6  10         12.45         10.21         4.42 o                         
  -5   6  10         17.52         17.01         3.43 o                         
  -4   6  10         39.48         40.04         3.10 o                         
  -3   6  10         48.10         60.24         4.69 o                         
  -2   6  10          5.05         -1.24         4.20 o                         
  -1   6  10         10.41         12.40         2.57 o                         
   0   6  10          0.31          5.29         4.26 o                         
   1   6  10         62.07         55.42         6.23 o                         
   2   6  10         29.58         29.27         2.88 o                         
   3   6  10         37.13         36.80         4.44 o                         
   4   6  10          6.56          3.28         3.51 o                         
   5   6  10          7.54          5.17         4.55 o                         
 -10   7  10          0.44          3.42         8.32 o                         
  -9   7  10        156.90        171.56        12.98 o                         
  -8   7  10         44.45         41.36         7.19 o                         
  -7   7  10         79.90         66.45         6.71 o                         
  -6   7  10          0.38         -0.46         4.57 o                         
  -5   7  10        139.68        136.42         6.30 o                         
  -4   7  10         16.59         15.73         3.35 o                         
  -3   7  10        440.75        416.67         9.98 o                         
  -2   7  10          5.41          5.51         4.48 o                         
  -1   7  10        433.72        468.08        13.79 o                         
   0   7  10          2.06          3.18         3.57 o                         
   1   7  10        339.67        380.47        12.36 o                         
   2   7  10          8.52          9.86         4.12 o                         
   3   7  10         26.37         27.17         4.87 o                         
   4   7  10         65.52         53.31         7.63 o                         
   5   7  10        197.79        212.43        12.26 o                         
 -10   8  10         23.16         18.02        20.76 o                         
  -9   8  10          0.41         -3.83         3.93 o                         
  -8   8  10         16.88         11.79         8.10 o                         
  -7   8  10         93.55         93.31         7.02 o                         
  -6   8  10          2.36          4.69         3.71 o                         
  -5   8  10          1.75          5.19         4.86 o                         
  -4   8  10          2.88          2.12         3.03 o                         
  -3   8  10        212.25        203.85         6.55 o                         
  -2   8  10          4.42          8.04         3.63 o                         
  -1   8  10        162.82        184.87         6.95 o                         
   0   8  10          0.06         -1.59         2.94 o                         
   1   8  10        134.78        176.23         8.73 o                         
   2   8  10         26.26         18.51         2.80 o                         
   3   8  10         46.25         38.82         4.98 o                         
   4   8  10         26.26          8.41        10.70 o                         
   5   8  10         39.82         39.34         4.73 o                         
 -10   9  10          7.71         -0.14         5.95 o                         
  -9   9  10          6.46          3.27        12.11 o                         
  -8   9  10         82.39         84.96        10.66 o                         
  -7   9  10        131.30        143.32         7.12 o                         
  -6   9  10         67.88         57.35         4.44 o                         
  -5   9  10        196.39        202.15         8.39 o                         
  -4   9  10        181.04        155.99         6.52 o                         
  -3   9  10         32.19         32.70         6.56 o                         
  -2   9  10        295.12        286.68         8.14 o                         
  -1   9  10        273.47        289.91         7.80 o                         
   0   9  10         71.56         79.65         4.77 o                         
   1   9  10         17.66         17.63         3.77 o                         
   2   9  10         25.60         24.08         4.82 o                         
   3   9  10         13.70          3.71        10.95 o                         
   4   9  10        129.73        123.69        10.06 o                         
   5   9  10          0.58         -0.47         6.11 o                         
 -10  10  10         54.72         49.82         8.83 o                         
  -9  10  10          8.35          1.83         8.23 o                         
  -8  10  10         33.35         36.61         6.03 o                         
  -7  10  10         14.66         12.38         5.70 o                         
  -6  10  10          0.99         -2.74         6.46 o                         
  -5  10  10         67.74         65.37         6.42 o                         
  -4  10  10         62.62         67.16         5.20 o                         
  -3  10  10          1.05          4.76         5.71 o                         
  -2  10  10        243.20        228.45         7.68 o                         
  -1  10  10         22.86         23.97         4.47 o                         
   0  10  10         54.15         54.78         3.42 o                         
   1  10  10          1.13         -1.32         4.56 o                         
   2  10  10         46.05         44.23         6.64 o                         
   3  10  10         29.45         21.71         5.94 o                         
   4  10  10         25.93         28.54        12.44 o                         
   5  10  10         90.72         71.22        12.08 o                         
  -9  11  10         17.09          7.62         6.03 o                         
  -8  11  10         31.07         17.73        25.11 o                         
  -7  11  10         25.23         23.30         6.10 o                         
  -6  11  10         80.05         83.67         9.22 o                         
  -5  11  10          9.95          4.30         3.32 o                         
  -4  11  10         37.89         33.38         4.76 o                         
  -3  11  10         17.41         15.09         5.09 o                         
  -2  11  10         40.08         38.60         4.68 o                         
  -1  11  10          0.42         -2.07         3.71 o                         
   0  11  10        185.54        199.90         7.16 o                         
   1  11  10         24.66         26.13         3.03 o                         
   2  11  10         77.33         79.68         7.82 o                         
   3  11  10          1.56          1.75         8.67 o                         
   4  11  10         28.02         16.76         3.15 o                         
  -9  12  10          0.04          0.41         5.41 o                         
  -8  12  10          5.39          2.64         5.91 o                         
  -7  12  10          0.99         -0.37         3.23 o                         
  -6  12  10          3.06         -0.94         8.72 o                         
  -5  12  10         41.93         37.99         6.82 o                         
  -4  12  10          0.34         -3.30         3.30 o                         
  -3  12  10          0.01         -0.83         6.87 o                         
  -2  12  10        100.12        103.42         6.97 o                         
  -1  12  10         46.76         36.69         3.48 o                         
   0  12  10          6.70          8.55         4.04 o                         
   1  12  10          3.18          4.34         3.36 o                         
   2  12  10         39.84         39.95         4.11 o                         
   3  12  10          4.42          3.70         7.15 o                         
   4  12  10         52.72         23.00        12.37 o                         
  -9  13  10          0.30          3.67         5.28 o                         
  -8  13  10         68.05         63.67        10.17 o                         
  -7  13  10          1.75         -0.19        13.44 o                         
  -6  13  10         88.37         82.07         7.39 o                         
  -5  13  10          3.12         -0.67         4.80 o                         
  -4  13  10        266.26        277.28        11.90 o                         
  -3  13  10         33.08         27.49         5.11 o                         
  -2  13  10        620.89        629.90        15.09 o                         
  -1  13  10         10.18         12.93         5.37 o                         
   0  13  10        298.66        334.20        10.63 o                         
   1  13  10        112.25        108.07        12.79 o                         
   2  13  10        159.68        179.89        18.49 o                         
   3  13  10          0.01         -1.98         2.44 o                         
   4  13  10         16.98          4.48         7.10 o                         
  -8  14  10          9.61         12.58         5.34 o                         
  -7  14  10         11.70          8.26         7.58 o                         
  -6  14  10         12.28          9.22         8.21 o                         
  -5  14  10         72.78         58.15        10.57 o                         
  -4  14  10         53.20         48.54         4.46 o                         
  -3  14  10          3.11          3.84         3.01 o                         
  -2  14  10         19.12         24.31         4.47 o                         
  -1  14  10          4.36          1.31         2.98 o                         
   0  14  10         28.17         21.16         4.45 o                         
   1  14  10          0.52         -1.65        11.37 o                         
   2  14  10          3.59          3.98         7.51 o                         
   3  14  10          8.78          5.71         5.10 o                         
  -8  15  10          6.45         -0.56         5.30 o                         
  -7  15  10          8.81         11.46         4.97 o                         
  -6  15  10          2.41         22.21        23.88 o                         
  -5  15  10         31.92         36.20         7.70 o                         
  -4  15  10         24.84         24.36         3.09 o                         
  -3  15  10        114.25        120.79         5.89 o                         
  -2  15  10         15.72          2.81        10.18 o                         
  -1  15  10         37.86         31.69         3.55 o                         
   0  15  10         29.75         29.88         4.74 o                         
   1  15  10         23.91          9.92        11.45 o                         
   2  15  10          0.22         -2.24         5.16 o                         
   3  15  10         51.83         46.45        10.10 o                         
  -7  16  10         47.18         44.71         6.71 o                         
  -6  16  10         23.43         27.70         7.02 o                         
  -5  16  10         16.04          0.91        13.66 o                         
  -4  16  10          7.75          3.80        12.10 o                         
  -3  16  10          1.91          0.25         4.33 o                         
  -2  16  10          0.25         -1.85        16.77 o                         
  -1  16  10          0.46          5.53         8.29 o                         
   0  16  10         20.72         18.92         6.89 o                         
   1  16  10         23.93         34.71        14.13 o                         
   2  16  10         27.59         26.30        11.92 o                         
  -6  17  10          0.00         -2.14         4.04 o                         
  -5  17  10         83.44         83.69         7.32 o                         
  -4  17  10          1.36          1.89         5.01 o                         
  -3  17  10         81.24         64.68        13.18 o                         
  -2  17  10         13.12          6.50         3.29 o                         
  -1  17  10        145.19        130.98         7.28 o                         
   0  17  10          0.97         -6.10         7.61 o                         
   1  17  10         52.21         36.91         8.16 o                         
  -5  18  10          0.28          0.15         3.96 o                         
  -4  18  10          0.00         -2.29         3.83 o                         
  -3  18  10          0.24          8.25        34.71 o                         
  -2  18  10          0.07         -5.34         8.81 o                         
  -1  18  10          3.81          3.28         6.01 o                         
   0  18  10          1.58        101.56        96.13 o                         
  -4  19  10          1.55          7.82         4.78 o                         
  -3  19  10         65.83         67.72         5.84 o                         
  -2  19  10          2.87          3.77         4.24 o                         
  -1  19  10         66.59         53.40         4.51 o                         
  -9   0  11        495.82        455.32        32.32 o                         
  -7   0  11       1182.34       1173.03        30.23 o                         
  -5   0  11        114.39        130.37         9.99 o                         
  -3   0  11         64.84         57.06         5.42 o                         
  -1   0  11        457.90        467.52        17.63 o                         
   1   0  11        136.17        135.08         9.09 o                         
   3   0  11         14.45         19.75         9.49 o                         
   5   0  11         12.53         17.15         7.20 o                         
 -10   1  11          0.96          5.91         5.95 o                         
  -9   1  11          3.69         15.58         5.51 o                         
  -8   1  11         27.01         25.75         4.78 o                         
  -7   1  11         29.25         29.06         8.29 o                         
  -6   1  11        108.06        117.99         6.89 o                         
  -5   1  11         53.01         53.41         3.53 o                         
  -4   1  11         16.05         12.92         5.75 o                         
  -3   1  11          0.01         -1.72         6.63 o                         
  -2   1  11         62.92         53.96         8.32 o                         
  -1   1  11          1.36          5.61         6.18 o                         
   0   1  11         86.03         86.25         5.71 o                         
   1   1  11         23.42         27.13         3.86 o                         
   2   1  11          6.33          8.64         3.61 o                         
   3   1  11          1.44         12.08         3.87 o                         
   4   1  11         12.15         21.80        11.12 o                         
   5   1  11         36.26         25.47         5.75 o                         
 -10   2  11         24.02         11.41         8.00 o                         
  -9   2  11        142.04        148.90        18.78 o                         
  -8   2  11         32.73         23.85         6.11 o                         
  -7   2  11         34.27         21.07         6.48 o                         
  -6   2  11         12.96          5.73         3.12 o                         
  -5   2  11         16.10         13.22         6.72 o                         
  -4   2  11         51.44         55.67         4.01 o                         
  -3   2  11        106.96        101.76         5.35 o                         
  -2   2  11          9.43          7.85         4.03 o                         
  -1   2  11          9.31         13.08         4.09 o                         
   0   2  11         23.73         27.04         5.54 o                         
   1   2  11         54.92         52.70         4.65 o                         
   2   2  11        213.22        250.03         9.58 o                         
   3   2  11          0.56         -2.27         5.38 o                         
   4   2  11          0.43          2.67         3.80 o                         
   5   2  11         30.16         28.47         7.01 o                         
 -10   3  11         45.32         49.20         7.15 o                         
  -9   3  11          1.48          0.19         8.24 o                         
  -8   3  11         17.14         14.46         4.30 o                         
  -7   3  11          2.48          1.07         3.15 o                         
  -6   3  11         84.27         84.49         8.37 o                         
  -5   3  11          0.08         -0.10         5.39 o                         
  -4   3  11         34.41         22.99         4.02 o                         
  -3   3  11         21.50         12.32         5.17 o                         
  -2   3  11          4.34          0.35         6.46 o                         
  -1   3  11         90.18         79.26         4.78 o                         
   0   3  11         25.13         21.27         6.86 o                         
   1   3  11         84.60         92.62         6.27 o                         
   2   3  11         30.06         37.67         6.41 o                         
   3   3  11          2.71         -8.85        11.23 o                         
   4   3  11         23.91         10.20         5.62 o                         
   5   3  11          1.60         -3.34         5.84 o                         
 -10   4  11        113.52        134.23        10.04 o                         
  -9   4  11          1.10         -1.84        14.90 o                         
  -8   4  11        174.57        178.96         9.16 o                         
  -7   4  11         42.53         31.46         5.92 o                         
  -6   4  11         14.59          9.30         7.82 o                         
  -5   4  11        153.65        162.12         8.17 o                         
  -4   4  11        166.27        177.60         6.09 o                         
  -3   4  11         47.61         51.28         4.52 o                         
  -2   4  11        105.46         96.82         9.14 o                         
  -1   4  11         63.01         57.66         5.07 o                         
   0   4  11         39.55         33.62         8.55 o                         
   1   4  11         22.19         27.49         5.09 o                         
   2   4  11         36.19         44.89         4.22 o                         
   3   4  11        114.40         94.13        16.53 o                         
   4   4  11          1.19         -1.98         3.84 o                         
 -10   5  11         27.46         21.49         7.00 o                         
  -9   5  11         15.24          9.17         4.42 o                         
  -8   5  11         22.75         22.09         7.01 o                         
  -7   5  11          1.56          7.81         4.95 o                         
  -6   5  11          0.83         -1.02         5.17 o                         
  -5   5  11          0.04         -2.22         4.51 o                         
  -4   5  11          1.68          0.65         5.08 o                         
  -3   5  11          2.25          0.87         4.00 o                         
  -2   5  11          0.96          4.33         3.49 o                         
  -1   5  11        145.85        153.66         6.69 o                         
   0   5  11         33.79         22.71         4.95 o                         
   1   5  11          6.96          7.80         5.41 o                         
   2   5  11          0.01         -2.71         4.68 o                         
   3   5  11        117.00        132.03         9.84 o                         
   4   5  11          3.62         -0.62         9.22 o                         
 -10   6  11         50.61         38.78         7.55 o                         
  -9   6  11          1.56         -8.85        13.90 o                         
  -8   6  11        178.44        180.96        15.54 o                         
  -7   6  11          7.32          4.08         5.25 o                         
  -6   6  11        120.30        135.44         6.60 o                         
  -5   6  11          0.15         -2.75         4.84 o                         
  -4   6  11         97.21         97.36         4.52 o                         
  -3   6  11          0.51         -1.43         2.48 o                         
  -2   6  11         98.52        110.62         5.66 o                         
  -1   6  11          0.05         -2.88         2.88 o                         
   0   6  11         72.69         75.51         6.33 o                         
   1   6  11         15.77         12.52         5.55 o                         
   2   6  11        222.51        229.13         8.38 o                         
   3   6  11          1.89         -4.71        16.27 o                         
   4   6  11         88.89         89.22        11.55 o                         
  -9   7  11         11.99          8.89        17.53 o                         
  -8   7  11          3.79          1.04         6.95 o                         
  -7   7  11         28.09         20.75         5.91 o                         
  -6   7  11         17.48         14.98         6.39 o                         
  -5   7  11         53.16         39.42         5.01 o                         
  -4   7  11          3.30          1.41         4.96 o                         
  -3   7  11         19.37         20.07         5.97 o                         
  -2   7  11         27.25         26.46         3.81 o                         
  -1   7  11         47.30         43.30         3.61 o                         
   0   7  11          7.75          4.48         5.15 o                         
   1   7  11          3.47          1.39         6.90 o                         
   2   7  11         22.67         25.28         3.58 o                         
   3   7  11          0.21         -9.21         9.21 o                         
   4   7  11         40.48         41.36         5.15 o                         
  -9   8  11          1.67         14.02        15.92 o                         
  -8   8  11         19.91         19.51         5.74 o                         
  -7   8  11         61.82         67.98         5.53 o                         
  -6   8  11        107.38        116.59         9.53 o                         
  -5   8  11         51.03         58.69         5.02 o                         
  -4   8  11        191.58        181.75         6.76 o                         
  -3   8  11          9.31          0.22         4.53 o                         
  -2   8  11         73.43         75.32         4.89 o                         
  -1   8  11         49.54         48.31         4.90 o                         
   0   8  11         31.44         26.39         4.25 o                         
   1   8  11         20.11         29.41        12.95 o                         
   2   8  11          2.88          2.97        15.15 o                         
   3   8  11         66.06        106.54       104.04 o                         
   4   8  11         10.01          3.10         4.23 o                         
  -9   9  11          7.90          0.21        13.01 o                         
  -8   9  11         29.94         19.93        12.01 o                         
  -7   9  11          0.01          2.53         4.13 o                         
  -6   9  11          0.79         -6.28         9.73 o                         
  -5   9  11         46.34         41.90         6.98 o                         
  -4   9  11          0.38         -0.43         3.72 o                         
  -3   9  11          3.30          3.65         5.28 o                         
  -2   9  11          9.29         13.98         8.42 o                         
  -1   9  11          2.96          1.91         4.39 o                         
   0   9  11         83.73         72.04         4.56 o                         
   1   9  11          0.22         -1.45         2.87 o                         
   2   9  11        111.77        129.00         9.54 o                         
   3   9  11         18.80         12.86         4.72 o                         
  -9  10  11         16.13         13.18         6.92 o                         
  -8  10  11         39.78         40.86        10.85 o                         
  -7  10  11          0.36          0.13         5.98 o                         
  -6  10  11         21.85         24.40         7.30 o                         
  -5  10  11         24.37         12.75         5.49 o                         
  -4  10  11         59.80         45.77         3.70 o                         
  -3  10  11         38.53         37.27         5.43 o                         
  -2  10  11        169.65        151.83         7.64 o                         
  -1  10  11         99.91        116.32        11.67 o                         
   0  10  11         24.33         23.14         3.20 o                         
   1  10  11         18.48         22.63         7.34 o                         
   2  10  11          3.52          1.59         3.72 o                         
   3  10  11         14.60         -0.84         5.72 o                         
  -8  11  11          1.11         -2.77         5.92 o                         
  -7  11  11          6.84         13.08        11.13 o                         
  -6  11  11          2.65          6.22         3.69 o                         
  -5  11  11         69.53         70.42         6.79 o                         
  -4  11  11         13.21          4.28         6.60 o                         
  -3  11  11         75.67         76.14         5.14 o
[truncated: 22,683 more chars]
