# Supplementary material for: Synthesis and crystal structures of N,2,4,6-tetra­methyl­anilinium tri­fluoro­methane­sulfonate and N-iso­propyl­idene-N,2,4,6-tetra­methyl­anilinium tri­fluoro­methane­sulfonate
Source: Acta Crystallogr E Crystallogr Commun. 2024 Apr 26;80(Pt 5):543–9. doi: 10.1107/S2056989024003438 (PMC11074574; doi:10.1107/S2056989024003438)
Supplement: Supplementary file 3 [file e-80-00543-2sup3.hkl]

data_2                                                                          
_shelx_title ' GO_1_0m_a.res in P2(1)/n'                                        
_shelx_refln_list_code          4                                               
_shelx_F_calc_maximum      133.27                                               
_exptl_crystal_F_000       712.00                                               
_reflns_d_resolution_high  0.6494                                               
                                                                                
loop_                                                                           
 _space_group_symop_operation_xyz                                               
 'x, y, z'                                                                      
 '-x+1/2, y+1/2, -z+1/2'                                                        
 '-x, -y, -z'                                                                   
 'x-1/2, -y-1/2, z-1/2'                                                         
                                                                                
_cell_length_a     6.8580                                                       
_cell_length_b    19.4619                                                       
_cell_length_c    12.6131                                                       
_cell_angle_alpha  90.000                                                       
_cell_angle_beta  102.024                                                       
_cell_angle_gamma  90.000                                                       
                                                                                
_shelx_F_squared_multiplier     1.000                                           
                                                                                
loop_                                                                           
 _refln_index_h                                                                 
 _refln_index_k                                                                 
 _refln_index_l                                                                 
 _refln_F_squared_calc                                                          
 _refln_F_squared_meas                                                          
 _refln_F_squared_sigma                                                         
 _refln_observed_status                                                         
   2   0   0      17761.48      14899.78      1717.64 o                         
   4   0   0         44.03         84.62         1.71 o                         
   6   0   0        837.17        870.82        14.18 o                         
   8   0   0          1.62         -0.79         3.38 o                         
   1   1   0       1934.78       1847.08        50.04 o                         
   2   1   0         90.26         70.27         1.06 o                         
   3   1   0         89.05         66.71         1.27 o                         
   4   1   0        113.33         77.38         1.60 o                         
   5   1   0          0.16         -0.03         0.60 o                         
   6   1   0          1.16          3.98         0.53 o                         
   7   1   0          0.47          0.10         1.34 o                         
   8   1   0         36.27         36.50         1.85 o                         
   9   1   0          0.06          2.49         4.48 o                         
   1   2   0      13740.96      12133.71       169.30 o                         
   2   2   0       6666.61       6626.61       225.05 o                         
   3   2   0         34.33         39.68         0.89 o                         
   4   2   0        834.46        840.61         8.26 o                         
   5   2   0       1000.51        908.53         8.69 o                         
   6   2   0        169.08        159.56         2.11 o                         
   7   2   0          5.08          6.95         0.79 o                         
   8   2   0         45.94         45.45         2.21 o                         
   9   2   0         14.05         11.75         3.02 o                         
   1   3   0       1326.61       1180.70        12.51 o                         
   2   3   0      17709.12      16698.72       249.77 o                         
   3   3   0        456.45        452.60         5.00 o                         
   4   3   0       1145.81       1253.74        11.92 o                         
   5   3   0          0.04          2.73         0.95 o                         
   6   3   0        110.29        102.90         1.81 o                         
   7   3   0        144.84        131.27         2.10 o                         
   8   3   0        132.67        135.28         3.69 o                         
   9   3   0         30.44         29.66         2.97 o                         
  10   3   0         40.85         47.41        26.63 o                         
   0   4   0       2847.13       2793.49        50.78 o                         
   1   4   0       1053.72       1021.31         8.94 o                         
   2   4   0       6056.93       6364.07        93.31 o                         
   3   4   0        893.52        899.54         8.67 o                         
   4   4   0        740.83        795.93         9.07 o                         
   5   4   0       3026.25       2996.53        29.22 o                         
   6   4   0        309.11        324.83         3.95 o                         
   7   4   0         53.26         53.75         1.78 o                         
   8   4   0          0.77         -0.62         1.10 o                         
   9   4   0          0.01          1.20         2.20 o                         
   1   5   0       8797.08       8294.18       208.16 o                         
   2   5   0        985.75        871.58         7.79 o                         
   3   5   0       4319.97       4448.85        67.10 o                         
   4   5   0        248.97        267.15         3.14 o                         
   5   5   0        936.03        982.72        10.30 o                         
   6   5   0        368.81        377.83         4.46 o                         
   7   5   0        131.45        120.34         4.37 o                         
   8   5   0          1.12          0.42         2.05 o                         
   9   5   0         38.49         32.35         2.88 o                         
   0   6   0        772.74        829.07        11.38 o                         
   1   6   0       1970.26       2014.54        18.48 o                         
   2   6   0       3428.37       3724.57        69.16 o                         
   3   6   0        989.52       1074.62         9.67 o                         
   4   6   0         18.77          9.66         0.60 o                         
   5   6   0        265.35        239.98         3.32 o                         
   6   6   0         31.94         27.15         1.88 o                         
   7   6   0         12.58         14.39         2.38 o                         
   8   6   0        108.99        110.23         2.95 o                         
   9   6   0         72.19         48.95         3.22 o                         
   1   7   0       7651.33       7103.46        90.30 o                         
   2   7   0       2117.72       2236.21        20.47 o                         
   3   7   0        647.32        563.97         5.24 o                         
   4   7   0         37.24         31.24         1.05 o                         
   5   7   0         61.95         52.37         1.65 o                         
   6   7   0        118.09        117.96         2.89 o                         
   7   7   0        360.41        392.53         8.22 o                         
   8   7   0         17.90         13.96         3.64 o                         
   9   7   0          0.64          0.72         4.10 o                         
   0   8   0        132.73        120.31         2.52 o                         
   1   8   0         23.55         27.04         2.89 o                         
   2   8   0        431.85        440.05         4.71 o                         
   3   8   0         23.86          8.23         0.79 o                         
   4   8   0         89.24        107.34         1.72 o                         
   5   8   0        363.25        358.00         4.16 o                         
   6   8   0        534.18        522.29         8.54 o                         
   7   8   0        632.84        648.55         9.63 o                         
   8   8   0        131.53        133.75         4.30 o                         
   9   8   0          2.44          1.41         3.66 o                         
   1   9   0          6.59          6.72         0.82 o                         
   2   9   0       6533.48       6502.01        97.12 o                         
   3   9   0         71.61         61.10         1.27 o                         
   4   9   0        996.12        995.76        11.54 o                         
   5   9   0         29.79         14.47         0.70 o                         
   6   9   0        370.81        380.91         6.46 o                         
   7   9   0        289.76        287.59        10.11 o                         
   8   9   0         64.23         62.28         3.40 o                         
   9   9   0         42.15         35.00         3.31 o                         
   0  10   0        110.95         62.69         1.89 o                         
   1  10   0        321.38        415.73         4.78 o                         
   2  10   0        287.12        273.76         3.18 o                         
   3  10   0        310.21        288.14         3.45 o                         
   4  10   0        384.22        424.22         4.68 o                         
   5  10   0         27.84         26.90         1.61 o                         
   6  10   0         71.13         63.79         2.63 o                         
   7  10   0         20.65         18.38         1.50 o                         
   8  10   0          0.05          0.81         2.23 o                         
   9  10   0         84.41         89.95         6.46 o                         
   1  11   0       3163.62       3165.12        29.24 o                         
   2  11   0       1487.48       1620.79        14.70 o                         
   3  11   0        194.90        181.51         2.64 o                         
   4  11   0       1577.43       1576.91        14.57 o                         
   5  11   0        273.53        309.69         3.89 o                         
   6  11   0          6.84          3.59         0.93 o                         
   7  11   0        259.96        286.58         6.26 o                         
   8  11   0          3.43          1.44         2.72 o                         
   9  11   0          0.07          6.24         2.36 o                         
   0  12   0       3040.65       2820.06        37.24 o                         
   1  12   0         33.37         48.48         3.15 o                         
   2  12   0          1.12          2.04         0.89 o                         
   3  12   0        110.36         92.19         1.70 o                         
   4  12   0       1131.61       1242.25        11.86 o                         
   5  12   0        258.16        238.32         4.48 o                         
   6  12   0        332.63        327.76         6.22 o                         
   7  12   0         35.09         30.04         1.90 o                         
   8  12   0          0.29          0.86         1.44 o                         
   1  13   0       3209.62       3269.24        30.47 o                         
   2  13   0         54.86         47.58         1.28 o                         
   3  13   0       1507.42       1560.54        15.26 o                         
   4  13   0         23.79         28.62         2.18 o                         
   5  13   0        468.85        525.61         5.81 o                         
   6  13   0         22.95         17.76         1.49 o                         
   7  13   0         40.80         38.72         3.25 o                         
   8  13   0         33.93         39.71         3.77 o                         
   0  14   0       1669.62       1667.18        23.34 o                         
   1  14   0        975.40        928.02         9.95 o                         
   2  14   0          3.78          0.79         0.97 o                         
   3  14   0        245.26        262.50         3.49 o                         
   4  14   0        178.55        182.18         2.71 o                         
   5  14   0        197.21        221.28         2.99 o                         
   6  14   0         95.15         87.46         4.42 o                         
   7  14   0         55.79         45.83         3.69 o                         
   8  14   0          2.77          2.98         4.46 o                         
   1  15   0          6.84         10.64         1.96 o                         
   2  15   0        141.97        141.53         2.29 o                         
   3  15   0          2.19          0.92         0.68 o                         
   4  15   0         35.82         41.72         1.31 o                         
   5  15   0         10.90          8.83         1.19 o                         
   6  15   0         64.19         64.75         3.95 o                         
   7  15   0         36.82         27.64         4.13 o                         
   8  15   0         11.36         13.20         7.03 o                         
   0  16   0        428.05        435.66         7.91 o                         
   1  16   0       6172.80       6020.67        55.00 o                         
   2  16   0         38.18         41.99         1.40 o                         
   3  16   0        180.87        177.04         2.77 o                         
   4  16   0         30.92         40.19         1.30 o                         
   5  16   0        400.58        410.47         5.48 o                         
   6  16   0         42.22         39.03         2.58 o                         
   7  16   0         40.37         33.69         2.75 o                         
   8  16   0          3.67         -3.11        10.82 o                         
   2  17   0         85.69         80.91         2.74 o                         
   3  17   0        428.27        438.25         5.34 o                         
   4  17   0         38.63         39.55         3.13 o                         
   5  17   0         34.88         26.26         1.68 o                         
   6  17   0         25.21         26.04         1.82 o                         
   7  17   0          0.02         -1.34         1.79 o                         
   8  17   0          1.02         -9.49        24.27 o                         
   0  18   0       1385.69       1387.06        20.49 o                         
   1  18   0        223.66        230.67         3.70 o                         
   2  18   0        134.05        144.82         2.52 o                         
   3  18   0         40.16         48.07         1.85 o                         
   4  18   0         21.73         24.91         1.53 o                         
   5  18   0        106.88        105.43         2.42 o                         
   6  18   0        137.12        144.14         5.55 o                         
   7  18   0         42.26         36.44         6.30 o                         
   1  19   0         21.67         22.36         2.11 o                         
   2  19   0        266.21        271.94         4.22 o                         
   3  19   0        396.97        415.15         5.88 o                         
   4  19   0        118.62        120.50         4.51 o                         
   5  19   0          0.17          1.63         3.10 o                         
   6  19   0          1.16         -0.51         2.51 o                         
   7  19   0         74.95         79.46         6.04 o                         
   0  20   0         78.51         95.65         4.36 o                         
   1  20   0         10.51         10.55         1.62 o                         
   2  20   0          1.16          1.43         1.07 o                         
   3  20   0        184.49        171.61         5.14 o                         
   4  20   0         76.38         71.03         3.22 o                         
   5  20   0         19.29         15.97         1.97 o                         
   6  20   0        118.66        127.09         4.79 o                         
   7  20   0         17.13         15.17         8.05 o                         
   1  21   0         11.26          6.13         2.28 o                         
   2  21   0        573.60        587.74         8.27 o                         
   3  21   0          7.27         -3.61         8.30 o                         
   4  21   0        182.17        184.12         4.32 o                         
   5  21   0         23.95         19.92         3.93 o                         
   6  21   0          5.23          7.27         1.93 o                         
   7  21   0         34.04         45.55        27.27 o                         
   0  22   0        154.11        162.89         6.37 o                         
   1  22   0          5.25          7.00         1.76 o                         
   2  22   0         78.51         80.48         3.35 o                         
   3  22   0         60.84         64.29         3.23 o                         
   4  22   0         18.38         20.71         1.60 o                         
   5  22   0        125.30        139.36         4.74 o                         
   6  22   0         11.57          9.39         6.00 o                         
   7  22   0          3.24          1.51         2.20 o                         
   1  23   0         48.05         42.43         2.74 o                         
   2  23   0         26.15         27.76         2.22 o                         
   3  23   0         85.50         96.30         3.92 o                         
   4  23   0          0.94          0.03         2.13 o                         
   5  23   0         10.05          7.97         6.82 o                         
   6  23   0         34.63         44.83         3.37 o                         
   0  24   0          2.44          4.73         2.71 o                         
   1  24   0        188.35        205.30         7.06 o                         
   2  24   0         22.48         24.52         2.56 o                         
   3  24   0         33.05         34.04         4.92 o                         
   4  24   0         37.89         37.76         2.83 o                         
   5  24   0          9.94          7.31         2.51 o                         
   6  24   0         19.70         23.45         5.87 o                         
   1  25   0        124.38        124.68         4.10 o                         
   2  25   0          3.29          4.60         2.02 o                         
   3  25   0        324.76        326.93         8.60 o                         
   4  25   0          3.23          3.07         9.91 o                         
   5  25   0          1.23         -3.06         3.06 o                         
   0  26   0        149.90        156.77        16.51 o                         
   1  26   0          0.02          1.50         3.22 o                         
   2  26   0         21.10         17.85         2.74 o                         
   3  26   0         62.66         71.18         5.82 o                         
   4  26   0         16.18         25.39         2.74 o                         
   5  26   0          6.75          9.25         2.41 o                         
   1  27   0         27.44         32.46         2.25 o                         
   2  27   0          4.52          6.99         2.20 o                         
   3  27   0         45.97         51.89         3.75 o                         
   4  27   0          1.00         24.50        22.56 o                         
   0  28   0         13.96         19.00         3.64 o                         
   1  28   0         87.10         95.44        11.64 o                         
   2  28   0          2.43         -2.02         2.02 o                         
   3  28   0         30.62         39.05         9.02 o                         
   1  29   0          0.05         -1.93         1.96 o                         
   2  29   0         93.56        101.91         5.16 o                         
  -9   0   1          1.12          3.17         3.01 o                         
  -7   0   1        105.42        107.63         3.61 o                         
  -5   0   1         26.34         27.05         2.43 o                         
  -3   0   1        825.23        669.97        14.70 o                         
  -1   0   1          0.40          2.26         0.30 o                         
   1   0   1        755.08        839.54        10.69 o                         
   3   0   1       4182.10       3923.58        71.62 o                         
   5   0   1          9.10         21.59         1.09 o                         
   7   0   1         80.03         85.69         3.90 o                         
   9   0   1        104.65         96.42         5.11 o                         
  -9   1   1        278.75        292.84         5.89 o                         
  -8   1   1         81.65         80.10         2.63 o                         
  -7   1   1        103.37        111.00         3.90 o                         
  -6   1   1        167.62        191.37         2.48 o                         
  -5   1   1        702.20        604.68         5.95 o                         
  -4   1   1        398.86        464.60         5.24 o                         
  -3   1   1          1.11          0.81         0.29 o                         
  -2   1   1        492.12        446.97         5.28 o                         
  -1   1   1        135.57        144.91         2.23 o                         
   0   1   1        277.89        204.92         6.94 o                         
   1   1   1      13657.38      12447.06       165.64 o                         
   2   1   1       1566.81       1718.15        16.65 o                         
   3   1   1       1065.82       1120.19         9.90 o                         
   4   1   1         54.73         39.51         1.16 o                         
   5   1   1        793.04        784.15         7.06 o                         
   6   1   1        397.90        413.34         4.18 o                         
   7   1   1        152.03        147.51         2.43 o                         
   8   1   1          2.25          4.91         3.12 o                         
   9   1   1          0.00         -2.10         4.02 o                         
 -10   2   1          0.22         14.48        16.61 o                         
  -9   2   1         13.41         14.65         1.88 o                         
  -8   2   1          4.43          5.36         1.32 o                         
  -7   2   1        342.95        350.12         5.09 o                         
  -6   2   1        370.71        369.62         4.04 o                         
  -5   2   1         61.35         57.19         2.02 o                         
  -4   2   1        549.99        631.59         7.01 o                         
  -3   2   1       1795.73       1783.16        17.68 o                         
  -2   2   1       3371.48       3442.18        51.44 o                         
  -1   2   1      13852.16      12066.14       166.21 o                         
   0   2   1        394.69        341.98         8.50 o                         
   1   2   1       6143.06       6040.27        70.58 o                         
   2   2   1      11925.15      11905.53       174.00 o                         
   3   2   1        120.56         97.68         1.65 o                         
   4   2   1        333.30        282.43         3.05 o                         
   5   2   1         38.79         37.33         0.93 o                         
   6   2   1         80.82         79.47         1.29 o                         
   7   2   1        146.49        147.27         3.94 o                         
   8   2   1         51.94         50.58         3.19 o                         
   9   2   1         73.89         71.48         3.14 o                         
 -10   3   1         18.31         32.82        22.52 o                         
  -9   3   1          7.89          7.17         1.24 o                         
  -8   3   1          8.58          9.75         1.31 o                         
  -7   3   1         44.65         43.02         1.55 o                         
  -6   3   1         50.76         50.89         1.39 o                         
  -5   3   1         31.04         27.89         1.41 o                         
  -4   3   1        568.95        570.00         6.16 o                         
  -3   3   1        701.73        921.77         8.92 o                         
  -2   3   1         31.19         40.97         0.78 o                         
  -1   3   1         32.66         50.46         0.76 o                         
   0   3   1       9394.43       8401.27       297.36 o                         
   1   3   1        496.67        529.21         5.87 o                         
   2   3   1        107.64        114.80         1.35 o                         
   3   3   1       1105.55       1211.92        11.94 o                         
   4   3   1        437.43        472.58         4.92 o                         
   5   3   1        812.40        862.52         8.62 o                         
   6   3   1       1219.12       1173.55        12.65 o                         
   7   3   1        215.94        203.47         4.35 o                         
   8   3   1         20.75         20.63         1.79 o                         
   9   3   1          0.41         -0.39         4.18 o                         
  -9   4   1         11.43         12.68         1.42 o                         
  -8   4   1         40.39         41.74         2.17 o                         
  -7   4   1          6.80          9.86         0.89 o                         
  -6   4   1       1305.90       1302.90        13.60 o                         
  -5   4   1         20.73         12.49         1.13 o                         
  -4   4   1        137.79        164.02         2.46 o                         
  -3   4   1         45.59         90.78         1.29 o                         
  -2   4   1         53.50         49.28         0.89 o                         
  -1   4   1        189.12        273.48         2.97 o                         
   0   4   1        550.23        609.76         5.86 o                         
   1   4   1       3611.77       3493.28        51.68 o                         
   2   4   1       2047.50       2018.48        20.96 o                         
   3   4   1        871.81        974.76        10.01 o                         
   4   4   1         13.52          3.00         0.64 o                         
   5   4   1        884.55        915.22         9.10 o                         
   6   4   1          2.71          5.04         1.14 o                         
   7   4   1        197.20        191.06         3.61 o                         
   8   4   1        140.27        126.80         2.96 o                         
   9   4   1          9.76         10.09         3.00 o                         
  -9   5   1         24.15         27.85         1.73 o                         
  -8   5   1        143.29        133.27         3.79 o                         
  -7   5   1          0.63          1.95         0.83 o                         
  -6   5   1         15.35         17.01         1.18 o                         
  -5   5   1          0.04          0.97         0.46 o                         
  -4   5   1       3297.09       3179.77        27.30 o                         
  -3   5   1         68.42         77.48         1.41 o                         
  -2   5   1       1237.76       1200.83        11.28 o                         
  -1   5   1          6.44          6.98         0.67 o                         
   0   5   1       7015.57       6726.98        84.83 o                         
   1   5   1       3549.56       3541.93        45.80 o                         
   2   5   1        186.98        214.95         2.35 o                         
   3   5   1       2008.06       2188.71        21.17 o                         
   4   5   1       1091.99       1144.55        11.45 o                         
   5   5   1        806.76        832.60        10.18 o                         
   6   5   1        770.08        759.92         9.74 o                         
   7   5   1          6.38          3.57         1.02 o                         
   8   5   1         59.19         54.38         3.83 o                         
   9   5   1         15.96         12.53         3.96 o                         
  -9   6   1          0.18         -3.63         4.29 o                         
  -8   6   1        132.26        141.94         4.94 o                         
  -7   6   1         71.67         62.55         1.81 o                         
  -6   6   1        333.94        341.15         4.60 o                         
  -5   6   1        441.75        424.53         4.87 o                         
  -4   6   1        100.60         96.70         1.51 o                         
  -3   6   1        300.84        325.71         3.42 o                         
  -2   6   1       1032.00       1002.19        10.37 o                         
  -1   6   1        806.09        779.03         7.67 o                         
   0   6   1        185.31        189.82         2.29 o                         
   1   6   1       3658.02       3985.48        51.36 o                         
   2   6   1       2565.37       2720.82        26.35 o                         
   3   6   1       2276.07       2418.59        23.67 o                         
   4   6   1       2547.30       2653.24        30.89 o                         
   5   6   1        369.09        394.97         5.90 o                         
   6   6   1        304.98        316.14         5.22 o                         
   7   6   1        191.05        197.52         3.84 o                         
   8   6   1         14.75         12.59         2.32 o                         
   9   6   1         36.34         29.41         2.72 o                         
  -9   7   1          7.64          7.98         1.56 o                         
  -8   7   1        244.18        245.81         4.81 o                         
  -7   7   1        110.24         99.06         2.32 o                         
  -6   7   1          1.42          2.79         0.66 o                         
  -5   7   1        423.30        443.43         5.07 o                         
  -4   7   1       1168.22       1117.04        10.31 o                         
  -3   7   1          1.20          1.64         0.39 o                         
  -2   7   1          3.60          1.82         0.54 o                         
  -1   7   1         52.62         48.19         1.86 o                         
   0   7   1       3747.19       3691.50        61.41 o                         
   1   7   1       3158.85       3166.23        36.79 o                         
   2   7   1       2433.20       2356.86        21.51 o                         
   3   7   1         15.94         14.08         1.24 o                         
   4   7   1         52.59         65.18         1.66 o                         
   5   7   1         30.06         29.66         1.52 o                         
   6   7   1          6.25          4.01         1.63 o                         
   7   7   1        135.97        123.73         4.16 o                         
   8   7   1         79.57         76.55         2.50 o                         
   9   7   1        103.28         98.71         3.90 o                         
  -9   8   1          6.21          4.19         1.82 o                         
  -8   8   1         19.45         12.82         1.41 o                         
  -7   8   1         31.85         33.56         2.15 o                         
  -6   8   1         65.42         60.64         1.58 o                         
  -5   8   1          2.06         -0.07         0.89 o                         
  -4   8   1          5.57          5.94         0.84 o                         
  -3   8   1        187.24        162.54         2.00 o                         
  -2   8   1        976.17        899.30         9.57 o                         
  -1   8   1        486.04        447.69         4.91 o                         
   0   8   1        269.89        275.77         3.27 o                         
   1   8   1       4517.21       4720.86        61.18 o                         
   2   8   1       1054.08       1103.42        10.59 o                         
   3   8   1        561.00        622.06         5.91 o                         
   4   8   1        299.11        306.11         4.82 o                         
   5   8   1        338.80        293.41         4.76 o                         
   6   8   1        176.09        188.94         3.74 o                         
   7   8   1        808.35        791.55        10.61 o                         
   8   8   1        266.23        246.32         4.71 o                         
   9   8   1        207.45        188.65         6.83 o                         
  -9   9   1         51.71         50.60         3.42 o                         
  -8   9   1         24.39         20.76         3.61 o                         
  -7   9   1         87.60         87.59         2.08 o                         
  -6   9   1        207.23        222.77         3.57 o                         
  -5   9   1        880.39        896.13         8.38 o                         
  -4   9   1        141.71        150.54         2.04 o                         
  -3   9   1        731.12        733.78         8.07 o                         
  -2   9   1          4.71         13.56         0.83 o                         
  -1   9   1        464.85        529.58         5.74 o                         
   0   9   1         27.06         33.28         1.00 o                         
   1   9   1       1654.38       1519.07        14.51 o                         
   2   9   1          8.22         16.59         1.09 o                         
   3   9   1         79.56         82.12         1.32 o                         
   4   9   1        186.22        180.54         2.71 o                         
   5   9   1          9.92         14.15         1.05 o                         
   6   9   1        135.59        119.69         2.87 o                         
   7   9   1         40.29         32.88         1.88 o                         
   8   9   1        134.61        131.87         6.23 o                         
   9   9   1          7.22          0.41         4.33 o                         
  -9  10   1         16.79         17.40         8.24 o                         
  -8  10   1         72.30         75.02         3.68 o                         
  -7  10   1        281.22        276.24         5.25 o                         
  -6  10   1        637.45        626.54         6.81 o                         
  -5  10   1        247.75        215.00         2.74 o                         
  -4  10   1        705.74        729.55         7.38 o                         
  -3  10   1        231.03        201.10         2.68 o                         
  -2  10   1         10.31         11.16         0.66 o                         
  -1  10   1       2528.30       2528.73        23.54 o                         
   0  10   1         73.84         74.32         1.47 o                         
   1  10   1        399.06        363.21         4.26 o                         
   2  10   1        401.81        393.65         4.73 o                         
   3  10   1        345.20        415.39         4.59 o                         
   4  10   1        315.51        318.13         4.59 o                         
   5  10   1       1403.01       1370.70        16.14 o                         
   6  10   1        483.98        500.39         7.14 o                         
   7  10   1         11.97         12.51         1.34 o                         
   8  10   1        240.05        229.76         5.92 o                         
   9  10   1         10.49          6.47         2.20 o                         
  -9  11   1        111.12        110.58         9.36 o                         
  -8  11   1          0.02         -0.63         1.12 o                         
  -7  11   1          0.61          0.43         2.05 o                         
  -6  11   1         48.00         38.36         1.69 o                         
  -5  11   1        314.36        316.55         3.95 o                         
  -4  11   1        242.72        230.00         3.08 o                         
  -3  11   1        332.43        308.37         3.77 o                         
  -2  11   1         32.69         27.69         0.99 o                         
  -1  11   1        223.51        205.21         3.99 o                         
   0  11   1        205.58        199.15         2.79 o                         
   1  11   1        907.93        869.33         8.97 o                         
   2  11   1        448.64        453.45         4.78 o                         
   3  11   1        132.06        140.63         2.03 o                         
   4  11   1          3.47         -0.82         0.82 o                         
   5  11   1       1011.90       1054.42        12.20 o                         
   6  11   1          3.18          1.51         0.90 o                         
   7  11   1        466.44        465.70         7.19 o                         
   8  11   1          8.48          4.91         1.26 o                         
   9  11   1          9.25         -6.85        17.41 o                         
  -9  12   1          2.41         -3.58        25.64 o                         
  -8  12   1          0.07         -1.11         2.43 o                         
  -7  12   1        192.18        188.17         4.76 o                         
  -6  12   1        325.69        335.53         4.74 o                         
  -5  12   1        505.56        484.27         5.59 o                         
  -4  12   1         27.77         29.10         1.16 o                         
  -3  12   1         49.54         69.30         1.90 o                         
  -2  12   1         40.18         36.46         1.18 o                         
  -1  12   1          5.82          1.69         0.62 o                         
   0  12   1         13.90         13.69         1.00 o                         
   1  12   1         54.69         74.07         1.61 o                         
   2  12   1        832.98        869.69         8.46 o                         
   3  12   1        696.92        786.24         8.12 o                         
   4  12   1        659.91        668.28         6.82 o                         
   5  12   1        105.58        126.60         2.92 o                         
   6  12   1          0.47         -0.23         1.18 o                         
   7  12   1          1.53          3.10         1.67 o                         
   8  12   1          1.01          0.55         2.92 o                         
  -8  13   1         71.10         63.52         3.44 o                         
  -7  13   1         37.50         33.23         3.48 o                         
  -6  13   1         65.51         59.97         1.80 o                         
  -5  13   1         32.65         34.14         1.41 o                         
  -4  13   1        443.20        407.33         5.04 o                         
  -3  13   1        151.07        168.22         2.57 o                         
  -2  13   1        738.98        775.79         7.84 o                         
  -1  13   1        184.94        136.43         3.35 o                         
   0  13   1        289.70        273.53         4.88 o                         
   1  13   1        396.14        385.85         4.74 o                         
   2  13   1         32.28         39.44         1.14 o                         
   3  13   1        547.43        527.50         5.84 o                         
   4  13   1        461.68        453.17         6.01 o                         
   5  13   1        201.26        207.72         3.86 o                         
   6  13   1        351.92        338.93         8.93 o                         
   7  13   1        127.56        127.78         3.84 o                         
   8  13   1         13.25         14.17         2.41 o                         
  -8  14   1         13.15         11.74         2.83 o                         
  -7  14   1         23.76         22.01         4.24 o                         
  -6  14   1        390.55        391.00         6.94 o                         
  -5  14   1         91.27         83.77         3.17 o                         
  -4  14   1        312.35        287.80         3.75 o                         
  -3  14   1        598.73        596.30         6.66 o                         
  -2  14   1       1684.16       1590.68        14.83 o                         
  -1  14   1        242.45        248.02         4.12 o                         
   0  14   1       2368.99       2239.79        21.54 o                         
   1  14   1        312.64        315.98         4.18 o                         
   2  14   1        109.49        125.76         2.03 o                         
   3  14   1        881.70        863.88         9.00 o                         
   4  14   1         83.98         89.94         1.99 o                         
   5  14   1          2.63          3.92         1.11 o                         
   6  14   1         24.65         30.32         3.48 o                         
   7  14   1          0.80         -2.34         2.34 o                         
   8  14   1         33.22         26.86         4.73 o                         
  -8  15   1         76.36         71.83        11.01 o                         
  -7  15   1          0.47          0.83         1.94 o                         
  -6  15   1        117.77        113.05         3.51 o                         
  -5  15   1          0.60          1.75         0.78 o                         
  -4  15   1        732.11        741.77         8.16 o                         
  -3  15   1         33.30         34.52         1.34 o                         
  -2  15   1        350.55        355.82         4.99 o                         
  -1  15   1         83.78         76.13         2.88 o                         
   0  15   1        402.86        433.74         5.45 o                         
   1  15   1         48.88         53.96         1.72 o                         
   2  15   1        585.21        568.55         6.09 o                         
   3  15   1         97.79         98.83         2.69 o                         
   4  15   1         46.43         30.31         1.28 o                         
   5  15   1         13.60         12.71         1.68 o                         
   6  15   1        147.26        153.41         3.81 o                         
   7  15   1          0.97          0.66         3.02 o                         
   8  15   1          2.89          3.72        10.70 o                         
  -8  16   1          9.23          4.09         6.99 o                         
  -7  16   1         34.67         30.12         4.97 o                         
  -6  16   1         56.10         51.23         1.63 o                         
  -5  16   1          8.03          8.49         1.40 o                         
  -4  16   1         14.93         14.84         1.45 o                         
  -3  16   1        206.50        197.66         3.15 o                         
  -2  16   1        120.43        143.13         2.57 o                         
  -1  16   1        433.85        428.48         5.53 o                         
   0  16   1         55.22         74.72         2.03 o                         
   1  16   1        159.00        136.39         2.91 o                         
   2  16   1        139.54        140.93         2.31 o                         
   3  16   1         58.69         59.81         1.47 o                         
   4  16   1         48.25         49.18         2.25 o                         
   5  16   1          0.22          0.61         1.44 o                         
   6  16   1          6.31          3.59         2.12 o                         
   7  16   1          8.97          6.91         2.88 o                         
   8  16   1        108.40         81.20        12.84 o                         
  -8  17   1         98.64         79.85        18.70 o                         
  -7  17   1         67.35         67.81         2.95 o                         
  -6  17   1         17.04         16.94         2.58 o                         
  -5  17   1         35.49         30.20         2.46 o                         
  -4  17   1        112.85        103.29         2.75 o                         
  -3  17   1          0.07          1.35         0.89 o                         
  -2  17   1         67.20         56.32         1.82 o                         
  -1  17   1         66.95         75.46         3.38 o                         
   0  17   1       1755.01       1778.09        17.90 o                         
   1  17   1          9.20         10.04         1.01 o                         
   2  17   1        487.64        470.60         5.41 o                         
   3  17   1         44.87         52.34         1.72 o                         
   4  17   1          8.55         15.11         0.74 o                         
   5  17   1         65.39         70.24         2.49 o                         
   6  17   1        252.53        254.40         5.63 o                         
   7  17   1         74.92         83.18         4.31 o                         
  -7  18   1         23.36         20.37         4.75 o                         
  -6  18   1          5.83          4.17         2.60 o                         
  -5  18   1        101.19        105.83         3.35 o                         
  -4  18   1          1.43          1.46         0.91 o                         
  -3  18   1         45.23         49.29         2.04 o                         
  -2  18   1        520.85        519.15         6.03 o                         
  -1  18   1         44.42         49.08         1.80 o                         
   0  18   1        102.55        146.21         2.87 o                         
   1  18   1        265.34        241.55         3.80 o                         
   2  18   1         33.55         26.86         1.57 o                         
   3  18   1        332.25        325.55         4.81 o                         
   4  18   1        113.07        120.44         2.41 o                         
   5  18   1         27.80         25.91         2.36 o                         
   6  18   1         82.76         85.92         4.20 o                         
   7  18   1          0.64          1.65         4.36 o                         
  -7  19   1         16.13         14.80         2.17 o                         
  -6  19   1          0.68         -1.44         1.53 o                         
  -5  19   1         88.70         85.86         2.31 o                         
  -4  19   1        143.19        140.88         3.02 o                         
  -3  19   1        115.12        110.00         4.08 o                         
  -2  19   1         17.06         23.71         1.29 o                         
  -1  19   1        150.43        164.56         3.09 o                         
   0  19   1          1.83          5.78         0.97 o                         
   1  19   1        450.88        456.07         6.03 o                         
   2  19   1          0.19         -1.09         1.09 o                         
   3  19   1         24.76         20.78         1.57 o                         
   4  19   1         30.53         30.09         1.58 o                         
   5  19   1         55.44         58.97         2.53 o                         
   6  19   1         24.13         20.58         1.78 o                         
   7  19   1         64.97         63.29        11.10 o                         
  -7  20   1        137.38        146.04         7.08 o                         
  -6  20   1         10.17          5.37         1.89 o                         
  -5  20   1         71.24         71.82         4.92 o                         
  -4  20   1          0.03          1.37         1.74 o                         
  -3  20   1         17.33         17.44         1.34 o                         
  -2  20   1        321.64        337.66         5.01 o                         
  -1  20   1        118.08        119.76         3.95 o                         
   0  20   1          2.38          1.84         1.71 o                         
   1  20   1         26.11         30.49         2.64 o                         
   2  20   1          1.08          1.08         0.97 o                         
   3  20   1        121.19        125.00         3.03 o                         
   4  20   1          9.39          4.06         0.87 o                         
   5  20   1          7.29          6.36         2.04 o                         
   6  20   1         14.72         10.04         6.82 o                         
   7  20   1          6.18          8.44         7.23 o                         
  -7  21   1         22.52         14.04         4.73 o                         
  -6  21   1          2.65          1.08         5.29 o                         
  -5  21   1        144.78        137.57         4.22 o                         
  -4  21   1          2.55          0.53         1.33 o                         
  -3  21   1        247.81        278.61         8.90 o                         
  -2  21   1         30.43         28.84         1.90 o                         
  -1  21   1          2.13          3.88         1.57 o                         
   0  21   1          0.03         -0.37         1.37 o                         
   1  21   1        110.30        115.08         3.35 o                         
   2  21   1        179.56        195.68         3.95 o                         
   3  21   1          9.72          5.10         1.63 o                         
   4  21   1        260.90        264.29         7.27 o                         
   5  21   1        101.07        104.06         4.44 o                         
   6  21   1        207.14        212.93         8.74 o                         
   7  21   1         24.91         27.12         3.41 o                         
  -7  22   1         39.57         45.58         7.60 o                         
  -6  22   1          2.70          3.67         3.53 o                         
  -5  22   1          0.04         -0.47         6.41 o                         
  -4  22   1          0.00         -1.03         1.03 o                         
  -3  22   1         77.01         85.69         2.92 o                         
  -2  22   1         55.42         61.12         3.24 o                         
  -1  22   1        103.16        114.62         4.75 o                         
   0  22   1         62.32         65.60         3.13 o                         
   1  22   1          3.64          4.56         1.92 o                         
   2  22   1         89.18         91.83         2.84 o                         
   3  22   1        290.64        297.11         7.15 o                         
   4  22   1         64.25         60.39         4.33 o                         
   5  22   1        122.13        101.56         7.18 o                         
   6  22   1          1.83          0.03         2.77 o                         
  -6  23   1          1.39         -1.98         8.44 o                         
  -5  23   1         26.85         18.82         3.84 o                         
  -4  23   1         47.34         38.62         5.85 o                         
  -3  23   1         29.81         29.26         1.97 o                         
  -2  23   1         17.03         17.00         2.86 o                         
  -1  23   1         49.64         54.90         3.64 o                         
   0  23   1         77.85         85.70         4.79 o                         
   1  23   1        204.76        219.02         5.47 o                         
   2  23   1        125.20        129.89         5.92 o                         
   3  23   1        115.75        116.23         3.16 o                         
   4  23   1         34.78         35.99         5.28 o                         
   5  23   1          0.65          0.81         1.69 o                         
   6  23   1         25.36        -15.51        23.76 o                         
  -6  24   1         17.85         20.54         2.50 o                         
  -5  24   1         26.63         24.88         2.51 o                         
  -4  24   1         18.06         18.02         2.33 o                         
  -3  24   1          0.48         -0.42         1.90 o                         
  -2  24   1         56.79         58.31         2.62 o                         
  -1  24   1         28.13         37.69         3.37 o                         
   0  24   1          2.01          5.30         2.40 o                         
   1  24   1          1.29          0.60         1.42 o                         
   2  24   1        154.39        155.21         5.44 o                         
   3  24   1         20.48         24.60         1.66 o                         
   4  24   1        211.04        218.37         6.27 o                         
   5  24   1          7.10         13.65         8.51 o                         
   6  24   1          1.23          0.68         2.34 o                         
  -5  25   1          7.38         39.35        16.25 o                         
  -4  25   1         31.75         32.71         5.43 o                         
  -3  25   1          8.71         15.42         3.15 o                         
  -2  25   1         10.73         11.04         4.41 o                         
  -1  25   1          3.82          4.62         1.90 o                         
   0  25   1          5.30          5.61         1.97 o                         
   1  25   1         21.75         16.05         2.90 o                         
   2  25   1         14.56         15.78         1.63 o                         
   3  25   1          0.22          0.38         2.26 o                         
   4  25   1          6.17          4.10         2.19 o                         
   5  25   1         13.31         19.48         9.11 o                         
  -5  26   1         51.99         53.19        13.58 o                         
  -4  26   1          7.95          9.08         5.33 o                         
  -3  26   1          0.75         -0.46         2.16 o                         
  -2  26   1        120.48        126.46         7.06 o                         
  -1  26   1         38.74         44.49         5.28 o                         
   0  26   1        126.66        138.61         5.25 o                         
   1  26   1         36.33         39.77         2.31 o                         
   2  26   1          3.65         15.19        11.68 o                         
   3  26   1          2.99         -2.54         7.95 o                         
   4  26   1        115.49        122.86         6.68 o                         
  -4  27   1         17.69         21.10         5.43 o                         
  -3  27   1          1.68         -1.28         5.15 o                         
  -2  27   1          0.04          4.95         3.47 o                         
  -1  27   1          6.65          5.98         1.89 o                         
   0  27   1         15.61         18.45         5.78 o                         
   1  27   1         22.55         22.76         3.94 o                         
   2  27   1         71.72         84.03         4.42 o                         
   3  27   1          6.58          4.83         2.13 o                         
   4  27   1         48.31         51.14         6.31 o                         
  -3  28   1          0.73          1.72         2.16 o                         
  -2  28   1          6.51          7.11         2.67 o                         
  -1  28   1         55.71         55.48         7.35 o                         
   0  28   1          0.69          0.37         1.99 o                         
   1  28   1          0.53          5.02        16.43 o                         
   2  28   1         21.48         23.99         3.57 o                         
   3  28   1         10.37          9.35         2.32 o                         
  -2  29   1          8.26          9.11         2.49 o                         
  -1  29   1         34.30         37.64         4.34 o                         
   0  29   1         16.88         16.16         2.66 o                         
   1  29   1          0.05         -0.25         1.98 o                         
   2  29   1         88.08         83.66         4.83 o                         
  -8   0   2        340.34        346.83         6.95 o                         
  -6   0   2       1446.74       1515.50        20.58 o                         
  -4   0   2       1985.01       1980.62        26.58 o                         
  -2   0   2       1041.70       1053.45        21.13 o                         
   2   0   2       1517.11       1648.88        24.46 o                         
   4   0   2          0.05          3.83         0.50 o                         
   6   0   2        490.30        525.51        10.42 o                         
   8   0   2         82.07         90.48         4.60 o                         
 -10   1   2         36.86         45.96        16.93 o                         
  -9   1   2         43.58         41.48         1.97 o                         
  -8   1   2          0.76          2.01         1.18 o                         
  -7   1   2        523.68        530.53         6.90 o                         
  -6   1   2       1377.04       1360.39        12.61 o                         
  -5   1   2        270.04        270.82         3.39 o                         
  -4   1   2        437.82        480.42         5.98 o                         
  -3   1   2       1163.28       1113.31        10.84 o                         
  -2   1   2       2921.49       2904.10        39.31 o                         
  -1   1   2      17036.03      14383.16       204.42 o                         
   0   1   2       6801.44       6289.73       173.84 o                         
   1   1   2       5107.67       4968.66        71.65 o                         
   2   1   2        561.62        609.06         6.21 o                         
   3   1   2         15.18         21.16         0.69 o                         
   4   1   2          0.17          1.57         0.53 o                         
   5   1   2         28.65         43.42         1.40 o                         
   6   1   2        126.38        135.77         2.37 o                         
   7   1   2         32.06         31.50         2.65 o                         
   8   1   2        134.90        136.72         5.64 o                         
   9   1   2          3.18         -0.60         1.79 o                         
 -10   2   2          4.42         -9.01        16.89 o                         
  -9   2   2         16.60         19.27         1.24 o                         
  -8   2   2         44.92         46.81         1.71 o                         
  -7   2   2          3.39          6.65         1.26 o                         
  -6   2   2          8.40         11.66         0.87 o                         
  -5   2   2        463.64        511.64         6.15 o                         
  -4   2   2       2471.60       2418.99        24.07 o                         
  -3   2   2         39.06         32.51         2.00 o                         
  -2   2   2        387.99        304.67         3.50 o                         
  -1   2   2       1638.79       1740.51        26.59 o                         
   0   2   2          7.93         17.99         0.46 o                         
   1   2   2       1772.92       1689.71       190.50 o                         
   2   2   2        757.49        904.29         8.96 o                         
   3   2   2         18.25         35.96         1.08 o                         
   4   2   2        193.29        203.47         2.84 o                         
   5   2   2          0.10          0.45         0.75 o                         
   6   2   2        205.85        196.72         2.88 o                         
   7   2   2         32.39         32.21         1.28 o                         
   8   2   2        120.45        106.53         3.40 o                         
   9   2   2         19.26         20.98         1.97 o                         
 -10   3   2         45.45         16.96        23.37 o                         
  -9   3   2         14.83         11.96         1.63 o                         
  -8   3   2          8.10          5.93         0.90 o                         
  -7   3   2        174.34        183.51         3.45 o                         
  -6   3   2        202.94        231.15         4.26 o                         
  -5   3   2        469.71        388.59         5.46 o                         
  -4   3   2        470.76        491.94         5.33 o                         
  -3   3   2        481.34        422.56         4.70 o                         
  -2   3   2       1452.70       1441.89        11.96 o                         
  -1   3   2       7285.76       6756.89       170.21 o                         
   0   3   2       1315.24       1307.77        15.31 o                         
   1   3   2         81.70        106.37         2.65 o                         
   2   3   2       1450.97       1660.76        16.10 o                         
   3   3   2       2733.15       2769.06        31.96 o                         
   4   3   2         72.31         78.98         1.64 o                         
   5   3   2        169.36        168.73         2.88 o                         
   6   3   2         10.18          8.42         1.52 o                         
   7   3   2         12.90         15.31         2.25 o                         
   8   3   2          7.91          8.09         1.86 o                         
   9   3   2         43.71         37.95         3.31 o                         
  -9   4   2        195.83        197.10         4.34 o                         
  -8   4   2         76.78         86.89         4.50 o                         
  -7   4   2         90.38         87.35         2.17 o                         
  -6   4   2        236.34        221.44         3.42 o                         
  -5   4   2        208.97        218.55         2.99 o                         
  -4   4   2        573.49        548.33         5.84 o                         
  -3   4   2       2131.76       2120.67        19.58 o                         
  -2   4   2        266.14        217.09         2.58 o                         
  -1   4   2       5773.93       5508.14        69.94 o                         
   0   4   2       1135.24       1102.41        10.22 o                         
   1   4   2       5563.46       5775.45       102.84 o                         
   2   4   2        113.45        122.66         1.77 o                         
   3   4   2       1536.48       1717.72        16.99 o                         
   4   4   2          2.34          2.50         0.68 o                         
   5   4   2        214.45        223.48         6.15 o                         
   6   4   2         10.26         11.35         0.81 o                         
   7   4   2         58.50         41.71         1.64 o                         
   8   4   2         94.72         99.89         4.99 o                         
   9   4   2         17.70         16.09         3.88 o                         
  -9   5   2          0.54          0.70         2.14 o                         
  -8   5   2          1.08          0.02         0.81 o                         
  -7   5   2         95.01         96.00         2.26 o                         
  -6   5   2        308.82        312.60         4.39 o                         
  -5   5   2       2702.63       2677.29        25.00 o                         
  -4   5   2          9.46         17.39         1.39 o                         
  -3   5   2       1955.61       2202.72        20.34 o                         
  -2   5   2        841.23        876.16         7.62 o                         
  -1   5   2       1714.84       1915.91        18.94 o                         
   0   5   2        110.51        106.72         1.42 o                         
   1   5   2         31.38         17.78         0.80 o                         
   2   5   2       2062.96       2038.02        27.83 o                         
   3   5   2         40.78         32.13         1.31 o                         
   4   5   2         62.93         86.32         1.82 o                         
   5   5   2         47.31         38.87         1.48 o                         
   6   5   2         33.50         24.32         1.94 o                         
   7   5   2         38.61         40.19         1.74 o                         
   8   5   2          0.82          0.41         1.78 o                         
   9   5   2         64.71         59.15         3.65 o                         
  -9   6   2        142.94        155.23         3.96 o                         
  -8   6   2          2.13          4.05         0.87 o                         
  -7   6   2        380.66        375.36         6.60 o                         
  -6   6   2         38.49         40.31         1.52 o                         
  -5   6   2        510.73        533.99         5.93 o                         
  -4   6   2         96.69        111.57         1.99 o                         
  -3   6   2        288.39        243.64         2.96 o                         
  -2   6   2        132.28        139.05         1.87 o                         
  -1   6   2        649.61        675.06         6.77 o                         
   0   6   2          9.12          5.28         0.53 o                         
   1   6   2       9039.16       8506.67       107.12 o                         
   2   6   2       2477.24       2845.34        32.93 o                         
   3   6   2        505.51        510.27         6.63 o                         
   4   6   2        414.15        469.76         5.47 o                         
   5   6   2        948.14       1005.23        11.99 o                         
   6   6   2          2.06          0.10         0.76 o                         
   7   6   2        539.58        532.66         7.55 o                         
   8   6   2         13.07          6.42         2.58 o                         
   9   6   2          0.98          1.40         1.46 o                         
  -9   7   2          1.96          1.12         1.37 o                         
  -8   7   2          3.50          2.73         1.98 o                         
  -7   7   2          4.89          7.48         2.19 o                         
  -6   7   2        602.94        608.07         6.83 o                         
  -5   7   2        470.69        475.71         5.45 o                         
  -4   7   2        680.00        701.46         6.84 o                         
  -3   7   2         43.45         59.60         1.23 o                         
  -2   7   2         66.80         71.50         1.97 o                         
  -1   7   2       1214.16       1162.75        11.23 o                         
   0   7   2          2.48         -0.33         0.33 o                         
   1   7   2       6012.58       6517.55        82.91 o                         
   2   7   2       1781.80       1973.39        21.22 o                         
   3   7   2          6.16         10.93         0.80 o                         
   4   7   2        237.93        256.47         3.55 o                         
   5   7   2        893.60        959.47        15.97 o                         
   6   7   2         52.46         56.48         1.87 o                         
   7   7   2        138.35        138.42         3.15 o                         
   8   7   2         19.37         19.89         1.81 o                         
   9   7   2          2.53          2.76         4.18 o                         
  -9   8   2         35.97         38.85         2.38 o                         
  -8   8   2         67.62         68.33         3.48 o                         
  -7   8   2        106.07        114.29         3.12 o                         
  -6   8   2         10.40         11.53         0.98 o                         
  -5   8   2        376.71        377.15         4.23 o                         
  -4   8   2        894.17        967.82         8.79 o                         
  -3   8   2        989.70        995.20        10.16 o                         
  -2   8   2        325.26        349.99         4.31 o                         
  -1   8   2        311.21        360.57         4.13 o                         
   0   8   2          0.58          5.54         0.71 o                         
   1   8   2       1167.87       1138.28        10.27 o                         
   2   8   2        445.45        386.93         5.10 o                         
   3   8   2        392.82        427.51         5.56 o                         
   4   8   2          1.46          4.28         0.75 o                         
   5   8   2         99.71        109.01         2.43 o                         
   6   8   2          0.05          0.03         0.97 o                         
   7   8   2         35.18         33.40         2.93 o                         
   8   8   2          9.14         11.62         2.05 o                         
   9   8   2         18.23         17.36         2.60 o                         
  -9   9   2          0.03         -2.54         2.54 o                         
  -8   9   2         11.26          8.83         1.56 o                         
  -7   9   2         41.61         52.54         1.79 o                         
  -6   9   2        231.09        214.61         3.85 o                         
  -5   9   2         11.64         17.64         0.87 o                         
  -4   9   2        555.11        533.09         5.33 o                         
  -3   9   2        168.01        179.24         2.65 o                         
  -2   9   2        361.40        365.50         4.30 o                         
  -1   9   2         20.82         28.23         1.09 o                         
   0   9   2       3659.41       3951.29        41.74 o                         
   1   9   2         23.16         30.76         1.07 o                         
   2   9   2        838.37        927.82         9.03 o                         
   3   9   2       1075.22       1084.43        12.61 o                         
   4   9   2         27.65         36.53         1.31 o                         
   5   9   2         66.78         62.49         2.13 o                         
   6   9   2        233.93        226.64         6.17 o                         
   7   9   2         38.26         39.50         2.08 o                         
   8   9   2          1.09         -0.26         1.92 o                         
   9   9   2         20.19         12.35         6.83 o                         
  -9  10   2          8.70          9.08         5.53 o                         
  -8  10   2        438.61        450.27         8.08 o                         
  -7  10   2         40.67         41.37         1.91 o                         
  -6  10   2        136.65        134.85         2.89 o                         
  -5  10   2        129.87        134.24         2.10 o                         
  -4  10   2        741.66        756.82         7.72 o                         
  -3  10   2         26.86         27.81         1.07 o                         
  -2  10   2        234.04        225.18         2.81 o                         
  -1  10   2        170.97        177.57         2.53 o                         
   0  10   2       2664.24       2781.45        25.75 o                         
   1  10   2        261.40        254.62         3.22 o                         
   2  10   2        321.86        329.46         3.69 o                         
   3  10   2        704.29        726.46         9.02 o                         
   4  10   2         90.39         76.91         4.46 o                         
   5  10   2          3.69          2.72         0.77 o                         
   6  10   2        252.59        275.02         4.63 o                         
   7  10   2         13.77         10.16         1.22 o                         
   8  10   2        100.20         89.26         2.75 o                         
   9  10   2        107.03         90.59        10.47 o                         
  -9  11   2          0.31         -3.11         5.29 o                         
  -8  11   2         54.57         63.12         3.19 o                         
  -7  11   2        152.71        160.44         3.06 o                         
  -6  11   2        309.34        336.87         4.42 o                         
  -5  11   2          3.72          1.53         0.90 o                         
  -4  11   2        667.56        692.81         7.25 o                         
  -3  11   2        468.64        441.11         5.08 o                         
  -2  11   2       1352.24       1543.95        14.17 o                         
  -1  11   2          7.15          2.49         0.59 o                         
   0  11   2        157.06        219.44         2.99 o                         
   1  11   2        517.95        567.59         6.25 o                         
   2  11   2        522.35        555.35         5.90 o                         
   3  11   2        582.75        538.85         7.15 o                         
   4  11   2        293.35        324.67         4.70 o                         
   5  11   2          4.65          2.40         2.11 o                         
   6  11   2        105.74         94.54         3.02 o                         
   7  11   2         26.67         24.73         3.05 o                         
   8  11   2         53.72         46.32         3.83 o                         
   9  11   2         19.69         14.48         2.53 o                         
  -9  12   2          5.74         12.36        13.65 o                         
  -8  12   2         96.94         94.62         5.97 o                         
  -7  12   2         60.00         63.37         2.20 o                         
  -6  12   2          2.29          0.05         0.92 o                         
  -5  12   2        858.09        847.76         8.78 o                         
  -4  12   2       1268.00       1261.73        12.16 o                         
  -3  12   2        577.12        516.35         5.82 o                         
  -2  12   2       1615.86       1610.66        16.13 o                         
  -1  12   2         27.01         18.15         1.29 o                         
   0  12   2         67.39         78.56         2.02 o                         
   1  12   2        787.40        823.04         8.64 o                         
   2  12   2        378.50        406.17         4.39 o                         
   3  12   2         23.49         16.17         1.09 o                         
   4  12   2        553.33        616.19         7.75 o                         
   5  12   2         10.00         10.70         1.29 o                         
   6  12   2          0.74         -1.48         1.79 o                         
   7  12   2        104.24        102.23         6.58 o                         
   8  12   2         88.11         82.03         8.74 o                         
  -9  13   2          8.31          6.58        27.30 o                         
  -8  13   2          3.42          4.16         3.79 o                         
  -7  13   2         40.89         39.36         3.02 o                         
  -6  13   2        367.14        391.35         5.41 o                         
  -5  13   2        861.70        893.66         9.22 o                         
  -4  13   2          3.48          4.46         1.34 o                         
  -3  13   2         74.56         88.34         2.42 o                         
  -2  13   2        952.73        943.04        11.50 o                         
  -1  13   2         27.79         39.89         1.69 o                         
   0  13   2        771.04        728.46         7.92 o                         
   1  13   2        272.29        278.46         3.69 o                         
   2  13   2         44.92         60.63         2.10 o                         
   3  13   2         85.50        101.30         2.47 o                         
   4  13   2        200.88        208.11         3.82 o                         
   5  13   2        113.42        105.60         2.68 o                         
   6  13   2        147.41        137.40         3.96 o                         
   7  13   2          9.29         10.74         3.18 o                         
   8  13   2          2.13          4.59         6.12 o                         
  -8  14   2          0.28          1.92         2.95 o                         
  -7  14   2        198.87        192.56         3.87 o                         
  -6  14   2         17.83          8.50         1.79 o                         
  -5  14   2          1.03          1.62         1.17 o                         
  -4  14   2        162.84        162.58         2.64 o                         
  -3  14   2        328.39        309.99         4.04 o                         
  -2  14   2        128.76        114.32         2.43 o                         
  -1  14   2          1.42          2.61         0.81 o                         
   0  14   2         71.29         88.73         2.12 o                         
   1  14   2          7.16          1.54         1.13 o                         
   2  14   2         22.83         25.80         1.26 o                         
   3  14   2          7.11         13.28         0.62 o                         
   4  14   2        204.23        182.49         3.58 o                         
   5  14   2          7.46          8.59         1.38 o                         
   6  14   2          0.62         -0.10         2.82 o                         
   7  14   2         53.43         53.40         2.97 o                         
   8  14   2         15.23          6.18        11.22 o                         
  -8  15   2          1.69         -2.71         3.61 o                         
  -7  15   2         97.34         98.98         3.36 o                         
  -6  15   2        200.19        202.06         3.60 o                         
  -5  15   2         80.77         89.22         2.28 o                         
  -4  15   2          0.25         -1.03         1.03 o                         
  -3  15   2        714.55        698.79         7.75 o                         
  -2  15   2       1266.43       1239.84        12.94 o                         
  -1  15   2       2819.20       2737.64        26.13 o                         
   0  15   2         10.99         13.54         1.43 o                         
   1  15   2       1094.13       1025.52        10.81 o                         
   2  15   2         61.88         47.62         1.23 o                         
   3  15   2         17.44         24.05         1.55 o                         
   4  15   2         37.92         38.77         1.88 o                         
   5  15   2         55.55         58.47         3.03 o                         
   6  15   2         16.44         15.51         2.10 o                         
   7  15   2         28.11         32.09         2.34 o                         
   8  15   2          1.33          9.80        13.26 o                         
  -8  16   2          0.34         -3.26         3.26 o                         
  -7  16   2         77.92         81.07         5.19 o                         
  -6  16   2         14.66         11.95         2.41 o                         
  -5  16   2          7.74          9.04         1.28 o                         
  -4  16   2          2.41          0.31         1.11 o                         
  -3  16   2        740.78        740.58         8.20 o                         
  -2  16   2          0.04          0.25         0.90 o                         
  -1  16   2        726.40        745.76         8.47 o                         
   0  16   2        150.41        145.77         2.76 o                         
   1  16   2         79.89         85.77         3.16 o                         
   2  16   2          0.56          0.24         1.03 o                         
   3  16   2        119.66        119.67         2.39 o                         
   4  16   2         12.30          7.94         1.85 o                         
   5  16   2         43.04         49.97         2.11 o                         
   6  16   2          3.97          4.82         2.62 o                         
   7  16   2         60.91         60.78         3.40 o                         
   8  16   2         16.65         20.75        16.26 o                         
  -8  17   2         77.28         92.65         9.96 o                         
  -7  17   2         87.92         90.62         4.77 o                         
  -6  17   2        151.73        154.54         4.11 o                         
  -5  17   2        140.57        138.74         2.91 o                         
  -4  17   2         29.91         29.08         1.43 o                         
  -3  17   2         12.33         15.51         1.05 o                         
  -2  17   2        503.18        512.70         6.44 o                         
  -1  17   2        321.81        338.52         4.74 o                         
   0  17   2       2786.58       2724.59        26.30 o                         
   1  17   2          9.08         10.22         1.76 o                         
   2  17   2         11.51         16.28         0.85 o                         
   3  17   2         40.12         39.82         1.11 o                         
   4  17   2          4.48          1.79         1.12 o                         
   5  17   2         45.93         55.06         2.84 o                         
   6  17   2         11.39         12.51         3.14 o                         
   7  17   2         11.75          2.99         2.23 o                         
  -8  18   2         11.54         25.48        26.66 o                         
  -7  18   2         11.62         14.30         6.38 o                         
  -6  18   2         52.62         46.50         2.71 o                         
  -5  18   2         30.93         30.33         2.94 o                         
  -4  18   2          1.15          0.78         1.51 o                         
  -3  18   2        159.96        172.70         3.31 o                         
  -2  18   2        371.59        361.40         5.09 o                         
  -1  18   2         53.73         47.50         2.46 o                         
   0  18   2        690.96        735.55         9.00 o                         
   1  18   2        555.72        572.24         7.00 o                         
   2  18   2         16.51         13.81         2.06 o                         
   3  18   2        485.97        500.77         5.88 o                         
   4  18   2          3.75          2.82         2.01 o                         
   5  18   2         14.06         16.14         1.46 o                         
   6  18   2         27.02         32.62         2.54 o                         
   7  18   2        153.05        143.83         5.50 o                         
  -7  19   2          0.00         -3.30         3.71 o                         
  -6  19   2        214.78        219.62         5.94 o                         
  -5  19   2          3.02          2.63         1.27 o                         
  -4  19   2        103.10        101.33         2.62 o                         
  -3  19   2          3.57          5.41         1.12 o                         
  -2  19   2         22.05         20.84         1.35 o                         
  -1  19   2        370.86        385.66         5.33 o                         
   0  19   2          1.46          7.12         2.91 o                         
   1  19   2        202.51        199.88         4.18 o                         
   2  19   2        561.01        562.74         7.02 o                         
   3  19   2         49.08         50.98         1.74 o                         
   4  19   2        200.69        200.61         7.92 o                         
   5  19   2          2.06          4.28         1.53 o                         
   6  19   2          1.89          0.23         3.10 o                         
   7  19   2          0.96          0.39         1.93 o                         
  -7  20   2          3.30          2.41         5.74 o                         
  -6  20   2          0.75         -0.46         1.73 o                         
  -5  20   2         20.57         18.83         3.60 o                         
  -4  20   2         62.06         57.54         4.56 o                         
  -3  20   2         26.92         28.66         4.05 o                         
  -2  20   2         92.67         86.66         3.84 o                         
  -1  20   2          3.89          1.67         1.34 o                         
   0  20   2          8.93         11.81         1.35 o                         
   1  20   2         19.56         23.69         1.66 o                         
   2  20   2        916.79        981.56        11.05 o                         
   3  20   2          5.99          3.10         1.54 o                         
   4  20   2        187.71        183.89         6.69 o                         
   5  20   2          0.68          1.51         1.27 o                         
   6  20   2         11.27         10.96         4.06 o                         
   7  20   2          0.01         -1.86         1.86 o                         
  -7  21   2         15.45         15.08         6.74 o                         
  -6  21   2        145.99        159.64         8.18 o                         
  -5  21   2         73.16         87.71         3.55 o                         
  -4  21   2        253.98        266.01         6.12 o                         
  -3  21   2          9.54          9.07         1.78 o                         
  -2  21   2         10.58          9.94         1.80 o                         
  -1  21   2          5.44          1.06         3.96 o                         
   0  21   2         81.87         89.52         3.70 o                         
   1  21   2        112.43        116.79         4.25 o                         
   2  21   2        230.89        221.03         3.82 o                         
   3  21   2         22.51         27.71         1.84 o                         
   4  21   2          9.86          8.37         2.41 o                         
   5  21   2         49.75         52.29         3.28 o                         
   6  21   2          0.06         -0.78         2.78 o                         
   7  21   2          1.84         -1.86         1.86 o                         
  -7  22   2          0.08         26.84        27.79 o                         
  -6  22   2          0.48         -0.41         5.33 o                         
  -5  22   2          7.93          6.79         4.75 o                         
  -4  22   2        177.11        182.74         4.28 o                         
  -3  22   2         17.12         14.03         1.55 o                         
  -2  22   2        142.89        144.46         3.62 o                         
  -1  22   2         43.84         36.33         3.12 o                         
   0  22   2         14.19         22.76         2.20 o                         
   1  22   2         82.36         85.23         3.44 o                         
   2  22   2         36.04         34.91         2.95 o                         
   3  22   2        116.20        128.07         4.55 o                         
   4  22   2         74.57         82.22         5.88 o                         
   5  22   2         63.49         79.85         8.42 o                         
   6  22   2        145.34        145.24         9.16 o                         
  -6  23   2          1.89          4.33         7.99 o                         
  -5  23   2        129.67        123.21         7.49 o                         
  -4  23   2          0.03          1.46         2.24 o                         
  -3  23   2         15.64         12.45         2.75 o                         
  -2  23   2         41.03         47.45         2.56 o                         
  -1  23   2         25.81         29.55         2.39 o                         
   0  23   2        128.70        145.29         7.33 o                         
   1  23   2         25.04         32.41         4.26 o                         
   2  23   2         72.48         80.25         2.76 o                         
   3  23   2         13.85         10.18         3.62 o                         
   4  23   2        212.41        216.28        10.26 o                         
   5  23   2         11.90          9.85         5.53 o                         
   6  23   2        135.09        125.00        14.40 o                         
  -6  24   2          1.70          2.80         3.76 o                         
  -5  24   2         30.26         -2.45        10.75 o                         
  -4  24   2         32.85         30.15         2.20 o                         
  -3  24   2         78.86         87.38         3.54 o                         
  -2  24   2         37.19         46.03         3.94 o                         
  -1  24   2         18.57         15.62         2.93 o                         
   0  24   2         98.65        111.76         4.48 o                         
   1  24   2          3.22          1.98         1.24 o                         
   2  24   2         87.32         88.18         2.77 o                         
   3  24   2         10.64         12.15         2.13 o                         
   4  24   2         60.55         55.72        11.52 o                         
   5  24   2          0.20         19.29        14.57 o                         
  -5  25   2         43.68         39.36         3.14 o                         
  -4  25   2          6.73          8.58         2.59 o                         
  -3  25   2         20.63         20.18         3.62 o                         
  -2  25   2         13.37          9.63         1.58 o                         
  -1  25   2         57.99         66.54         6.52 o                         
   0  25   2          0.56          1.30         1.76 o                         
   1  25   2        104.66        109.43         3.69 o                         
   2  25   2          7.67         10.70         2.15 o                         
   3  25   2          0.01          0.56         5.75 o                         
   4  25   2          6.01          9.92         3.37 o                         
   5  25   2         54.71         45.48         5.17 o                         
  -5  26   2          2.66         23.32        24.52 o                         
  -4  26   2         16.25         15.60         2.78 o                         
  -3  26   2         82.57         86.49         3.62 o                         
  -2  26   2          4.65          2.81         1.79 o                         
  -1  26   2         29.53         37.38         3.49 o                         
   0  26   2          2.87         -1.74         1.74 o                         
   1  26   2         47.27         55.34         2.77 o                         
   2  26   2          1.33          1.41         1.23 o                         
   3  26   2         26.71         27.73         4.50 o                         
   4  26   2          1.40         -2.53         8.37 o                         
  -4  27   2          0.44         -0.87         3.14 o                         
  -3  27   2         10.55         10.80         2.42 o                         
  -2  27   2          8.31          3.99         1.76 o                         
  -1  27   2          2.55          4.98         3.39 o                         
   0  27   2          1.57         -0.06         3.54 o                         
   1  27   2          4.30          5.09         3.55 o                         
   2  27   2         40.65         46.64         6.25 o                         
   3  27   2         14.71         17.25        12.64 o                         
   4  27   2          0.54          2.38         4.37 o                         
  -3  28   2        124.14        139.09         5.76 o                         
  -2  28   2         41.79         45.66         3.51 o                         
  -1  28   2          0.25          1.07         2.25 o                         
   0  28   2         18.46         19.41         3.49 o                         
   1  28   2          4.03          2.46         5.83 o                         
   2  28   2         20.39         25.53         5.32 o                         
   3  28   2         91.97         93.49         5.80 o                         
  -2  29   2         10.34          9.65         2.39 o                         
  -1  29   2         37.46         42.43         8.41 o                         
   0  29   2         57.13         56.90         4.19 o                         
   1  29   2         11.60         12.88         2.49 o                         
   2  29   2          6.67          6.57         3.09 o                         
  -9   0   3         81.83         87.41         4.13 o                         
  -7   0   3          4.81          3.05         1.20 o                         
  -5   0   3        176.22        163.28         4.63 o                         
  -3   0   3         98.17         85.32         2.25 o                         
  -1   0   3       6086.36       5703.91       102.05 o                         
   1   0   3          4.47          2.07         0.32 o                         
   3   0   3         90.49         78.41         2.65 o                         
   5   0   3        300.52        351.13        13.57 o                         
   7   0   3        295.18        293.35        13.30 o                         
   9   0   3          1.13          2.49         1.89 o                         
 -10   1   3          0.67          6.36        17.11 o                         
  -9   1   3         10.96         11.31         2.09 o                         
  -8   1   3         42.62         39.54         2.12 o                         
  -7   1   3          5.00          3.20         0.93 o                         
  -6   1   3          1.50          3.16         0.92 o                         
  -5   1   3        105.45         89.19         1.85 o                         
  -4   1   3       1054.38       1248.86        11.59 o                         
  -3   1   3       7679.42       7166.25        91.80 o                         
  -2   1   3        469.82        455.98         4.49 o                         
  -1   1   3       7925.37       7663.56       125.51 o                         
   0   1   3       8589.29       7905.54       239.19 o                         
   1   1   3        744.83        839.06         9.79 o                         
   2   1   3         64.96         69.36         1.53 o                         
   3   1   3         23.09         26.46         0.92 o                         
   4   1   3        185.70        207.89         3.22 o                         
   5   1   3         63.22         63.98         2.43 o                         
   6   1   3          9.77          9.61         1.10 o                         
   7   1   3         53.69         55.51         2.30 o                         
   8   1   3         53.19         46.45         2.87 o                         
   9   1   3         75.21         71.36         3.14 o                         
 -10   2   3         37.23          9.18        17.55 o                         
  -9   2   3         32.65         35.28         5.97 o                         
  -8   2   3         41.57         40.20         3.53 o                         
  -7   2   3          4.67          3.18         1.16 o                         
  -6   2   3        921.34        879.00         9.28 o                         
  -5   2   3        741.93        736.65         9.85 o                         
  -4   2   3        121.63        123.61         1.90 o                         
  -3   2   3         19.71          8.26         0.58 o                         
  -2   2   3        208.65        201.87         2.30 o                         
  -1   2   3       4256.41       4307.49        54.08 o                         
   0   2   3       2007.58       1770.77        45.83 o                         
   1   2   3       3410.02       3637.71        65.65 o                         
   2   2   3        126.20        136.62         2.16 o                         
   3   2   3          6.17         21.33         0.70 o                         
   4   2   3        287.94        298.10         3.87 o                         
   5   2   3         21.06         19.65         1.11 o                         
   6   2   3         10.89         12.28         3.43 o                         
   7   2   3         63.94         57.79         5.18 o                         
   8   2   3          9.20          8.98         1.37 o                         
   9   2   3          1.14          4.70         3.50 o                         
 -10   3   3          5.45         -4.55        29.31 o                         
  -9   3   3          8.27          9.84         2.76 o                         
  -8   3   3         57.02         53.88         1.96 o                         
  -7   3   3        106.39        115.00         2.92 o                         
  -6   3   3        885.19        957.00        12.87 o                         
  -5   3   3          8.51         12.81         0.91 o                         
  -4   3   3        256.27        280.39         4.07 o                         
  -3   3   3        319.00        247.85         2.88 o                         
  -2   3   3        790.53        875.92         7.61 o                         
  -1   3   3        856.47        810.27         9.31 o                         
   0   3   3       5173.39       4856.37        88.23 o                         
   1   3   3        155.83        128.65         2.31 o                         
   2   3   3       3538.42       3665.01        54.12 o                         
   3   3   3          6.46          3.21         0.63 o                         
   4   3   3        186.58        186.34         2.80 o                         
   5   3   3        217.36        234.58         3.10 o                         
   6   3   3        449.94        458.05         5.47 o                         
   7   3   3          0.04         -0.45         1.05 o                         
   8   3   3          0.23          0.61         1.67 o                         
   9   3   3         15.85         12.78         2.27 o                         
  -9   4   3          0.04         -0.16         2.26 o                         
  -8   4   3         42.62         44.41         2.61 o                         
  -7   4   3         23.15         24.22         1.53 o                         
  -6   4   3        226.18        230.58         3.27 o                         
  -5   4   3        389.51        398.74         6.08 o                         
  -4   4   3          3.29          0.79         0.55 o                         
  -3   4   3        113.58         72.92         1.23 o                         
  -2   4   3       1257.31       1439.08        12.62 o                         
  -1   4   3         37.57         53.03         1.28 o                         
   0   4   3       2218.60       2116.66        27.80 o                         
   1   4   3       2937.32       3192.60        57.78 o                         
   2   4   3          6.93          4.81         0.66 o                         
   3   4   3        603.60        560.62         6.01 o                         
   4   4   3        715.06        799.77         9.37 o                         
   5   4   3          1.14          0.90         0.76 o                         
   6   4   3        783.14        767.25         8.59 o                         
   7   4   3         14.18          9.52         2.13 o                         
   8   4   3         24.14         22.17         2.33 o                         
   9   4   3          0.29         -0.69         5.30 o                         
  -9   5   3         26.40         22.76         2.04 o                         
  -8   5   3         78.80         90.79         2.35 o                         
  -7   5   3         17.99         16.75         1.61 o                         
  -6   5   3         92.14         87.39         2.27 o                         
  -5   5   3        739.65        759.58         8.05 o                         
  -4   5   3       1604.04       1710.20        17.60 o                         
  -3   5   3        235.28        281.73         4.12 o                         
  -2   5   3        327.74        330.52         3.31 o                         
  -1   5   3       1796.05       1637.76        15.23 o                         
   0   5   3        193.51        186.73         3.03 o                         
   1   5   3       1590.46       1729.30        22.35 o                         
   2   5   3       2329.97       2285.35        23.69 o                         
   3   5   3        858.98        767.45         8.02 o                         
   4   5   3        935.96        955.21        11.00 o                         
   5   5   3        282.93        307.59         4.99 o                         
   6   5   3         69.21         64.93         1.83 o                         
   7   5   3         26.27         26.45         1.32 o                         
   8   5   3         66.41         61.90         3.11 o                         
   9   5   3          7.95          9.51         2.71 o                         
  -9   6   3          0.64         -0.63         3.20 o                         
  -8   6   3          0.89          0.91         0.90 o                         
  -7   6   3         39.56         43.28         1.69 o                         
  -6   6   3          6.28         12.15         0.98 o                         
  -5   6   3        370.04        380.29         4.61 o                         
  -4   6   3       1218.68       1207.50        12.91 o                         
  -3   6   3         20.06         26.18         0.85 o                         
  -2   6   3         90.21         96.51         1.50 o                         
  -1   6   3          0.02          4.27         0.55 o                         
   0   6   3        537.30        497.57         5.13 o                         
   1   6   3        424.69        441.32         5.43 o                         
   2   6   3       3175.10       3595.96        53.09 o                         
   3   6   3         62.83         78.26         1.57 o                         
   4   6   3        129.53        145.70         2.49 o                         
   5   6   3        173.00        164.23         3.29 o                         
   6   6   3         99.05         95.46         3.56 o                         
   7   6   3          4.78          8.92         0.96 o                         
   8   6   3         45.87         47.84         5.66 o                         
   9   6   3         23.06         25.61         4.82 o                         
  -9   7   3         33.80         38.58         1.90 o                         
  -8   7   3        283.88        295.74         7.76 o                         
  -7   7   3         21.48         18.52         1.18 o                         
  -6   7   3        105.62         90.76         3.07 o                         
  -5   7   3         24.10         18.81         1.24 o                         
  -4   7   3         95.19        100.14         2.19 o                         
  -3   7   3        610.81        672.86         6.29 o                         
  -2   7   3        484.41        402.54         4.43 o                         
  -1   7   3        376.18        502.75         5.38 o                         
   0   7   3       1417.44       1547.78        14.52 o                         
   1   7   3         59.65         79.47         1.50 o                         
   2   7   3        101.92        119.76         2.33 o                         
   3   7   3        102.03        119.52         1.79 o                         
   4   7   3        841.63        864.49         8.76 o                         
   5   7   3        475.38        483.92         6.50 o                         
   6   7   3        141.87        142.78         3.53 o                         
   7   7   3          2.18          2.78         1.48 o                         
   8   7   3        170.41        154.41         5.16 o                         
   9   7   3          9.50         11.94         6.23 o                         
  -9   8   3          3.44          3.59         3.88 o                         
  -8   8   3          4.69          5.77         1.39 o                         
  -7   8   3         25.17         29.14         1.75 o                         
  -6   8   3         21.27         29.54         2.05 o                         
  -5   8   3        976.82        962.55         9.02 o                         
  -4   8   3        605.48        567.23         6.03 o                         
  -3   8   3         15.90          9.15         0.64 o                         
  -2   8   3        233.45        204.74         2.62 o                         
  -1   8   3        133.58         69.46         1.37 o                         
   0   8   3        341.16        288.73         3.41 o                         
   1   8   3       5503.23       5589.51        71.82 o                         
   2   8   3        605.57        571.45        10.87 o                         
   3   8   3          3.90          9.59         0.71 o                         
   4   8   3          5.39          2.91         0.72 o                         
   5   8   3          3.57          0.62         0.81 o                         
   6   8   3        251.42        283.28         5.76 o                         
   7   8   3         28.00         26.61         2.23 o                         
   8   8   3         12.30         11.80         1.55 o                         
   9   8   3          5.03          7.20         2.79 o                         
  -9   9   3          2.17          1.21         3.81 o                         
  -8   9   3         23.79         26.89         1.69 o                         
  -7   9   3        196.58        189.83         3.43 o                         
  -6   9   3         14.95         11.17         0.95 o                         
  -5   9   3         77.88         83.91         1.76 o                         
  -4   9   3         77.11         69.47         2.62 o                         
  -3   9   3        188.91        204.25         2.69 o                         
  -2   9   3        127.41        133.56         2.00 o                         
  -1   9   3         45.39         70.60         1.42 o                         
   0   9   3        238.90        340.02         4.41 o                         
   1   9   3       2116.04       2318.12        20.12 o                         
   2   9   3        110.12        117.03         3.29 o                         
   3   9   3        683.99        845.79        11.31 o                         
   4   9   3        805.01        873.88         9.42 o                         
   5   9   3        218.74        207.52         3.04 o                         
   6   9   3         61.40         59.93         1.91 o                         
   7   9   3         81.34         82.80         3.22 o                         
   8   9   3         41.19         38.41         1.93 o                         
   9   9   3         48.09         36.37         7.06 o                         
  -9  10   3         11.20          8.62         2.02 o                         
  -8  10   3         18.16         17.02         1.70 o                         
  -7  10   3          8.68          7.34         1.02 o                         
  -6  10   3         87.21         85.83         3.05 o                         
  -5  10   3        545.05        585.59         6.00 o                         
  -4  10   3          0.00          0.87         0.65 o                         
  -3  10   3          2.12          3.39         1.05 o                         
  -2  10   3         10.63          9.88         0.92 o                         
  -1  10   3          0.43          6.37         0.63 o                         
   0  10   3        363.52        371.04         4.33 o                         
   1  10   3       3123.56       3236.16        29.61 o                         
   2  10   3        130.75        144.85         3.13 o                         
   3  10   3         14.19         14.45         1.08 o                         
   4  10   3         37.01         28.94         2.00 o                         
   5  10   3          4.87          8.08         1.05 o                         
   6  10   3         36.34         33.10         1.63 o                         
   7  10   3        329.28        336.89         5.31 o                         
   8  10   3         75.27         73.64         4.52 o                         
   9  10   3         27.95         40.99         4.07 o                         
  -9  11   3          1.04         -7.16         7.16 o                         
  -8  11   3          0.03         -1.33         1.88 o                         
  -7  11   3        325.40        329.30         4.94 o                         
  -6  11   3         14.28         16.36         1.18 o                         
  -5  11   3         20.19         20.22         1.27 o                         
  -4  11   3        449.64        452.39         5.18 o                         
  -3  11   3        268.51        281.02         3.97 o                         
  -2  11   3        803.38        863.26         8.48 o                         
  -1  11   3        696.62        713.51         7.68 o                         
   0  11   3        108.58         99.15         1.91 o                         
   1  11   3        612.06        567.68         6.21 o                         
   2  11   3        227.66        195.13         3.29 o                         
   3  11   3       1444.87       1516.28        17.29 o                         
   4  11   3         53.72         67.66         2.83 o                         
   5  11   3         32.17         31.16         1.51 o                         
   6  11   3          0.18          1.91         1.79 o                         
   7  11   3          9.27         11.30         1.71 o                         
   8  11   3          8.13          4.04         1.70 o                         
   9  11   3         10.68         14.57         2.49 o                         
  -9  12   3         40.28         27.51        11.56 o                         
  -8  12   3          6.91          6.70         2.47 o                         
  -7  12   3          6.30          9.14         2.40 o                         
  -6  12   3         16.04         17.17         1.84 o                         
  -5  12   3         88.86        103.47         3.19 o                         
  -4  12   3        648.00        627.29         7.13 o                         
  -3  12   3         51.95         45.03         1.57 o                         
  -2  12   3         39.69         37.92         1.76 o                         
  -1  12   3        163.39        157.82         2.94 o                         
   0  12   3        214.10        224.30         3.10 o                         
   1  12   3         77.39         83.60         1.64 o                         
   2  12   3         56.17         53.89         1.83 o                         
   3  12   3          2.44          2.57         0.86 o                         
   4  12   3         20.31         15.41         1.55 o                         
   5  12   3         64.30         64.09         2.02 o                         
   6  12   3         16.78         19.46         1.32 o                         
   7  12   3         66.13         53.55         2.60 o                         
   8  12   3          0.84          0.07         3.58 o                         
  -9  13   3         30.91         34.12        21.89 o                         
  -8  13   3          7.45          5.54         2.91 o                         
  -7  13   3         76.24         81.12         3.29 o                         
  -6  13   3         51.69         47.80         1.89 o                         
  -5  13   3        112.90        102.84         3.33 o                         
  -4  13   3         85.32         71.69         2.70 o                         
  -3  13   3        264.70        245.94         3.78 o                         
  -2  13   3        478.18        451.96         5.07 o                         
  -1  13   3        703.10        618.37         6.97 o                         
   0  13   3         37.63         42.60         1.44 o                         
   1  13   3          1.20          4.59         1.03 o                         
   2  13   3        100.96        131.00         2.56 o                         
   3  13   3        671.54        718.89         9.31 o                         
   4  13   3        138.95        154.65         3.03 o                         
   5  13   3         85.70         94.18         2.84 o                         
   6  13   3          0.72          0.12         0.96 o                         
   7  13   3         33.27         38.82         4.03 o                         
   8  13   3         19.39         16.94         7.93 o                         
  -8  14   3          0.23         -0.71         1.96 o                         
  -7  14   3         12.02         12.62         1.89 o                         
  -6  14   3         28.29         28.19         1.50 o                         
  -5  14   3         80.97         87.91         2.28 o                         
  -4  14   3        283.40        270.11         3.71 o                         
  -3  14   3        693.60        760.02         9.01 o                         
  -2  14   3        209.21        187.56         2.79 o                         
  -1  14   3        496.73        445.21         5.48 o                         
   0  14   3        770.44        793.51         8.64 o                         
   1  14   3         13.48          6.08         0.70 o                         
   2  14   3          8.01          7.58         0.95 o                         
   3  14   3        127.81        115.97         2.70 o                         
   4  14   3         24.19         17.43         1.28 o                         
   5  14   3         14.22         16.74         1.86 o                         
   6  14   3        274.03        281.97         7.18 o                         
   7  14   3         10.20          5.80         3.15 o                         
   8  14   3          6.30          3.76         9.19 o                         
  -8  15   3          3.58         -1.37         2.40 o                         
  -7  15   3         55.22         53.43         2.87 o                         
  -6  15   3         36.31         30.71         3.01 o                         
  -5  15   3         81.39         64.66         2.05 o                         
  -4  15   3        235.75        232.68         3.39 o                         
  -3  15   3         10.43          8.35         1.13 o                         
  -2  15   3        959.71        917.21         9.30 o                         
  -1  15   3          1.59          2.43         0.85 o                         
   0  15   3        583.18        557.71         6.59 o                         
   1  15   3         64.99         60.89         2.02 o                         
   2  15   3        161.21        193.77         2.56 o                         
   3  15   3        110.99         85.68         3.67 o                         
   4  15   3        120.69        142.23         3.16 o                         
   5  15   3          0.69          2.66         1.20 o                         
   6  15   3          7.96          5.43         1.12 o                         
   7  15   3         11.76         11.34         3.89 o                         
   8  15   3         30.46         23.02        13.15 o                         
  -8  16   3         44.44         37.32         3.92 o                         
  -7  16   3          0.71         -0.31         2.59 o                         
  -6  16   3         49.45         56.46         2.40 o                         
  -5  16   3         21.07         21.47         1.77 o                         
  -4  16   3          1.59          3.23         1.02 o                         
  -3  16   3         89.40        100.94         2.46 o                         
  -2  16   3         59.19         57.04         2.31 o                         
  -1  16   3        402.15        389.46         5.16 o                         
   0  16   3        707.09        720.25         8.19 o                         
   1  16   3          1.87          0.50         0.87 o                         
   2  16   3        263.08        247.74         3.16 o                         
   3  16   3          2.99          3.37         1.19 o                         
   4  16   3         22.64         27.00         2.32 o                         
   5  16   3         56.88         54.32         2.79 o                         
   6  16   3        152.45        153.12         5.33 o                         
   7  16   3          9.31          9.11         3.82 o                         
  -8  17   3         22.25         29.35         5.78 o                         
  -7  17   3          2.78          1.36         1.94 o                         
  -6  17   3         30.80         36.29         2.16 o                         
  -5  17   3         58.34         62.82         2.12 o                         
  -4  17   3         96.63        107.37         3.64 o                         
  -3  17   3        146.07        142.41         2.97 o                         
  -2  17   3        371.66        352.10         4.48 o                         
  -1  17   3        200.10        186.99         3.25 o                         
   0  17   3        359.29        343.63         4.73 o                         
   1  17   3         89.16         73.51         1.89 o                         
   2  17   3         11.03         12.29         0.82 o                         
   3  17   3         51.71         53.58         3.58 o                         
   4  17   3         22.16         20.05         2.57 o                         
   5  17   3          2.17          2.01         1.37 o                         
   6  17   3          2.57         -0.79         1.86 o                         
   7  17   3          8.28         12.06         9.39 o                         
  -8  18   3         27.12         29.85         7.65 o                         
  -7  18   3         61.42         70.93         3.76 o                         
  -6  18   3        123.77        132.54         5.12 o                         
  -5  18   3        199.22        199.98         4.46 o                         
  -4  18   3        121.82        122.57         3.11 o                         
  -3  18   3         35.83         31.28         1.84 o                         
  -2  18   3        178.81        171.80         2.88 o                         
  -1  18   3        609.47        566.15         7.31 o                         
   0  18   3         65.04         74.78         2.02 o                         
   1  18   3        663.12        587.14        10.21 o                         
   2  18   3        282.23        278.48         3.61 o                         
   3  18   3         69.99         59.63         2.35 o                         
   4  18   3         75.43         66.57         4.44 o                         
   5  18   3         32.43         29.35         2.79 o                         
   6  18   3          0.10         -3.14         3.60 o                         
   7  18   3          0.72          2.50         1.88 o                         
  -8  19   3         53.47        102.85        34.43 o                         
  -7  19   3         25.76         24.17         3.17 o                         
  -6  19   3          1.10          2.73         1.91 o                         
  -5  19   3        102.38        112.68         3.18 o                         
  -4  19   3          0.01          1.72         1.36 o                         
  -3  19   3          0.34          0.72         1.02 o                         
  -2  19   3         22.24         21.29         1.19 o                         
  -1  19   3          8.80         10.08         1.34 o                         
   0  19   3         29.55         24.08         1.57 o                         
   1  19   3         87.18         88.23         2.65 o                         
   2  19   3          2.65          1.54         0.92 o                         
   3  19   3         24.28         29.43         2.01 o                         
   4  19   3         43.30         38.10         2.88 o                         
   5  19   3        223.59        245.65         8.90 o                         
   6  19   3          0.17         -1.13         2.31 o                         
   7  19   3          3.82         -1.54         7.03 o                         
  -7  20   3          3.82         10.20        11.52 o                         
  -6  20   3          0.02          0.75         1.92 o                         
  -5  20   3         47.80         41.24         3.15 o                         
  -4  20   3          0.19         -0.34         1.49 o                         
  -3  20   3         97.79         99.00         3.48 o                         
  -2  20   3          4.59          1.49         1.57 o                         
  -1  20   3         65.29         79.11         4.68 o                         
   0  20   3          0.13         -1.12         1.12 o                         
   1  20   3         14.69         11.28         2.08 o                         
   2  20   3         89.26         87.41         2.18 o                         
   3  20   3         60.95         55.86         2.58 o                         
   4  20   3         11.53          8.33         1.39 o                         
   5  20   3        498.64        505.83         8.16 o                         
   6  20   3          2.45          6.59         3.60 o                         
   7  20   3         42.66         48.42         4.11 o                         
  -7  21   3          5.29         10.01         4.97 o                         
  -6  21   3         42.23         36.59         5.76 o                         
  -5  21   3         21.62         16.63         2.20 o                         
  -4  21   3          6.87          4.75         1.60 o                         
  -3  21   3        320.28        322.02         5.84 o                         
  -2  21   3         72.13         77.63         3.58 o                         
  -1  21   3         32.67         25.67         2.44 o                         
   0  21   3         23.03         17.85         2.89 o                         
   1  21   3        123.83        123.04         4.09 o                         
   2  21   3         77.81         86.86         2.75 o                         
   3  21   3        302.90        284.26         5.78 o                         
   4  21   3          3.54          3.49         1.34 o                         
   5  21   3        171.03        150.84         4.68 o                         
   6  21   3         85.06         90.15         5.07 o                         
  -7  22   3          4.92          5.99         9.84 o                         
  -6  22   3         17.29         15.85         5.46 o                         
  -5  22   3         17.63         14.18         2.81 o                         
  -4  22   3         25.25         17.49         2.64 o                         
  -3  22   3        105.96        111.42         5.11 o                         
  -2  22   3          0.43         -1.27         2.46 o                         
  -1  22   3         28.12         32.11         2.51 o                         
   0  22   3        152.95        159.90         4.54 o                         
   1  22   3        330.41        341.91         5.67 o                         
   2  22   3          5.34          4.63         1.68 o                         
   3  22   3        535.97        550.88        10.04 o                         
   4  22   3         29.85         24.37         2.34 o                         
   5  22   3         19.20         15.00         4.70 o                         
   6  22   3          4.05          7.57         4.52 o                         
  -6  23   3          0.04          5.49         2.49 o                         
  -5  23   3         26.61         28.28         3.71 o                         
  -4  23   3         52.66         57.87         5.59 o                         
  -3  23   3         21.15         20.26         3.55 o                         
  -2  23   3         51.50         50.98         3.60 o                         
  -1  23   3        100.82        108.58         4.03 o                         
   0  23   3         22.50         23.25         2.32 o                         
   1  23   3          1.15          0.42         2.22 o                         
   2  23   3         61.31         61.31         2.20 o                         
   3  23   3         25.87         21.90         2.30 o                         
   4  23   3         14.80          7.38         3.08 o                         
   5  23   3         40.34         41.96         5.26 o                         
   6  23   3         27.63         24.20         3.21 o                         
  -6  24   3          4.02          3.20         2.08 o                         
  -5  24   3         20.24         26.12         5.39 o                         
  -4  24   3         57.55         60.68         4.29 o                         
  -3  24   3         21.83         21.89         2.88 o                         
  -2  24   3          3.78          1.30         3.34 o                         
  -1  24   3          7.42         10.57         4.14 o                         
   0  24   3        137.28        153.18         6.92 o                         
   1  24   3          0.87         -0.11         1.86 o                         
   2  24   3        110.47        101.95         5.05 o                         
   3  24   3          4.03          2.25         4.11 o                         
   4  24   3          0.12          1.39         3.41 o                         
   5  24   3         32.92         32.18         5.23 o                         
  -5  25   3          3.63         30.76        20.33 o                         
  -4  25   3          1.21          3.44         3.67 o                         
  -3  25   3          1.62         -0.09         1.96 o                         
  -2  25   3         42.63         46.55         3.52 o                         
  -1  25   3         42.56         43.92         3.05 o                         
   0  25   3         11.96         14.95         3.62 o                         
   1  25   3          2.42          2.60         1.23 o                         
   2  25   3        162.38        165.09         7.51 o                         
   3  25   3         85.20         86.45         8.09 o                         
   4  25   3         31.33         32.24         4.19 o                         
   5  25   3          9.13         -1.80        47.91 o                         
  -5  26   3          5.56          2.53         2.61 o                         
  -4  26   3         38.78         43.71         7.57 o                         
  -3  26   3          2.08          1.10         1.59 o                         
  -2  26   3          1.88          4.51         3.71 o                         
  -1  26   3          0.01         -0.26         3.32 o                         
   0  26   3         55.36         50.66         3.67 o                         
   1  26   3          0.06         -3.85         6.86 o                         
   2  26   3         30.53         29.42         4.14 o                         
   3  26   3         30.10         -2.75        14.54 o                         
   4  26   3          2.95         -0.27         7.51 o                         
  -4  27   3         18.40         29.20         3.00 o                         
  -3  27   3         47.74         53.84         4.40 o                         
  -2  27   3        139.93        142.83         4.56 o                         
  -1  27   3         31.24         28.93         3.18 o                         
   0  27   3          0.48         14.27        17.06 o                         
   1  27   3          1.07         20.07        13.36 o                         
   2  27   3         28.17         31.81         5.55 o                         
   3  27   3          3.33          0.95         1.95 o                         
  -3  28   3          4.37          4.62         2.31 o                         
  -2  28   3          1.81          2.23         2.30 o                         
  -1  28   3          0.11          0.94         1.98 o                         
   0  28   3          4.93          3.15         4.26 o                         
   1  28   3          0.95         -1.05         3.55 o                         
   2  28   3          3.23          1.40         5.14 o                         
  -2  29   3         77.51         95.25         4.98 o                         
  -1  29   3         40.69         42.82         3.57 o                         
   0  29   3          1.58         -0.27         2.11 o                         
   1  29   3          0.07          4.72         4.54 o                         
  -8   0   4        118.49        114.22         7.50 o                         
  -6   0   4        141.66        143.47         3.23 o                         
  -4   0   4       2485.73       2548.11        44.71 o                         
  -2   0   4          4.55          2.44         1.19 o                         
   0   0   4       6319.50       5574.74       142.71 o                         
   2   0   4         47.30         41.89         1.22 o                         
   4   0   4        174.68        128.43         3.18 o                         
   6   0   4        577.63        629.45        14.11 o                         
   8   0   4         17.36         12.77         2.80 o                         
 -10   1   4         35.51         23.25        18.71 o                         
  -9   1   4         42.43         46.38         3.42 o                         
  -8   1   4         68.67         81.31         4.32 o                         
  -7   1   4        171.06        175.28         3.16 o                         
  -6   1   4        163.24        172.99         2.68 o                         
  -5   1   4         69.23         53.08         1.42 o                         
  -4   1   4       1092.39       1104.05        10.44 o                         
  -3   1   4        791.64        909.26         8.59 o                         
  -2   1   4       3160.32       2930.75        65.12 o                         
  -1   1   4         81.67         93.48         2.09 o                         
   0   1   4         64.02         50.04         0.96 o                         
   1   1   4         48.57         49.70         2.83 o                         
   2   1   4       1066.02       1084.36        14.14 o                         
   3   1   4         47.62         43.98         1.16 o                         
   4   1   4        173.04        158.31         3.02 o                         
   5   1   4         28.17         24.17         1.78 o                         
   6   1   4        256.93        273.06         5.10 o                         
   7   1   4         55.17         48.90         2.28 o                         
   8   1   4        138.81        147.40         4.12 o                         
   9   1   4         24.93         22.68         4.11 o                         
 -10   2   4         81.74         72.01        22.83 o                         
  -9   2   4          0.17          0.95         2.61 o                         
  -8   2   4          2.69          3.15         1.39 o                         
  -7   2   4         14.20         11.88         1.36 o                         
  -6   2   4         39.68         50.15         1.52 o                         
  -5   2   4          4.65          0.62         0.58 o                         
  -4   2   4          8.68         18.15         1.66 o                         
  -3   2   4        835.21        817.56         7.84 o                         
  -2   2   4        230.08        226.41         2.59 o                         
  -1   2   4       4245.02       4416.47        82.71 o                         
   0   2   4        603.21        607.42         6.68 o                         
   1   2   4        498.88        399.47         5.11 o                         
   2   2   4        543.93        465.75         5.89 o                         
   3   2   4        206.46        242.28         3.59 o                         
   4   2   4        109.38        101.70         2.16 o                         
   5   2   4        245.85        296.58         4.85 o                         
   6   2   4        100.88        104.40         4.97 o                         
   7   2   4         13.75         13.93         2.38 o                         
   8   2   4         43.93         44.25         5.60 o                         
   9   2   4         35.32         25.40         6.88 o                         
  -9   3   4         89.71         89.92         2.57 o                         
  -8   3   4         70.20         71.14         2.18 o                         
  -7   3   4        293.37        301.06         4.21 o                         
  -6   3   4         19.13         21.49         1.35 o                         
  -5   3   4         22.26         38.48         1.30 o                         
  -4   3   4         85.01         59.38         1.91 o                         
  -3   3   4       2363.23       2566.23        22.43 o                         
  -2   3   4        148.31        215.00         2.33 o                         
  -1   3   4        301.28        324.17         3.63 o                         
   0   3   4        503.15        441.07         7.57 o                         
   1   3   4        716.68        720.59         8.82 o                         
   2   3   4          2.37         12.55         1.06 o                         
   3   3   4         19.88         14.66         0.90 o                         
   4   3   4         72.94         59.13         1.49 o                         
   5   3   4        522.04        510.26         7.41 o                         
   6   3   4        179.34        179.24         3.75 o                         
   7   3   4        204.00        215.32         5.55 o                         
   8   3   4         74.02         72.12         3.47 o                         
   9   3   4         40.03         42.70         2.64 o                         
  -9   4   4          0.28          1.87         1.02 o                         
  -8   4   4          7.25          9.94         2.34 o                         
  -7   4   4         56.13         62.07         2.00 o                         
  -6   4   4         47.87         66.83         1.90 o                         
  -5   4   4        843.96        856.71         8.63 o                         
  -4   4   4       2244.29       2219.81        19.82 o                         
  -3   4   4        493.65        582.52         6.14 o                         
  -2   4   4        165.55        129.35         1.65 o                         
  -1   4   4       2238.75       2256.84        24.16 o                         
   0   4   4        422.32        523.74         5.65 o                         
   1   4   4        366.03        345.19         5.07 o                         
   2   4   4        146.14        172.85         3.20 o                         
   3   4   4         81.63         65.58         1.07 o                         
   4   4   4        401.84        378.03         7.31 o                         
   5   4   4        329.43        357.69         4.87 o                         
   6   4   4        148.49        143.98         3.32 o                         
   7   4   4         18.40         12.57         2.68 o                         
   8   4   4          1.81          0.74         1.11 o                         
   9   4   4          4.69          6.03         4.34 o                         
  -9   5   4         85.15         94.67         3.16 o                         
  -8   5   4          1.12          1.39         1.18 o                         
  -7   5   4        169.36        174.94         3.28 o                         
  -6   5   4        275.31        296.76         3.98 o                         
  -5   5   4         43.31         38.98         1.56 o                         
  -4   5   4          1.07          1.17         0.58 o                         
  -3   5   4        594.61        727.32         6.97 o                         
  -2   5   4         77.99        128.79         1.81 o                         
  -1   5   4        528.90        571.22         5.90 o                         
   0   5   4       1230.69       1274.37        11.94 o                         
   1   5   4       2275.07       2276.76        34.08 o                         
   2   5   4        365.69        293.63         4.25 o                         
   3   5   4        762.85        833.49         8.62 o                         
   4   5   4          7.24          4.23         0.55 o                         
   5   5   4        345.27        377.00         5.17 o                         
   6   5   4         24.28         29.25         1.40 o                         
   7   5   4        264.41        251.08         5.75 o                         
   8   5   4          0.11          0.80         1.45 o                         
   9   5   4         47.15         51.70         3.63 o                         
  -9   6   4         19.25         20.35         2.27 o                         
  -8   6   4         45.74         47.14         2.23 o                         
  -7   6   4         74.69         88.77         2.55 o                         
  -6   6   4        172.66        171.22         3.15 o                         
  -5   6   4       1634.47       1784.14        18.73 o                         
  -4   6   4        165.58        174.27         2.54 o                         
  -3   6   4        306.81        326.80         3.49 o                         
  -2   6   4       4033.04       3962.68        46.39 o                         
  -1   6   4       3685.06       3505.03        46.22 o                         
   0   6   4       1503.55       1675.19        15.56 o                         
   1   6   4         21.93         33.18         2.01 o                         
   2   6   4        770.66        752.85         8.81 o                         
   3   6   4        824.62        962.46         9.27 o                         
   4   6   4        157.69        170.98         2.40 o                         
   5   6   4        443.18        488.47         6.43 o                         
   6   6   4         83.39         77.50         3.57 o                         
   7   6   4         16.79         19.62         2.29 o                         
   8   6   4         27.12         27.44         2.06 o                         
   9   6   4         56.78         48.36         7.75 o                         
  -9   7   4         56.54         63.19         4.81 o                         
  -8   7   4        108.54         99.67         2.70 o                         
  -7   7   4          5.38          5.90         0.99 o                         
  -6   7   4         19.00         12.35         1.48 o                         
  -5   7   4        532.57        601.78         7.41 o                         
  -4   7   4         22.65         16.57         0.84 o                         
  -3   7   4         40.32         37.13         1.30 o                         
  -2   7   4       1296.03       1325.41        13.64 o                         
  -1   7   4        430.36        504.68         5.44 o                         
   0   7   4        273.41        321.83         3.64 o                         
   1   7   4        117.04        184.18         2.78 o                         
   2   7   4        169.90        186.56         2.89 o                         
   3   7   4        207.21        228.44         2.76 o                         
   4   7   4          0.01          0.85         0.64 o                         
   5   7   4        284.82        238.08         3.74 o                         
   6   7   4         30.41         27.51         2.02 o                         
   7   7   4        229.63        230.70         3.95 o                         
   8   7   4         33.33         30.82         3.90 o                         
   9   7   4          9.05         13.70         8.21 o                         
  -9   8   4         75.26         71.84         2.42 o                         
  -8   8   4         17.42         17.62         1.87 o                         
  -7   8   4         13.85         15.84         1.22 o                         
  -6   8   4         73.97         72.38         2.73 o                         
  -5   8   4        271.95        264.43         3.89 o                         
  -4   8   4        293.98        305.59         3.49 o                         
  -3   8   4        197.13        224.32         3.16 o                         
  -2   8   4        835.41        816.54         8.24 o                         
  -1   8   4        864.82        820.44         8.39 o                         
   0   8   4       1282.49       1238.59        11.97 o                         
   1   8   4         21.98         14.81         1.14 o                         
   2   8   4          7.71          3.03         1.42 o                         
   3   8   4        119.80        144.37         2.17 o                         
   4   8   4        249.55        283.07         3.48 o                         
   5   8   4         58.92         56.21         1.61 o                         
   6   8   4         66.93         81.61         2.44 o                         
   7   8   4          2.78          4.42         1.70 o                         
   8   8   4          3.56          2.65         1.54 o                         
   9   8   4         97.50         92.14         6.74 o                         
  -9   9   4         76.18         72.00         2.82 o                         
  -8   9   4         38.11         35.38         1.98 o                         
  -7   9   4        205.51        221.23         3.80 o                         
  -6   9   4          4.09          6.45         0.95 o                         
  -5   9   4         50.22         51.11         2.17 o                         
  -4   9   4        244.66        230.08         3.47 o                         
  -3   9   4         55.21         44.26         1.23 o                         
  -2   9   4        531.79        477.41         5.26 o                         
  -1   9   4        980.78       1039.70        10.43 o                         
   0   9   4        473.36        587.89         6.54 o                         
   1   9   4        707.88        679.41         9.04 o                         
   2   9   4         22.88         12.11         0.81 o                         
   3   9   4         81.51         91.29         2.87 o                         
   4   9   4         91.95         73.97         2.29 o                         
   5   9   4          7.79          5.92         0.66 o                         
   6   9   4         52.32         57.25         2.33 o                         
   7   9   4         39.63         36.00         2.37 o                         
   8   9   4         38.03         36.10         2.99 o                         
   9   9   4          2.76         -1.60         6.05 o                         
  -9  10   4         15.69          4.35         9.15 o                         
  -8  10   4          5.09          7.15         1.64 o                         
  -7  10   4        180.27        188.77         4.94 o                         
  -6  10   4        404.67        367.53         5.16 o                         
  -5  10   4          5.43          8.48         0.88 o                         
  -4  10   4        397.53        380.02         4.51 o                         
  -3  10   4        257.78        253.81         3.24 o                         
  -2  10   4        129.09        113.23         1.91 o                         
  -1  10   4        409.89        456.40         5.25 o                         
   0  10   4         20.83         14.30         1.27 o                         
   1  10   4        323.89        318.79         4.24 o                         
   2  10   4        343.32        419.97         6.66 o                         
   3  10   4          5.32          5.03         1.11 o                         
   4  10   4       1289.76       1353.56        15.35 o                         
   5  10   4         65.63         64.44         1.60 o                         
   6  10   4         18.40         18.74         1.15 o                         
   7  10   4         88.01         90.14         2.39 o                         
   8  10   4         12.37          1.14         4.56 o                         
   9  10   4          0.04          1.48         1.82 o                         
  -9  11   4         33.76         40.37        14.07 o                         
  -8  11   4         56.38         59.80         2.17 o                         
  -7  11   4          0.02         -0.05         1.51 o                         
  -6  11   4        112.52        118.14         2.99 o                         
  -5  11   4          6.27          8.68         1.30 o                         
  -4  11   4        131.95        114.87         3.23 o                         
  -3  11   4        958.64        957.86         9.46 o                         
  -2  11   4         48.48         57.19         1.89 o                         
  -1  11   4        246.48        232.10         3.17 o                         
   0  11   4        306.14        331.24         4.05 o                         
   1  11   4         10.89         10.29         0.83 o                         
   2  11   4       1850.58       1942.07        21.59 o                         
   3  11   4        316.33        351.77         5.77 o                         
   4  11   4        583.19        591.67         7.65 o                         
   5  11   4         28.40         20.03         1.56 o                         
   6  11   4         41.96         41.85         2.15 o                         
   7  11   4         72.22         79.85         3.00 o                         
   8  11   4         49.63         36.55         3.17 o                         
  -9  12   4          1.63          4.91         7.71 o                         
  -8  12   4         23.51         25.37         2.37 o                         
  -7  12   4          2.72          1.00         1.80 o                         
  -6  12   4        242.05        242.16         4.01 o                         
  -5  12   4        226.12        208.76         3.18 o                         
  -4  12   4          3.71          2.37         1.18 o                         
  -3  12   4        112.46        113.42         3.28 o                         
  -2  12   4         31.46         32.95         1.20 o                         
  -1  12   4          0.52          1.53         0.61 o                         
   0  12   4         73.72         74.41         1.58 o                         
   1  12   4          3.72         11.64         0.83 o                         
   2  12   4          1.30          1.82         1.55 o                         
   3  12   4        271.49        275.80         4.35 o                         
   4  12   4        175.76        179.70         4.05 o                         
   5  12   4          5.13          3.45         1.16 o                         
   6  12   4         35.98         31.45         2.06 o                         
   7  12   4          3.98          0.47         1.81 o                         
   8  12   4          0.65         -7.89        12.25 o                         
  -9  13   4         43.24         31.94        21.95 o                         
  -8  13   4         71.89         71.01         2.75 o                         
  -7  13   4          6.19          6.57         2.43 o                         
  -6  13   4         88.65         87.63         2.38 o                         
  -5  13   4         47.10         41.94         1.57 o                         
  -4  13   4         64.77         59.66         1.86 o                         
  -3  13   4         90.35         77.06         2.37 o                         
  -2  13   4        765.63        766.93         7.85 o                         
  -1  13   4        127.82        113.60         3.47 o                         
   0  13   4         30.26         21.01         1.07 o                         
   1  13   4        130.48        153.20         2.10 o                         
   2  13   4        119.59        132.74         2.75 o                         
   3  13   4        194.95        162.96         3.17 o                         
   4  13   4        137.82        129.11         4.24 o                         
   5  13   4          9.08          8.68         1.33 o                         
   6  13   4        162.39        171.84         3.63 o                         
   7  13   4        135.63        135.85         4.05 o                         
   8  13   4          5.27         -5.55         8.97 o                         
  -9  14   4         18.75         44.65        36.53 o                         
  -8  14   4         31.79         24.44         5.03 o                         
  -7  14   4         22.08         20.45         3.24 o                         
  -6  14   4          7.43         11.71         2.57 o                         
  -5  14   4          0.66         -0.87         0.87 o                         
  -4  14   4          1.88          2.84         0.90 o                         
  -3  14   4          7.40         10.87         0.94 o                         
  -2  14   4          2.17          4.25         0.79 o                         
  -1  14   4         69.65         65.98         2.18 o                         
   0  14   4        274.37        227.77         3.32 o                         
   1  14   4        268.17        254.74         3.13 o                         
   2  14   4         28.00         16.56         1.22 o                         
   3  14   4         10.15         14.61         1.16 o                         
   4  14   4         20.61         33.73         2.46 o                         
   5  14   4         66.44         68.88         2.13 o                         
   6  14   4         84.39         80.67         5.08 o                         
   7  14   4         15.74         15.16         3.40 o                         
   8  14   4          6.57         -3.04        11.67 o                         
  -8  15   4         60.40         61.92         4.56 o                         
  -7  15   4         45.15         39.65         3.96 o                         
  -6  15   4         24.34         28.59         1.64 o                         
  -5  15   4         11.35         11.03         1.30 o                         
  -4  15   4          8.65          4.12         1.18 o                         
  -3  15   4        717.27        720.81         8.03 o                         
  -2  15   4        451.17        443.66         6.23 o                         
  -1  15   4         11.10         17.10         1.06 o                         
   0  15   4        118.18         96.02         2.26 o                         
   1  15   4        395.82        382.19         4.38 o                         
   2  15   4        320.49        279.69         4.65 o                         
   3  15   4        133.39        124.59         2.85 o                         
   4  15   4          9.85          8.53         1.32 o                         
   5  15   4         81.79         84.05         2.68 o                         
   6  15   4         15.01         13.02         2.21 o                         
   7  15   4         93.29         91.61         5.25 o                         
   8  15   4          4.51         -0.17        12.76 o                         
  -8  16   4          0.19          2.11         4.48 o                         
  -7  16   4         54.93         55.51         4.37 o                         
  -6  16   4         56.68         51.31         2.13 o                         
  -5  16   4          3.78          4.32         1.41 o                         
  -4  16   4         53.05         41.29         1.94 o                         
  -3  16   4        271.75        265.59         3.84 o                         
  -2  16   4          5.12          9.62         1.26 o                         
  -1  16   4        372.62        371.49         4.98 o                         
   0  16   4          0.03         -0.09         1.37 o                         
   1  16   4        105.29        110.73         2.53 o                         
   2  16   4          3.95         -1.78         1.78 o                         
   3  16   4         18.73         16.88         1.30 o                         
   4  16   4          0.12          0.48         0.92 o                         
   5  16   4        151.91        156.70         8.72 o                         
   6  16   4          3.17          1.00         1.36 o                         
   7  16   4         35.96         20.26         7.79 o                         
  -8  17   4         58.49         60.65         8.26 o                         
  -7  17   4        140.87        146.86         3.77 o                         
  -6  17   4        254.98        269.74         5.17 o                         
  -5  17   4          1.58          0.29         1.21 o                         
  -4  17   4        103.56         88.32         2.97 o                         
  -3  17   4        405.46        406.60         5.37 o                         
  -2  17   4          1.49          0.43         0.79 o                         
  -1  17   4        200.59        179.69         3.13 o                         
   0  17   4          2.91          4.09         1.64 o                         
   1  17   4         15.12          9.20         1.13 o                         
   2  17   4          8.81         11.45         1.19 o                         
   3  17   4        155.81        154.69         3.41 o                         
   4  17   4          8.32         10.75         1.52 o                         
   5  17   4         91.91         95.31         4.69 o                         
   6  17   4          6.01          5.55         2.16 o                         
   7  17   4         44.71         30.09         8.76 o                         
  -8  18   4          8.05         20.91        18.24 o                         
  -7  18   4         14.84          9.81         4.51 o                         
  -6  18   4          0.27         -1.35         1.35 o                         
  -5  18   4        128.06        132.06         4.52 o                         
  -4  18   4         20.40         19.12         1.58 o                         
  -3  18   4         11.02         10.80         1.20 o                         
  -2  18   4         19.94         23.38         1.75 o                         
  -1  18   4        113.93        116.45         2.54 o                         
   0  18   4         34.44         26.84         1.66 o                         
   1  18   4          1.46          1.03         0.89 o                         
   2  18   4         49.35         54.10         2.60 o                         
   3  18   4         16.19         12.39         2.29 o                         
   4  18   4          2.31          3.67         1.14 o                         
   5  18   4         14.13         14.66         1.37 o                         
   6  18   4        111.71        118.23         3.38 o                         
   7  18   4         16.72          6.59        12.28 o                         
  -8  19   4         62.88         67.94        28.26 o                         
  -7  19   4          0.01         -4.10         4.46 o                         
  -6  19   4          0.04          0.26         1.73 o                         
  -5  19   4        104.57        116.85         4.39 o                         
  -4  19   4        249.36        244.58         6.21 o                         
  -3  19   4         38.05         42.52         4.63 o                         
  -2  19   4        143.05        122.94         2.77 o                         
  -1  19   4         13.46         12.45         1.38 o                         
   0  19   4         99.52        128.32         3.17 o                         
   1  19   4         10.47         10.83         0.97 o                         
   2  19   4        184.92        192.87         4.87 o                         
   3  19   4         91.24         94.27         3.25 o                         
   4  19   4          0.73          0.99         1.87 o                         
   5  19   4          3.28          2.60         1.82 o                         
   6  19   4         89.60         81.38         5.40 o                         
   7  19   4         21.54         21.77         2.73 o                         
  -7  20   4          3.54          6.74         2.79 o                         
  -6  20   4         87.36         95.52         5.06 o                         
  -5  20   4         88.13         91.53         3.45 o                         
  -4  20   4        100.26        101.32         5.74 o                         
  -3  20   4         34.61         30.29         3.12 o                         
  -2  20   4         66.38         58.22         2.47 o                         
  -1  20   4         93.20        104.00         4.50 o                         
   0  20   4         89.77         76.95         2.60 o                         
   1  20   4         99.85        102.12         2.39 o                         
   2  20   4          0.34          2.52         2.30 o                         
   3  20   4          8.36          7.31         1.60 o                         
   4  20   4          1.63         -1.83         2.22 o                         
   5  20   4         10.61          9.20         2.97 o                         
   6  20   4         68.41         65.76         9.97 o                         
  -7  21   4          6.56          1.59         9.99 o                         
  -6  21   4          0.75          3.33         2.66 o                         
  -5  21   4         25.76         29.32         3.19 o                         
  -4  21   4         15.72         14.89         2.53 o                         
  -3  21   4         17.58         20.64         2.31 o                         
  -2  21   4          4.48          2.26         1.63 o                         
  -1  21   4          3.59          2.00         2.74 o                         
   0  21   4        126.03        127.35         3.71 o                         
   1  21   4         34.46         33.08         2.76 o                         
   2  21   4        102.27         99.02         4.19 o                         
   3  21   4         64.63         67.66         2.78 o                         
   4  21   4         34.51         34.02         3.26 o                         
   5  21   4          2.16          0.11         1.78 o                         
   6  21   4         16.13         14.40         4.41 o                         
  -7  22   4          2.00          1.75         2.12 o                         
  -6  22   4         82.17         91.86         8.87 o                         
  -5  22   4        128.75        127.97         6.02 o                         
  -4  22   4         93.96         85.47         3.74 o                         
  -3  22   4        114.78        123.16         5.43 o                         
  -2  22   4        145.47        158.60         4.00 o                         
  -1  22   4        199.24        209.59         5.32 o                         
   0  22   4        101.08         99.50         3.61 o                         
   1  22   4         35.40         36.16         1.80 o                         
   2  22   4         15.90         11.09         1.80 o                         
   3  22   4         24.79         18.36         3.76 o                         
   4  22   4        189.12        198.70         5.66 o                         
   5  22   4          0.45          1.21         2.13 o                         
   6  22   4         31.00         26.02         3.02 o                         
  -6  23   4         11.45          0.80        23.61 o                         
  -5  23   4          0.11          0.02         3.63 o                         
  -4  23   4         59.88         52.91         2.79 o                         
  -3  23   4         16.79         16.27         4.71 o                         
  -2  23   4        184.37        183.44         5.70 o                         
  -1  23   4          9.32          9.98         1.90 o                         
   0  23   4          4.77          1.86         2.45 o                         
   1  23   4         30.46         22.63         2.02 o                         
   2  23   4          7.83          1.51         6.64 o                         
   3  23   4         11.28         11.76         2.73 o                         
   4  23   4         49.32         45.63         3.28 o                         
   5  23   4         53.17         52.02         3.96 o                         
  -6  24   4         16.02         16.41         5.18 o                         
  -5  24   4         26.61         23.33         4.23 o                         
  -4  24   4          6.53          6.61         2.24 o                         
  -3  24   4          8.32          8.46         1.58 o                         
  -2  24   4         13.11         12.32         1.80 o                         
  -1  24   4        121.04        120.70         7.84 o                         
   0  24   4         29.52         28.84         3.17 o                         
   1  24   4        167.33        158.99         4.64 o                         
   2  24   4         20.04         25.54         2.41 o                         
   3  24   4         51.31         47.15         5.08 o                         
   4  24   4         49.38         59.44         7.37 o                         
   5  24   4         98.50        103.10         5.77 o                         
  -5  25   4          9.62          2.22         7.46 o                         
  -4  25   4          0.84          0.50         1.98 o                         
  -3  25   4         43.28         44.74         2.74 o                         
  -2  25   4          0.91         -1.04         1.31 o                         
  -1  25   4          6.47          6.13         3.30 o                         
   0  25   4         10.95         14.36         2.85 o                         
   1  25   4         44.13         38.12         4.56 o                         
   2  25   4         19.48         29.40         6.03 o                         
   3  25   4         44.16         46.93         4.37 o                         
   4  25   4          0.30         -0.02         1.74 o                         
  -5  26   4         21.47         15.85         2.62 o                         
  -4  26   4          0.00         -7.20        11.03 o                         
  -3  26   4         36.53         34.98         4.11 o                         
  -2  26   4          1.09          0.19         2.29 o                         
  -1  26   4          6.61         -0.33         4.23 o                         
   0  26   4          2.13          5.20         3.09 o                         
   1  26   4          0.13         -0.58         5.51 o                         
   2  26   4         13.53          9.99         5.98 o                         
   3  26   4         80.67         78.46         4.22 o                         
   4  26   4         29.38         34.24        12.27 o                         
  -4  27   4         10.10          8.99         2.93 o                         
  -3  27   4         25.41         18.19         2.92 o                         
  -2  27   4          0.52          1.54         2.03 o                         
  -1  27   4          0.09         -1.33         1.58 o                         
   0  27   4          0.71          6.20         5.14 o                         
   1  27   4        104.49        101.55         4.57 o                         
   2  27   4         37.17         44.74         8.54 o                         
   3  27   4         67.67         72.72        11.12 o                         
  -3  28   4         12.96         17.78         5.97 o                         
  -2  28   4          2.23          2.85         2.25 o                         
  -1  28   4         95.64         98.90         7.03 o                         
   0  28   4          1.63         -0.73         2.13 o                         
   1  28   4         11.20         15.54         6.50 o                         
   2  28   4          7.33          8.15         2.33 o                         
  -1  29   4         16.24         18.49         2.79 o                         
   0  29   4         13.66         12.60         2.37 o                         
   1  29   4          0.97         -2.96         2.96 o                         
  -9   0   5         70.18         62.91         3.38 o                         
  -7   0   5        149.18        178.01         3.92 o                         
  -5   0   5         18.12         39.46         1.64 o                         
  -3   0   5       4340.69       4242.50        79.76 o                         
  -1   0   5      14438.35      12925.68       405.94 o                         
   1   0   5      13310.54      11684.47       801.36 o                         
   3   0   5         14.68         16.02         1.25 o                         
   5   0   5         66.64         88.64         3.85 o                         
   7   0   5        136.53        165.00        12.16 o                         
   9   0   5        130.58        135.16        15.34 o                         
 -10   1   5          2.24        -13.53        16.89 o                         
  -9   1   5         71.11         65.42         2.42 o                         
  -8   1   5          0.66          0.20         1.09 o                         
  -7   1   5        204.92        200.72         3.77 o                         
  -6   1   5         43.05         40.00         1.31 o                         
  -5   1   5        410.25        462.65         5.23 o                         
  -4   1   5          0.58          5.81         0.67 o                         
  -3   1   5          5.66         17.01         0.86 o                         
  -2   1   5         77.07         78.70         1.31 o                         
  -1   1   5          5.37          1.83         0.45 o                         
   0   1   5        111.75         84.76         1.63 o                         
   1   1   5        546.14        528.18         6.13 o                         
   2   1   5         40.06         64.67         1.37 o                         
   3   1   5          4.88          4.48         0.87 o                         
   4   1   5          0.04          0.90         0.56 o                         
   5   1   5         16.57         25.91         1.34 o                         
   6   1   5        125.84        137.42         3.36 o                         
   7   1   5         51.82         51.46         2.37 o                         
   8   1   5         15.94         12.83         1.49 o                         
   9   1   5          0.72          1.85         1.53 o                         
 -10   2   5          5.90        -22.38        29.65 o                         
  -9   2   5         30.44         31.71         3.44 o                         
  -8   2   5          0.99          0.03         1.91 o                         
  -7   2   5        130.57        147.22         3.65 o                         
  -6   2   5        293.37        295.38         3.61 o                         
  -5   2   5         57.46         54.11         1.44 o                         
  -4   2   5        976.70       1063.46        10.23 o                         
  -3   2   5         11.86         10.36         1.01 o                         
  -2   2   5        143.05        152.05         2.00 o                         
  -1   2   5         35.82         80.65         1.33 o                         
   0   2   5       2512.64       2317.48        27.87 o                         
   1   2   5         97.49         92.88         2.33 o                         
   2   2   5         54.64         49.69         1.04 o                         
   3   2   5        221.83        231.22         3.46 o                         
   4   2   5         60.95         66.53         1.75 o                         
   5   2   5        168.57        176.89         3.34 o                         
   6   2   5          2.25          1.22         0.88 o                         
   7   2   5         37.86         48.49         2.24 o                         
   8   2   5         68.57         72.55         2.88 o                         
   9   2   5         25.55         29.22         4.38 o                         
  -9   3   5         55.44         55.99         3.86 o                         
  -8   3   5          8.81          7.51         2.16 o                         
  -7   3   5         10.34          7.21         1.54 o                         
  -6   3   5          4.91          5.43         0.83 o                         
  -5   3   5        470.70        515.54         5.72 o                         
  -4   3   5        477.05        492.07         5.33 o                         
  -3   3   5        167.42        125.75         1.98 o                         
  -2   3   5          6.46         33.07         0.92 o                         
  -1   3   5       2406.04       2401.57        25.71 o                         
   0   3   5        166.23        123.30         1.81 o                         
   1   3   5        197.03        247.89         3.61 o                         
   2   3   5          1.31          3.42         0.49 o                         
   3   3   5         31.85         39.20         1.42 o                         
   4   3   5         87.04         94.66         2.96 o                         
   5   3   5        325.03        318.36         5.11 o                         
   6   3   5         43.81         51.40         1.95 o                         
   7   3   5        125.39        131.72         3.31 o                         
   8   3   5          8.49         10.03         1.42 o                         
   9   3   5         11.38         26.58        13.86 o                         
  -9   4   5          0.10         -0.81         1.48 o                         
  -8   4   5         89.98        103.50         2.79 o                         
  -7   4   5          2.29          1.13         1.58 o                         
  -6   4   5        914.10        961.23         9.84 o                         
  -5   4   5        387.83        373.37         5.91 o                         
  -4   4   5          7.07          7.10         0.72 o                         
  -3   4   5        848.05        950.99         9.51 o                         
  -2   4   5         22.80         23.64         0.87 o                         
  -1   4   5        128.11         94.05         1.39 o                         
   0   4   5        666.80        601.88         7.99 o                         
   1   4   5          4.98          2.91         1.00 o                         
   2   4   5        683.42        587.71         8.57 o                         
   3   4   5        190.39        205.36         4.38 o                         
   4   4   5        409.66        425.80         5.30 o                         
   5   4   5         19.00         23.69         1.30 o                         
   6   4   5         89.88         98.73         4.25 o                         
   7   4   5        110.07        105.41         3.04 o                         
   8   4   5         47.82         51.71         3.18 o                         
   9   4   5          6.59          6.07         1.89 o                         
  -9   5   5         15.13         12.62         1.40 o                         
  -8   5   5          8.71          7.93         1.11 o                         
  -7   5   5         80.69         73.14         2.17 o                         
  -6   5   5        290.64        306.75         5.17 o                         
  -5   5   5         10.32         12.63         0.90 o                         
  -4   5   5       1813.40       1780.95        17.09 o                         
  -3   5   5         26.95         21.20         0.84 o                         
  -2   5   5        112.34        101.65         1.63 o                         
  -1   5   5         40.01         41.98         1.68 o                         
   0   5   5        435.22        373.86         4.90 o                         
   1   5   5         80.16         94.22         2.55 o                         
   2   5   5        593.29        599.03         8.93 o                         
   3   5   5        225.05        209.56         3.35 o                         
   4   5   5          0.65          0.08         0.80 o                         
   5   5   5         97.82         93.32         1.81 o                         
   6   5   5         46.18         52.64         3.39 o                         
   7   5   5         30.58         42.40         2.11 o                         
   8   5   5          3.91          3.00         1.90 o                         
   9   5   5          0.00         -1.53         1.53 o                         
  -9   6   5          0.00         -1.95         3.33 o                         
  -8   6   5         71.00         71.72         2.30 o                         
  -7   6   5          0.56         -0.78         0.87 o                         
  -6   6   5          5.64          5.87         1.21 o                         
  -5   6   5         68.09         47.88         1.52 o                         
  -4   6   5        115.96        120.99         2.09 o                         
  -3   6   5          1.72          0.46         0.89 o                         
  -2   6   5       1875.46       1940.96        17.26 o                         
  -1   6   5         56.57         18.34         0.96 o                         
   0   6   5        896.96        881.55        11.38 o                         
   1   6   5        185.68        184.30         2.79 o                         
   2   6   5         54.13         60.92         1.60 o                         
   3   6   5        120.94         95.71         1.33 o                         
   4   6   5         12.89         16.43         1.12 o                         
   5   6   5         60.82         63.59         1.70 o                         
   6   6   5         34.27         27.82         2.39 o                         
   7   6   5          0.19         -0.53         1.82 o                         
   8   6   5         16.00         12.35         1.45 o                         
   9   6   5         23.93         24.17         3.00 o                         
  -9   7   5          0.92          4.12         2.57 o                         
  -8   7   5         23.60         26.49         1.57 o                         
  -7   7   5          4.32          3.37         1.16 o                         
  -6   7   5          3.53          6.18         1.86 o                         
  -5   7   5         45.09         44.96         1.84 o                         
  -4   7   5        321.14        334.55         4.44 o                         
  -3   7   5         40.74         55.34         1.62 o                         
  -2   7   5         27.67         62.02         1.37 o                         
  -1   7   5        511.38        583.69         6.21 o                         
   0   7   5        988.50       1030.81        10.04 o                         
   1   7   5        870.49        894.33        12.39 o                         
   2   7   5       1018.27        954.00        10.76 o                         
   3   7   5          8.78          4.22         0.73 o                         
   4   7   5          1.27          2.55         0.53 o                         
   5   7   5          0.03          1.35         2.24 o                         
   6   7   5         35.09         43.35         2.01 o                         
   7   7   5         26.05         30.58         3.42 o                         
   8   7   5         17.48         17.33         3.02 o                         
   9   7   5          2.08         17.43        12.99 o                         
  -9   8   5        133.20        129.93         3.22 o                         
  -8   8   5        237.63        251.08         4.45 o                         
  -7   8   5        184.39        179.46         3.46 o                         
  -6   8   5         62.75         70.24         2.76 o                         
  -5   8   5         66.80         58.51         1.66 o                         
  -4   8   5         64.47         59.39         2.09 o                         
  -3   8   5        304.60        312.11         4.16 o                         
  -2   8   5        174.47        127.23         1.94 o                         
  -1   8   5          1.94          0.41         0.46 o                         
   0   8   5         50.10         60.36         1.18 o                         
   1   8   5        359.23        344.43         7.37 o                         
   2   8   5        425.64        480.29         6.36 o                         
   3   8   5         11.20         11.20         1.43 o                         
   4   8   5          0.82          3.05         0.47 o                         
   5   8   5        113.77        109.28         2.15 o                         
   6   8   5          1.33         -0.76         1.03 o                         
   7   8   5         21.98         24.95         1.78 o                         
   8   8   5          0.60          3.58         4.22 o                         
   9   8   5          1.87          0.20         9.37 o                         
  -9   9   5         11.51         13.37         3.35 o                         
  -8   9   5         25.79         27.74         2.26 o                         
  -7   9   5         12.99         10.84         1.80 o                         
  -6   9   5          1.49          0.87         0.78 o                         
  -5   9   5        966.91       1042.02        10.94 o                         
  -4   9   5        110.44         99.31         2.04 o                         
  -3   9   5         45.66         47.03         1.30 o                         
  -2   9   5         76.93         90.74         1.67 o                         
  -1   9   5        231.63        229.77         3.05 o                         
   0   9   5        606.57        640.67         6.74 o                         
   1   9   5       2071.03       2111.29        21.16 o                         
   2   9   5          0.18         -0.67         0.94 o                         
   3   9   5        523.25        484.13         6.22 o                         
   4   9   5         42.42         39.56         1.10 o                         
   5   9   5         18.40         21.37         1.93 o                         
   6   9   5         75.34         69.94         1.85 o                         
   7   9   5        108.85        115.02         3.22 o                         
   8   9   5         41.67         36.28         2.28 o                         
  -9  10   5         58.57         58.46         6.69 o                         
  -8  10   5         18.50         13.71         2.08 o                         
  -7  10   5         58.70         60.01         2.14 o                         
  -6  10   5          0.10         -0.94         1.40 o                         
  -5  10   5         10.12         11.97         0.97 o                         
  -4  10   5         89.18         90.27         1.89 o                         
  -3  10   5        304.73        339.73         4.07 o                         
  -2  10   5         45.50         74.17         1.55 o                         
  -1  10   5        256.86        243.20         3.25 o                         
   0  10   5        263.84        266.18         3.37 o                         
   1  10   5        186.75        203.52         3.06 o                         
   2  10   5        400.60        429.08         6.54 o                         
   3  10   5         15.28         21.74         2.09 o                         
   4  10   5         25.79         32.31         1.35 o                         
   5  10   5        118.24        114.04         2.12 o                         
   6  10   5          1.41          0.92         1.20 o                         
   7  10   5         13.37         13.75         1.51 o                         
   8  10   5          0.91          0.88         4.63 o                         
  -9  11   5         23.33         24.91        10.70 o                         
  -8  11   5          0.41         -0.24         1.97 o                         
  -7  11   5         14.51         15.15         1.40 o                         
  -6  11   5          0.94          0.89         1.04 o                         
  -5  11   5        904.95        844.14         9.64 o                         
  -4  11   5         21.16         26.62         1.64 o                         
  -3  11   5        208.93        211.29         4.10 o                         
  -2  11   5          0.34          5.98         0.67 o                         
  -1  11   5         55.86         53.30         1.38 o                         
   0  11   5         56.11         46.48         1.94 o                         
   1  11   5        109.88         73.80         1.79 o                         
   2  11   5        122.46        113.36         2.97 o                         
   3  11   5         91.80         77.74         3.13 o                         
   4  11   5         62.90         52.16         1.60 o                         
   5  11   5         78.06         84.37         3.01 o                         
   6  11   5        126.20        156.15         4.42 o                         
   7  11   5         31.91         30.42         2.59 o                         
   8  11   5          9.20         10.93         7.42 o                         
  -9  12   5         19.18         10.50        12.95 o                         
  -8  12   5         12.42         12.66         3.24 o                         
  -7  12   5        146.08        145.51         5.51 o                         
  -6  12   5         40.50         38.41         2.59 o                         
  -5  12   5        112.90        103.17         2.87 o                         
  -4  12   5         72.59         57.42         1.66 o                         
  -3  12   5          1.04          0.82         1.06 o                         
  -2  12   5        121.62        119.59         2.06 o                         
  -1  12   5          0.48          1.03         0.98 o                         
   0  12   5         33.34         36.63         1.75 o                         
   1  12   5          0.22          0.23         0.66 o                         
   2  12   5          1.73          1.51         0.93 o                         
   3  12   5       1013.11       1107.72        14.81 o                         
   4  12   5        100.48         98.71         2.30 o                         
   5  12   5        251.82        277.28         4.29 o                         
   6  12   5         43.32         43.26         2.27 o                         
   7  12   5         16.56         17.65         2.61 o                         
   8  12   5         13.97         20.26         8.46 o                         
  -9  13   5         40.72         31.80         5.59 o                         
  -8  13   5          7.94          6.21         3.96 o                         
  -7  13   5         16.02         16.22         2.26 o                         
  -6  13   5         92.25         86.89         2.67 o                         
  -5  13   5          4.43          6.32         1.02 o                         
  -4  13   5        544.29        528.43         8.59 o                         
  -3  13   5          8.54         12.21         0.92 o                         
  -2  13   5        185.13        174.42         2.65 o                         
  -1  13   5        371.75        389.28         4.88 o                         
   0  13   5         46.71         57.76         2.31 o                         
   1  13   5         16.95          9.28         0.97 o                         
   2  13   5        310.19        266.96         5.33 o                         
   3  13   5         90.81         99.19         3.03 o                         
   4  13   5         30.90         29.95         2.19 o                         
   5  13   5         26.92         34.80         2.79 o                         
   6  13   5         82.20         90.23         4.68 o                         
   7  13   5          2.19          0.92         5.64 o                         
   8  13   5          4.22         19.70        10.22 o                         
  -9  14   5          1.28        -23.33        23.33 o                         
  -8  14   5        102.56        103.72         6.78 o                         
  -7  14   5         99.10        100.18         4.65 o                         
  -6  14   5         25.79         20.23         1.39 o                         
  -5  14   5          1.75          2.52         1.62 o                         
  -4  14   5        241.68        251.44         4.08 o                         
  -3  14   5        122.06        119.60         2.34 o                         
  -2  14   5        208.69        211.09         3.06 o                         
  -1  14   5        236.01        224.46         3.62 o                         
   0  14   5        675.16        688.60         7.71 o                         
   1  14   5         54.02         41.37         1.63 o                         
   2  14   5        190.91        175.31         3.37 o                         
   3  14   5         87.84         70.87         2.09 o                         
   4  14   5        147.92        133.11         3.03 o                         
   5  14   5          0.02          0.17         0.90 o                         
   6  14   5         13.77         10.25         2.59 o                         
   7  14   5         34.70         34.57         3.86 o                         
   8  14   5          5.31         12.20        15.08 o                         
  -8  15   5          7.66         -3.99         6.11 o                         
  -7  15   5         32.30         37.33         2.93 o                         
  -6  15   5         63.56         62.30         2.26 o                         
  -5  15   5         42.74         40.32         2.17 o                         
  -4  15   5        112.85        126.90         2.50 o                         
  -3  15   5          0.18         -0.10         0.88 o                         
  -2  15   5         11.45         11.73         1.18 o                         
  -1  15   5          1.89          1.35         0.76 o                         
   0  15   5         25.36         25.73         1.22 o                         
   1  15   5          4.81          4.69         0.59 o                         
   2  15   5          0.67          4.38         1.36 o                         
   3  15   5          2.49          1.16         0.87 o                         
   4  15   5          0.01          0.41         3.08 o                         
   5  15   5         84.70         86.75         3.69 o                         
   6  15   5         25.66         20.40         1.46 o                         
   7  15   5          9.33          4.93         6.86 o                         
  -8  16   5         20.18         20.82         4.87 o                         
  -7  16   5         27.27         23.35         2.95 o                         
  -6  16   5        180.74        180.98         4.13 o                         
  -5  16   5         18.89         19.44         1.61 o                         
  -4  16   5         96.07         85.48         2.58 o                         
  -3  16   5         29.29         25.04         2.09 o                         
  -2  16   5       1381.88       1292.88        12.68 o                         
  -1  16   5         38.39         38.50         1.59 o                         
   0  16   5       1523.27       1411.31        14.53 o                         
   1  16   5         83.60         88.80         2.31 o                         
   2  16   5         76.31         52.72         2.03 o                         
   3  16   5          7.94          6.72         1.05 o                         
   4  16   5         36.43         35.20         2.83 o                         
   5  16   5          9.97          9.40         2.04 o                         
   6  16   5         16.24         13.49         2.89 o                         
   7  16   5          7.05         11.97         7.95 o                         
  -8  17   5         18.16         26.26         7.98 o                         
  -7  17   5          0.05          3.27         3.26 o                         
  -6  17   5        199.71        221.13         4.71 o                         
  -5  17   5         11.13         10.76         2.30 o                         
  -4  17   5        123.24        133.21         3.00 o                         
  -3  17   5          5.54          9.01         1.62 o                         
  -2  17   5         37.10         35.38         1.47 o                         
  -1  17   5         10.42         11.47         1.41 o                         
   0  17   5        256.59        219.88         3.64 o                         
   1  17   5         10.55          2.92         1.05 o                         
   2  17   5         77.58         79.93         2.44 o                         
   3  17   5         42.52         37.77         2.30 o                         
   4  17   5         40.59         42.47         1.99 o                         
   5  17   5         16.59         13.62         1.85 o                         
   6  17   5         32.63         29.71         4.84 o                         
   7  17   5         12.59         31.93        10.80 o                         
  -8  18   5          3.35         -1.29         7.71 o                         
  -7  18   5         39.56         42.42         3.27 o                         
  -6  18   5         50.97         56.20         2.72 o                         
  -5  18   5         56.34         78.71         3.59 o                         
  -4  18   5         19.46         18.75         1.52 o                         
  -3  18   5        234.33        210.69         4.38 o                         
  -2  18   5         95.24         88.71         2.41 o                         
  -1  18   5        378.11        340.75         5.41 o                         
   0  18   5        124.51        100.28         2.41 o                         
   1  18   5         26.13         13.84         1.74 o                         
   2  18   5         45.65         37.58         1.98 o                         
   3  18   5         35.59         35.37         3.82 o                         
   4  18   5        148.65        160.17         6.13 o                         
   5  18   5         22.88         23.57         3.64 o                         
   6  18   5          0.12         -1.66         2.75 o                         
   7  18   5          0.06        -11.94        11.94 o                         
  -8  19   5         47.51         55.27         8.33 o                         
  -7  19   5         27.32         25.25         5.13 o                         
  -6  19   5         14.55         13.84         2.92 o                         
  -5  19   5         19.15         15.20         2.14 o                         
  -4  19   5         69.14         58.57         3.08 o                         
  -3  19   5         36.11         37.68         3.02 o                         
  -2  19   5         62.45         49.16         2.02 o                         
  -1  19   5          8.25          8.15         1.65 o                         
   0  19   5          1.70          4.40         1.54 o                         
   1  19   5        196.51        192.49         3.82 o                         
   2  19   5          8.08          9.12         2.25 o                         
   3  19   5          9.54          8.56         1.29 o                         
   4  19   5         95.68        100.10         3.00 o                         
   5  19   5          0.19         -0.52         1.46 o                         
   6  19   5         45.44         50.70        11.75 o                         
  -7  20   5         76.73         85.66         9.45 o                         
  -6  20   5         37.42         36.32         2.78 o                         
  -5  20   5         20.82         23.36         1.87 o                         
  -4  20   5         77.98         84.83         3.67 o                         
  -3  20   5         51.16         50.35         2.75 o                         
  -2  20   5        257.29        267.56         5.00 o                         
  -1  20   5        127.37        139.40         4.06 o                         
   0  20   5         21.04         21.47         2.49 o                         
   1  20   5         76.21         70.62         2.22 o                         
   2  20   5          1.77          1.54         2.76 o                         
   3  20   5         77.29         70.43         2.63 o                         
   4  20   5          9.64          5.50         3.15 o                         
   5  20   5         15.02         16.73         3.00 o                         
   6  20   5         30.38         44.89         6.03 o                         
  -7  21   5         18.58         16.70         3.69 o                         
  -6  21   5          1.39         -2.30         2.99 o                         
  -5  21   5        170.77        171.41         4.22 o                         
  -4  21   5         24.72         27.30         4.42 o                         
  -3  21   5        262.50        259.67         7.17 o                         
  -2  21   5         15.71         19.21         1.76 o                         
  -1  21   5          0.26         -1.47         1.86 o                         
   0  21   5         57.09         54.32         2.45 o                         
   1  21   5        253.39        246.57         4.49 o                         
   2  21   5         25.21         26.23         2.17 o                         
   3  21   5         16.48         18.95         3.29 o                         
   4  21   5          0.81          1.83         1.66 o                         
   5  21   5          0.08          6.57         6.19 o                         
   6  21   5          3.88          1.73         5.58 o                         
  -7  22   5         20.68         28.86         3.06 o                         
  -6  22   5         26.79         29.11         7.79 o                         
  -5  22   5         15.56         17.08         2.94 o                         
  -4  22   5         23.17         20.15         3.18 o                         
  -3  22   5         45.15         40.16         4.31 o                         
  -2  22   5         14.94         16.25         1.76 o                         
  -1  22   5        158.38        158.32         4.66 o                         
   0  22   5          0.02         -1.70         2.08 o                         
   1  22   5          2.27         -0.16         2.13 o                         
   2  22   5          3.93          2.16         2.69 o                         
   3  22   5         30.20         27.28         2.33 o                         
   4  22   5         83.66         81.84         5.33 o                         
   5  22   5          1.55          2.21         2.68 o                         
  -6  23   5          8.55          4.24         2.01 o                         
  -5  23   5          8.03          7.69         2.35 o                         
  -4  23   5         71.24         78.30         4.41 o                         
  -3  23   5          6.72          8.00         1.60 o                         
  -2  23   5         18.94         19.19         2.65 o                         
  -1  23   5        135.18        135.98         5.60 o                         
   0  23   5          1.58         -0.13         3.19 o                         
   1  23   5         57.98         55.40         2.19 o                         
   2  23   5        132.87        132.25         7.13 o                         
   3  23   5          6.40          8.21         3.49 o                         
   4  23   5         14.44        -11.99        12.31 o                         
   5  23   5         65.81         76.19         6.17 o                         
  -6  24   5         13.06         15.16         8.65 o                         
  -5  24   5          2.18         -0.36         4.70 o                         
  -4  24   5          9.05          5.31         3.84 o                         
  -3  24   5          1.65          3.18         1.84 o                         
  -2  24   5          8.92          7.69         3.05 o                         
  -1  24   5          0.18          0.36         1.72 o                         
   0  24   5          9.75          8.24         2.06 o                         
   1  24   5          0.13          0.11         4.71 o                         
   2  24   5          2.22          1.25         6.66 o                         
   3  24   5         16.59         15.55         2.13 o                         
   4  24   5          5.83         14.89        13.75 o                         
   5  24   5          6.07          6.32         2.27 o                         
  -5  25   5          8.00          4.72         2.82 o                         
  -4  25   5         93.12         91.76         5.88 o                         
  -3  25   5          8.73          8.49         4.87 o                         
  -2  25   5          2.01          3.79         1.84 o                         
  -1  25   5         45.44         50.46         6.96 o                         
   0  25   5        142.87        135.07         6.46 o                         
   1  25   5          3.21          4.89         1.88 o                         
   2  25   5        228.63        220.85         9.81 o                         
   3  25   5         11.58          8.54         2.75 o                         
   4  25   5          2.05         -1.41         2.60 o                         
  -4  26   5          4.27          4.22         2.25 o                         
  -3  26   5          0.33         -0.02         2.01 o                         
  -2  26   5         31.10         25.90         3.30 o                         
  -1  26   5         33.33         43.10         2.73 o                         
   0  26   5         25.89         23.64         3.27 o                         
   1  26   5         23.69         29.10         6.12 o                         
   2  26   5          1.88         -3.45         3.67 o                         
   3  26   5         17.08         21.75         9.66 o                         
  -4  27   5         27.90         28.63         3.03 o                         
  -3  27   5          4.43          2.87         3.12 o                         
  -2  27   5         10.22         13.72         2.50 o                         
  -1  27   5         20.37         23.41         4.26 o                         
   0  27   5          3.61          2.72         1.89 o                         
   1  27   5         60.22         54.86         6.35 o                         
   2  27   5          0.22         -2.53         4.48 o                         
   3  27   5          3.09          3.89         2.16 o                         
  -3  28   5          8.36          8.12         3.33 o                         
  -2  28   5          7.75         11.61         2.54 o                         
  -1  28   5          1.40         -0.79         1.99 o                         
   0  28   5          2.32         -0.81         2.10 o                         
   1  28   5          0.56         26.66        25.11 o                         
  -8   0   6          2.04          1.98         2.19 o                         
  -6   0   6          1.43          2.58         1.00 o                         
  -4   0   6       2102.16       2317.43        27.77 o                         
  -2   0   6       1036.28       1385.11        18.95 o                         
   0   0   6        280.34        418.42         6.65 o                         
   2   0   6        480.07        501.99        14.26 o                         
   4   0   6          4.06         -0.66         0.85 o                         
   6   0   6          6.14         17.08         1.89 o                         
   8   0   6         16.23         12.58         2.15 o                         
 -10   1   6         58.83         37.41        34.28 o                         
  -9   1   6         15.37         11.61         1.41 o                         
  -8   1   6         52.11         47.68         2.90 o                         
  -7   1   6         15.82         15.08         1.86 o                         
  -6   1   6        351.58        370.27         4.31 o                         
  -5   1   6         61.86         62.23         2.03 o                         
  -4   1   6          0.29          3.17         0.69 o                         
  -3   1   6         94.39         83.81         1.55 o                         
  -2   1   6         58.84         87.06         1.45 o                         
  -1   1   6        297.14        325.22         4.09 o                         
   0   1   6       4272.44       3926.14        52.06 o                         
   1   1   6        274.97        305.34         4.71 o                         
   2   1   6        278.09        376.22         4.55 o                         
   3   1   6         46.09         50.13         1.42 o                         
   4   1   6        333.09        330.97         5.37 o                         
   5   1   6        268.31        282.28         5.03 o                         
   6   1   6        433.96        429.40         7.34 o                         
   7   1   6         17.12         21.68         4.75 o                         
   8   1   6         25.69         23.96         2.56 o                         
   9   1   6          9.11          6.58         2.02 o                         
  -9   2   6         74.17         78.01         2.97 o                         
  -8   2   6         86.00         88.14         3.30 o                         
  -7   2   6         56.37         50.31         1.72 o                         
  -6   2   6         43.93         48.93         1.46 o                         
  -5   2   6         47.08         33.61         1.31 o                         
  -4   2   6       1499.17       1526.52        14.18 o                         
  -3   2   6        746.78        743.87         7.38 o                         
  -2   2   6        696.19        783.95         7.54 o                         
  -1   2   6        440.74        513.23         5.72 o                         
   0   2   6       1326.44       1523.74        17.41 o                         
   1   2   6        236.88        242.48         5.56 o                         
   2   2   6         26.74         15.45         1.17 o                         
   3   2   6        157.45        144.17         2.46 o                         
   4   2   6          1.16          2.77         0.63 o                         
   5   2   6          7.97          6.55         0.82 o                         
   6   2   6        150.88        149.47         6.20 o                         
   7   2   6         30.22         40.76         3.30 o                         
   8   2   6        188.99        184.28         5.82 o                         
   9   2   6          2.61         -0.01        11.34 o                         
  -9   3   6          1.88          2.26         1.30 o                         
  -8   3   6         52.60         56.36         2.45 o                         
  -7   3   6         19.07         17.13         1.07 o                         
  -6   3   6          4.86          9.53         1.41 o                         
  -5   3   6         98.23         86.76         2.39 o                         
  -4   3   6         15.60         21.93         1.58 o                         
  -3   3   6         23.11         15.20         0.78 o                         
  -2   3   6       1392.99       1548.13        14.18 o                         
  -1   3   6        353.36        363.50         4.10 o                         
   0   3   6         32.87         37.54         1.15 o                         
   1   3   6       1710.17       1729.89        23.89 o                         
   2   3   6        246.80        265.29         6.13 o                         
   3   3   6         68.36         71.75         1.53 o                         
   4   3   6        171.85        191.44         3.28 o                         
   5   3   6        697.80        704.02        12.94 o                         
   6   3   6        120.93        119.50         2.81 o                         
   7   3   6         17.90         16.66         1.69 o                         
   8   3   6          5.10          3.55         4.23 o                         
   9   3   6         35.90         33.06         5.31 o                         
  -9   4   6        125.23        131.36         6.16 o                         
  -8   4   6          2.56          2.58         1.06 o                         
  -7   4   6          2.16          2.12         1.60 o                         
  -6   4   6          1.40          1.76         0.75 o                         
  -5   4   6          4.61          3.21         1.12 o                         
  -4   4   6          2.46         14.74         1.11 o                         
  -3   4   6        385.89        371.28         4.33 o                         
  -2   4   6        226.34        184.45         2.61 o                         
  -1   4   6         61.88         79.92         1.30 o                         
   0   4   6        154.08        208.67         2.79 o                         
   1   4   6        568.67        511.98         6.06 o                         
   2   4   6        609.65        629.70         9.19 o                         
   3   4   6        431.24        394.86         6.17 o                         
   4   4   6        535.21        535.22         8.58 o                         
   5   4   6          8.93         11.89         0.98 o                         
   6   4   6         42.95         40.18         2.00 o                         
   7   4   6        138.48        154.39         7.55 o                         
   8   4   6         86.12         99.46         3.35 o                         
   9   4   6          2.76          1.05         5.73 o                         
  -9   5   6          1.95          3.85         2.57 o                         
  -8   5   6          2.14          1.50         1.73 o                         
  -7   5   6         10.44         11.30         1.23 o                         
  -6   5   6          3.68          2.57         1.12 o                         
  -5   5   6        537.43        521.83         6.07 o                         
  -4   5   6        240.36        295.93         3.79 o                         
  -3   5   6         44.34         27.83         1.07 o                         
  -2   5   6        930.50        833.57         8.05 o                         
  -1   5   6          0.66          5.61         0.79 o                         
   0   5   6        506.10        541.61         7.19 o                         
   1   5   6        490.24        481.35         5.83 o                         
   2   5   6         34.80         21.58         2.24 o                         
   3   5   6        624.06        633.20         9.48 o                         
   4   5   6        189.85        205.35         2.89 o                         
   5   5   6        436.51        479.16         6.99 o                         
   6   5   6         23.40         20.35         1.40 o                         
   7   5   6          0.27          1.08         2.16 o                         
   8   5   6          0.79          0.84         1.14 o                         
  -9   6   6        105.21         99.62         3.34 o                         
  -8   6   6         17.74         18.50         2.91 o                         
  -7   6   6        168.64        164.59         4.55 o                         
  -6   6   6        151.68        161.05         2.80 o                         
  -5   6   6         44.71         45.96         1.53 o                         
  -4   6   6          3.94          7.43         0.75 o                         
  -3   6   6         54.73         58.27         1.36 o                         
  -2   6   6       1597.57       1558.36        14.16 o                         
  -1   6   6        697.08        675.63         6.78 o                         
   0   6   6        125.02        103.59         2.07 o                         
   1   6   6       1559.98       1601.14        17.36 o                         
   2   6   6       1248.62       1167.09        14.36 o                         
   3   6   6       1146.57       1155.50        22.52 o                         
   4   6   6         94.99        117.78         1.81 o                         
   5   6   6          7.80          9.52         0.90 o                         
   6   6   6         51.05         46.26         2.52 o                         
   7   6   6        144.91        158.51         3.80 o                         
   8   6   6          4.91          7.89         2.66 o                         
  -9   7   6         15.10         12.44         2.16 o                         
  -8   7   6          2.20          0.93         1.82 o                         
  -7   7   6         17.66         19.44         1.55 o                         
  -6   7   6         10.52         17.32         1.12 o                         
  -5   7   6        183.32        194.55         2.97 o                         
  -4   7   6         10.65          7.49         1.00 o                         
  -3   7   6        379.96        362.08         4.20 o                         
  -2   7   6          0.87          9.59         1.14 o                         
  -1   7   6        368.19        335.64         4.87 o                         
   0   7   6        278.89        262.32         4.03 o                         
   1   7   6       1212.72       1160.89        17.71 o                         
   2   7   6         21.95         18.28         1.56 o                         
   3   7   6        123.64        133.04         3.85 o                         
   4   7   6        171.00        186.59         2.28 o                         
   5   7   6         31.60         41.68         2.04 o                         
   6   7   6         50.33         49.61         1.97 o                         
   7   7   6          6.16          4.48         2.11 o                         
   8   7   6          7.52          9.17         2.05 o                         
  -9   8   6         14.57         14.46         4.25 o                         
  -8   8   6          0.22         -1.55         1.55 o                         
  -7   8   6          0.11          0.36         1.63 o                         
  -6   8   6          1.23          1.87         0.77 o                         
  -5   8   6        186.38        184.02         3.13 o                         
  -4   8   6        289.18        316.55         3.97 o                         
  -3   8   6         21.15         20.64         0.92 o                         
  -2   8   6         37.67         56.94         1.95 o                         
  -1   8   6        787.75        764.92         7.97 o                         
   0   8   6         21.95         18.24         0.91 o                         
   1   8   6        949.92        940.78        13.26 o                         
   2   8   6       1826.79       1716.58        18.79 o                         
   3   8   6        886.36        925.25         9.76 o                         
   4   8   6        350.33        337.39         3.76 o                         
   5   8   6         68.34         74.89         2.00 o                         
   6   8   6        115.51        131.85         3.61 o                         
   7   8   6        101.77        100.94         2.89 o                         
   8   8   6        168.03        169.47         9.67 o                         
  -9   9   6          0.11          0.63         2.24 o                         
  -8   9   6         48.36         50.44         2.87 o                         
  -7   9   6        172.69        169.23         3.50 o                         
  -6   9   6         14.56         16.14         1.60 o                         
  -5   9   6         15.73         12.59         1.69 o                         
  -4   9   6        165.09        158.53         2.54 o                         
  -3   9   6          1.03         -0.04         0.74 o                         
  -2   9   6        791.79        761.41         7.63 o                         
  -1   9   6         36.12         37.80         1.39 o                         
   0   9   6         63.02         62.35         2.02 o                         
   1   9   6          0.08         -0.32         0.87 o                         
   2   9   6          0.26          2.19         1.13 o                         
   3   9   6        226.41        225.80         3.39 o                         
   4   9   6         13.50         15.97         0.87 o                         
   5   9   6         29.54         31.98         1.78 o                         
   6   9   6         14.98         20.41         1.10 o                         
   7   9   6          2.34          1.04         1.83 o                         
   8   9   6         14.05         15.12         2.64 o                         
  -9  10   6         45.20         43.27        11.05 o                         
  -8  10   6         85.57         82.95         2.59 o                         
  -7  10   6        141.45        148.65         3.50 o                         
  -6  10   6         95.30         83.03         2.53 o                         
  -5  10   6        278.33        260.92         3.69 o                         
  -4  10   6         78.03        100.20         2.03 o                         
  -3  10   6          6.39          5.39         0.76 o                         
  -2  10   6        456.07        467.37         5.32 o                         
  -1  10   6        110.31        109.66         2.06 o                         
   0  10   6         51.33         60.18         1.93 o                         
   1  10   6        118.71        107.06         2.00 o                         
   2  10   6        764.01        761.31         9.86 o                         
   3  10   6        251.76        266.02         3.98 o                         
   4  10   6        395.60        386.71         4.89 o                         
   5  10   6          1.70          0.66         0.86 o                         
   6  10   6         44.43         52.38         1.93 o                         
   7  10   6        124.66        131.23         4.57 o                         
   8  10   6         47.51         52.41         4.81 o                         
  -9  11   6          0.20          2.31        10.80 o                         
  -8  11   6         22.48         19.13         3.57 o                         
  -7  11   6          5.36          4.67         1.26 o                         
  -6  11   6        129.84        124.30         4.00 o                         
  -5  11   6        138.45        129.08         2.51 o                         
  -4  11   6        167.79        178.74         2.83 o                         
  -3  11   6        202.17        197.69         3.31 o                         
  -2  11   6        345.90        323.48         4.03 o                         
  -1  11   6         83.43         77.76         1.68 o                         
   0  11   6        189.83        188.23         2.79 o                         
   1  11   6          3.53          1.07         0.67 o                         
   2  11   6          1.01          2.61         1.94 o                         
   3  11   6          1.15          1.60         1.20 o                         
   4  11   6        168.02        158.97         2.92 o                         
   5  11   6         14.93         13.90         1.45 o                         
   6  11   6        325.94        346.77         5.62 o                         
   7  11   6          1.17          0.18         2.00 o                         
   8  11   6          8.78         16.75        15.26 o                         
  -9  12   6          3.38         25.70        14.23 o                         
  -8  12   6         41.39         45.17         4.77 o                         
  -7  12   6         60.69         51.50         4.39 o                         
  -6  12   6         51.64         46.44         3.12 o                         
  -5  12   6          0.83          1.42         0.84 o                         
  -4  12   6         20.86         18.92         1.11 o                         
  -3  12   6          1.08         -0.08         1.16 o                         
  -2  12   6         13.12         13.32         0.93 o                         
  -1  12   6        254.09        263.10         3.63 o                         
   0  12   6        766.22        690.45         7.52 o                         
   1  12   6        637.93        652.76         7.75 o                         
   2  12   6        157.78        162.94         3.48 o                         
   3  12   6        600.71        583.23         8.08 o                         
   4  12   6         16.60         16.43         1.84 o                         
   5  12   6         45.34         37.32         1.49 o                         
   6  12   6         32.14         26.44         2.15 o                         
   7  12   6         67.85         70.94         4.92 o                         
  -9  13   6          3.93          6.64         3.40 o                         
  -8  13   6          2.79          2.00         4.28 o                         
  -7  13   6          0.35          0.05         2.03 o                         
  -6  13   6        188.37        189.41         4.91 o                         
  -5  13   6          0.42          0.63         0.87 o                         
  -4  13   6         16.34         14.81         1.51 o                         
  -3  13   6       1045.34       1003.96        10.15 o                         
  -2  13   6         70.45         78.51         1.87 o                         
  -1  13   6          2.38          3.18         0.73 o                         
   0  13   6        528.45        504.76         5.90 o                         
   1  13   6         51.93         49.37         2.57 o                         
   2  13   6         29.20         23.24         1.36 o                         
   3  13   6        199.68        185.37         3.51 o                         
   4  13   6        117.87        135.54         2.81 o                         
   5  13   6        127.11        121.88         2.63 o                         
   6  13   6        201.39        195.00         4.19 o                         
   7  13   6         53.30         51.75         5.81 o                         
  -9  14   6          9.82        -14.86        26.66 o                         
  -8  14   6         22.15         25.35         5.08 o                         
  -7  14   6         49.91         43.08         2.89 o                         
  -6  14   6         36.62         41.15         2.15 o                         
  -5  14   6          5.75          4.28         1.17 o                         
  -4  14   6        409.57        430.28         5.33 o                         
  -3  14   6        281.53        259.00         3.84 o                         
  -2  14   6         87.48         89.65         1.96 o                         
  -1  14   6        293.88        258.47         3.73 o                         
   0  14   6         85.85         75.67         1.74 o                         
   1  14   6          5.29         11.97         1.07 o                         
   2  14   6         28.19         25.46         1.88 o                         
   3  14   6         11.31         11.21         1.21 o                         
   4  14   6         26.74         22.60         1.39 o                         
   5  14   6        141.66        137.94         4.75 o                         
   6  14   6         18.62         17.37         2.27 o                         
   7  14   6         81.32         66.60         5.18 o                         
  -8  15   6         29.15         19.98        10.15 o                         
  -7  15   6         89.76         84.60         5.92 o                         
  -6  15   6         24.68         26.69         1.85 o                         
  -5  15   6        308.66        322.39         5.46 o                         
  -4  15   6          7.72          9.69         1.11 o                         
  -3  15   6          5.54          4.63         1.00 o                         
  -2  15   6         19.66         15.69         1.01 o                         
  -1  15   6        326.56        346.11         4.71 o                         
   0  15   6         27.84         23.10         1.15 o                         
   1  15   6        717.31        622.86        10.19 o                         
   2  15   6          0.88          1.65         1.04 o                         
   3  15   6          3.15          3.58         1.37 o                         
   4  15   6          2.47          3.07         2.56 o                         
   5  15   6        200.78        219.39         5.45 o                         
   6  15   6         16.96         17.27         1.85 o                         
   7  15   6          7.94         14.70        11.96 o                         
  -8  16   6         73.62         78.15         5.88 o                         
  -7  16   6          4.68          3.09         7.29 o                         
  -6  16   6         14.82         17.31         1.64 o                         
  -5  16   6        174.10        196.26         5.37 o                         
  -4  16   6         11.11          7.80         1.55 o                         
  -3  16   6        438.27        452.67         5.71 o                         
  -2  16   6         53.28         49.41         1.73 o                         
  -1  16   6         28.80         21.54         1.83 o                         
   0  16   6          0.79          1.47         0.72 o                         
   1  16   6         62.20         45.77         3.08 o                         
   2  16   6         41.26         46.38         2.19 o                         
   3  16   6         70.22         61.04         2.81 o                         
   4  16   6          0.00          0.16         1.28 o                         
   5  16   6          0.19         -1.77         2.55 o                         
   6  16   6          7.30          3.83         2.89 o                         
  -8  17   6          1.69          2.81         3.72 o                         
  -7  17   6         20.71         15.61         2.78 o                         
  -6  17   6         39.00         41.77         4.13 o                         
  -5  17   6          0.42         -2.27         2.27 o                         
  -4  17   6         53.38         45.26         2.98 o                         
  -3  17   6         33.38         37.91         2.12 o                         
  -2  17   6         26.34         31.53         1.49 o                         
  -1  17   6        536.09        519.74         6.55 o                         
   0  17   6        297.04        299.69         4.28 o                         
   1  17   6         61.30         58.39         2.38 o                         
   2  17   6          3.41          1.56         1.29 o                         
   3  17   6         73.95         64.45         2.29 o                         
   4  17   6         48.47         45.71         2.39 o                         
   5  17   6        235.27        247.24         5.57 o                         
   6  17   6        105.04        109.15         8.58 o                         
  -8  18   6         12.01         15.24         9.73 o                         
  -7  18   6         24.88         19.19         3.69 o                         
  -6  18   6         10.26         10.99         2.41 o                         
  -5  18   6         18.79         18.44         2.12 o                         
  -4  18   6         15.74         10.38         2.45 o                         
  -3  18   6        216.97        212.34         7.38 o                         
  -2  18   6          0.01          0.56         1.49 o                         
  -1  18   6          5.14          0.12         1.40 o                         
   0  18   6         13.02         10.06         1.30 o                         
   1  18   6          5.91          7.34         1.62 o                         
   2  18   6        196.64        206.65         4.17 o                         
   3  18   6         19.81         24.82         1.95 o                         
   4  18   6          2.53          0.98         1.27 o                         
   5  18   6          0.15         -1.46         1.46 o                         
   6  18   6         12.93         15.73         2.32 o                         
  -7  19   6         75.98         69.40         8.08 o                         
  -6  19   6         22.82         23.88         1.95 o                         
  -5  19   6         36.56         42.66         5.39 o                         
  -4  19   6          8.85         10.93         3.17 o                         
  -3  19   6         25.57         25.58         1.83 o                         
  -2  19   6          0.12          1.09         1.08 o                         
  -1  19   6        228.13        214.18         5.00 o                         
   0  19   6        232.75        224.46         4.30 o                         
   1  19   6          0.00         -1.03         1.03 o                         
   2  19   6         14.43          9.88         1.98 o                         
   3  19   6          3.68          0.98         1.68 o                         
   4  19   6        196.68        194.13         6.35 o                         
   5  19   6         37.33         40.66         2.49 o                         
   6  19   6         12.75         13.41         3.22 o                         
  -7  20   6          3.18          3.11         8.86 o                         
  -6  20   6          0.98         -2.04         2.74 o                         
  -5  20   6          0.15         13.30         6.68 o                         
  -4  20   6         92.53         88.90         3.11 o                         
  -3  20   6         12.82         10.67         1.53 o                         
  -2  20   6         12.15          6.23         1.68 o                         
  -1  20   6         56.12         65.42         2.58 o                         
   0  20   6          1.07         -0.51         1.14 o                         
   1  20   6         10.35          5.98         1.25 o                         
   2  20   6        240.07        246.32         4.87 o                         
   3  20   6          9.35          7.45         2.84 o                         
   4  20   6         24.55         28.18         2.48 o                         
   5  20   6         16.10         22.49         3.24 o                         
   6  20   6          1.03         -0.59         9.20 o                         
  -7  21   6          6.07          8.57         2.30 o                         
  -6  21   6         81.03         89.16         5.65 o                         
  -5  21   6          5.51          5.83         2.02 o                         
  -4  21   6         41.48         46.26         2.64 o                         
  -3  21   6         10.25         15.87         1.74 o                         
  -2  21   6         14.66         14.89         2.87 o                         
  -1  21   6          0.11          0.33         1.58 o                         
   0  21   6        161.82        165.55         6.43 o                         
   1  21   6          0.26         -1.54         1.94 o                         
   2  21   6          0.34         -1.19         1.19 o                         
   3  21   6         45.43         47.59         2.79 o                         
   4  21   6        165.72        169.55         5.97 o                         
   5  21   6         99.70        100.68         4.56 o                         
  -6  22   6          2.26          2.88         3.44 o                         
  -5  22   6          0.09          0.05         1.40 o                         
  -4  22   6         22.07         20.38         2.57 o                         
  -3  22   6         14.95         11.68         2.01 o                         
  -2  22   6         26.18         25.54         2.41 o                         
  -1  22   6        242.38        244.01         5.81 o                         
   0  22   6         25.16         28.20         2.48 o                         
   1  22   6         51.64         48.20         3.23 o                         
   2  22   6        137.36        126.40         3.84 o                         
   3  22   6          0.83         -2.20         4.16 o                         
   4  22   6          0.84         -1.12         1.45 o                         
   5  22   6         11.98         21.26         2.67 o                         
  -6  23   6         33.00         39.73        11.52 o                         
  -5  23   6         14.38          8.44         2.21 o                         
  -4  23   6          0.00         -1.68         1.68 o                         
  -3  23   6          2.81          1.17         1.50 o                         
  -2  23   6        114.87        112.93         4.62 o                         
  -1  23   6        181.67        185.17         6.41 o                         
   0  23   6         73.94         77.46         3.48 o                         
   1  23   6         21.11         19.41         3.83 o                         
   2  23   6         32.46         32.18         7.09 o                         
   3  23   6         15.97         19.05         2.17 o                         
   4  23   6          8.69          8.38         3.14 o                         
   5  23   6          9.95         10.05         2.30 o                         
  -5  24   6          1.39          0.64         5.37 o                         
  -4  24   6          2.58          0.92         3.17 o                         
  -3  24   6         83.84         91.16         3.49 o                         
  -2  24   6        104.46        109.32         4.17 o                         
  -1  24   6          0.02          1.10         2.16 o                         
   0  24   6         45.95         54.86         4.89 o                         
   1  24   6        125.15        121.41         9.97 o                         
   2  24   6         71.82         79.65         7.72 o                         
   3  24   6        113.64        110.32         4.40 o                         
   4  24   6         17.58         23.32        13.08 o                         
  -5  25   6         21.96         20.35         2.73 o                         
  -4  25   6          3.50          6.49         2.33 o                         
  -3  25   6          5.97          2.45         2.86 o                         
  -2  25   6          0.47          0.55         1.67 o                         
  -1  25   6          2.65          2.70         4.08 o                         
   0  25   6         53.69         59.01         8.10 o                         
   1  25   6         72.16         75.80         6.03 o                         
   2  25   6         40.51         44.03         3.60 o                         
   3  25   6         13.06          4.74         9.83 o                         
   4  25   6          0.04         -1.48         1.93 o                         
  -4  26   6          0.38          1.02         2.18 o                         
  -3  26   6         50.94         42.93         6.75 o                         
  -2  26   6         34.33         30.15         7.53 o                         
  -1  26   6         17.04         17.43         3.02 o                         
   0  26   6          0.71          0.08         3.99 o                         
   1  26   6         32.27         -5.82        18.78 o                         
   2  26   6         23.57         17.91         7.18 o                         
   3  26   6         48.21         44.83        29.94 o                         
  -3  27   6         33.34         36.41         3.36 o                         
  -2  27   6          4.44          7.18         1.91 o                         
  -1  27   6         93.41        101.79         8.95 o                         
   0  27   6         19.59         21.94         3.41 o                         
   1  27   6         43.58         36.86         2.89 o                         
   2  27   6          7.44         47.58        27.46 o                         
  -2  28   6         61.19         73.93         4.72 o                         
  -1  28   6         16.97        -15.87        22.79 o                         
   0  28   6          1.39         -1.77         8.61 o                         
   1  28   6         16.21         19.72         2.68 o                         
  -9   0   7        167.67        178.64        21.34 o                         
  -7   0   7        402.42        391.79        12.63 o                         
  -5   0   7         23.90         46.62         2.02 o                         
  -3   0   7       2642.12       2626.42        30.99 o                         
  -1   0   7        483.74        476.29         8.49 o                         
   1   0   7        306.82        360.39         5.65 o                         
   3   0   7        627.05        592.05        12.04 o                         
   5   0   7        723.95        742.08        21.70 o                         
   7   0   7        116.15        109.90         4.48 o                         
  -9   1   7        160.25        151.35         6.69 o                         
  -8   1   7        338.32        344.80         5.36 o                         
  -7   1   7        106.91        107.77         2.90 o                         
  -6   1   7        340.08        347.30         4.19 o                         
  -5   1   7        194.54        176.29         2.55 o                         
  -4   1   7        119.64        123.40         3.61 o                         
  -3   1   7       2155.02       2161.30        19.36 o                         
  -2   1   7        248.74        254.55         3.14 o                         
  -1   1   7       1521.25       1310.81        12.88 o                         
   0   1   7       3335.55       3444.91        36.36 o                         
   1   1   7        433.35        447.09         4.99 o                         
   2   1   7          0.17          1.60         0.90 o                         
   3   1   7        833.05        830.57        11.50 o                         
   4   1   7         10.91         15.41         1.06 o                         
   5   1   7          6.13          9.14         1.73 o                         
   6   1   7          1.88         -0.83         3.09 o                         
   7   1   7        145.28        179.98         4.28 o                         
   8   1   7         15.58         16.98         3.70 o                         
  -9   2   7          0.62          1.96         2.38 o                         
  -8   2   7          1.54          2.65         1.51 o                         
  -7   2   7         41.86         44.15         2.31 o                         
  -6   2   7         16.37         11.68         1.08 o                         
  -5   2   7        597.27        607.62         6.70 o                         
  -4   2   7         11.58         14.31         0.86 o                         
  -3   2   7        490.22        440.78         4.87 o                         
  -2   2   7         25.18         27.99         1.80 o                         
  -1   2   7        320.22        357.92         4.79 o                         
   0   2   7        277.66        240.75         3.36 o                         
   1   2   7       1755.60       1682.95        44.58 o                         
   2   2   7        166.25        185.65         2.76 o                         
   3   2   7          6.61          7.52         0.93 o                         
   4   2   7          4.69          7.50         0.78 o                         
   5   2   7        149.11        160.06         3.37 o                         
   6   2   7         37.79         37.68         2.21 o                         
   7   2   7         57.64         57.52         2.45 o                         
   8   2   7          7.09          5.83         1.32 o                         
  -9   3   7          9.69          9.36         1.37 o                         
  -8   3   7         76.98         83.06         3.43 o                         
  -7   3   7          8.95         10.81         1.05 o                         
  -6   3   7         92.53         85.64         2.16 o                         
  -5   3   7        375.63        405.45         4.91 o                         
  -4   3   7        370.32        415.18         4.80 o                         
  -3   3   7          0.22          0.50         0.57 o                         
  -2   3   7         13.33         13.35         1.00 o                         
  -1   3   7        461.05        460.55         5.88 o                         
   0   3   7       2342.29       2343.86        23.88 o                         
   1   3   7         98.79        101.59         3.42 o                         
   2   3   7       1612.07       1582.25        21.54 o                         
   3   3   7          7.47          5.29         0.68 o                         
   4   3   7        403.29        461.06         6.31 o                         
   5   3   7          2.68          0.63         0.76 o                         
   6   3   7          8.42          4.32         1.43 o                         
   7   3   7         24.95          6.13         5.55 o                         
   8   3   7        114.94        117.31         3.55 o                         
  -9   4   7         31.57         26.41         1.69 o                         
  -8   4   7         44.14         45.75         2.06 o                         
  -7   4   7         63.85         66.31         2.85 o                         
  -6   4   7         60.23         62.03         1.82 o                         
  -5   4   7        507.40        512.89         6.56 o                         
  -4   4   7        939.99        926.59         9.26 o                         
  -3   4   7        142.52        148.49         2.89 o                         
  -2   4   7        172.72        185.97         2.68 o                         
  -1   4   7        490.81        535.76         7.28 o                         
   0   4   7        480.20        436.57         5.60 o                         
   1   4   7        421.60        395.45         6.19 o                         
   2   4   7        802.20        788.14        13.66 o                         
   3   4   7         50.82         51.02         1.54 o                         
   4   4   7          0.54         -0.70         0.91 o                         
   5   4   7         15.51         16.06         1.08 o                         
   6   4   7        172.15        183.40         6.49 o                         
   7   4   7         47.59         47.41         2.59 o                         
   8   4   7          0.21          0.96         3.80 o                         
  -9   5   7          0.36         -0.11         1.16 o                         
  -8   5   7        176.56        180.10         4.26 o                         
  -7   5   7          0.03         -0.23         1.58 o                         
  -6   5   7        511.64        534.15         7.09 o                         
  -5   5   7        125.40        114.18         2.28 o                         
  -4   5   7        188.02        157.73         2.55 o                         
  -3   5   7         99.02         78.99         1.77 o                         
  -2   5   7         44.51         45.60         1.32 o                         
  -1   5   7       1055.36       1002.22         9.35 o                         
   0   5   7          7.51          9.25         0.85 o                         
   1   5   7        134.61        190.26         2.81 o                         
   2   5   7        483.21        452.07         7.15 o                         
   3   5   7         72.10         72.69         5.04 o                         
   4   5   7         67.03         58.02         1.67 o                         
   5   5   7          4.74          3.19         0.76 o                         
   6   5   7         55.85         56.81         2.41 o                         
   7   5   7         14.72         19.07         3.29 o                         
   8   5   7        187.26        190.18         4.68 o                         
  -9   6   7          1.64          3.23         1.67 o                         
  -8   6   7         12.25         10.87         1.57 o                         
  -7   6   7          0.63         -0.49         0.95 o                         
  -6   6   7         97.22        105.86         4.34 o                         
  -5   6   7         97.82         86.22         2.02 o                         
  -4   6   7        759.37        772.98         8.00 o                         
  -3   6   7         46.70         43.54         1.57 o                         
  -2   6   7          3.38          4.92         0.61 o                         
  -1   6   7         41.05         15.49         0.70 o                         
   0   6   7         23.53         16.08         0.91 o                         
   1   6   7        213.06        174.99         2.98 o                         
   2   6   7       1174.00       1117.80        12.66 o                         
   3   6   7        318.70        296.74         6.23 o                         
   4   6   7        381.91        389.76         6.43 o                         
   5   6   7          4.36          1.12         2.97 o                         
   6   6   7        627.92        679.18         8.59 o                         
   7   6   7          1.59          0.61         1.42 o                         
   8   6   7          1.86          0.76         1.65 o                         
  -9   7   7         44.39         33.02         4.59 o                         
  -8   7   7         92.29         92.66         2.90 o                         
  -7   7   7         32.89         28.99         1.58 o                         
  -6   7   7        154.22        163.66         2.91 o                         
  -5   7   7        375.63        335.96         5.29 o                         
  -4   7   7         35.38         33.61         1.50 o                         
  -3   7   7         60.24         92.59         1.78 o                         
  -2   7   7       1314.97       1215.40        11.44 o                         
  -1   7   7          6.42         12.47         0.68 o                         
   0   7   7         15.04          8.13         0.80 o                         
   1   7   7        202.87        173.87         2.79 o                         
   2   7   7          1.82          0.49         0.79 o                         
   3   7   7        524.88        526.98         9.06 o                         
   4   7   7        502.44        488.73         6.71 o                         
   5   7   7         54.83         62.83         1.97 o                         
   6   7   7          0.01          0.22         1.31 o                         
   7   7   7         47.96         61.28         2.21 o                         
   8   7   7         22.95         22.20         3.31 o                         
  -9   8   7         57.87         65.66         7.48 o                         
  -8   8   7         31.80         29.35         2.91 o                         
  -7   8   7          0.48          0.75         1.86 o                         
  -6   8   7         55.00         51.41         1.75 o                         
  -5   8   7        238.82        262.34         4.03 o                         
  -4   8   7        221.48        239.61         4.13 o                         
  -3   8   7          8.05         10.07         1.25 o                         
  -2   8   7        157.60        188.00         2.95 o                         
  -1   8   7        414.55        398.00         5.29 o                         
   0   8   7         94.03         89.59         2.95 o                         
   1   8   7        736.75        701.26         9.07 o                         
   2   8   7        722.15        659.81         7.95 o                         
   3   8   7          0.02         -0.17         0.49 o                         
   4   8   7          3.71          3.86         0.67 o                         
   5   8   7         38.27         47.24         1.31 o                         
   6   8   7         24.07         30.26         2.26 o                         
   7   8   7          1.21          2.91         2.96 o                         
   8   8   7         30.04         34.86         2.81 o                         
  -9   9   7         10.33         17.08        13.00 o                         
  -8   9   7          3.95          5.13         1.37 o                         
  -7   9   7         84.29         84.33         3.52 o                         
  -6   9   7         22.27         25.59         1.51 o                         
  -5   9   7        200.32        203.62         3.51 o                         
  -4   9   7         25.88         19.11         1.03 o                         
  -3   9   7        259.75        263.31         3.44 o                         
  -2   9   7         25.25         28.37         1.11 o                         
  -1   9   7       1702.34       1637.61        15.95 o                         
   0   9   7          0.17         -0.64         0.64 o                         
   1   9   7          7.63          3.22         0.80 o                         
   2   9   7         18.65         15.34         0.96 o                         
   3   9   7         52.80         50.05         1.79 o                         
   4   9   7        462.44        465.57         6.66 o                         
   5   9   7         35.86         35.04         1.74 o                         
   6   9   7          0.02         -0.04         2.06 o                         
   7   9   7         20.96         22.30         1.78 o                         
   8   9   7          4.89          4.54         2.24 o                         
  -9  10   7        101.24        100.69         8.05 o                         
  -8  10   7          0.72         -0.34         1.27 o                         
  -7  10   7          0.01         -1.69         2.04 o                         
  -6  10   7        115.55        104.16         2.93 o                         
  -5  10   7        204.21        202.76         3.53 o                         
  -4  10   7          0.17         -0.15         0.72 o                         
  -3  10   7          5.97          5.83         0.76 o                         
  -2  10   7         39.16         40.21         1.30 o                         
  -1  10   7        229.22        248.77         3.41 o                         
   0  10   7         73.05         52.57         1.64 o                         
   1  10   7       2495.77       2334.54        28.25 o                         
   2  10   7         40.02         43.50         1.62 o                         
   3  10   7        103.53        109.70         2.13 o                         
   4  10   7          2.00          1.32         0.68 o                         
   5  10   7        241.42        261.38         5.36 o                         
   6  10   7         16.17          8.97         2.50 o                         
   7  10   7        132.53        119.22         7.22 o                         
   8  10   7          5.84          7.25        13.05 o                         
  -9  11   7         30.13         19.18         7.41 o                         
  -8  11   7         32.13         27.95         5.53 o                         
  -7  11   7        203.53        212.82         9.23 o                         
  -6  11   7         27.61         26.38         2.15 o                         
  -5  11   7        218.21        222.42         3.46 o                         
  -4  11   7         10.95          2.91         1.24 o                         
  -3  11   7        213.64        188.17         2.88 o                         
  -2  11   7        398.29        364.40         4.36 o                         
  -1  11   7         16.22         12.69         0.84 o                         
   0  11   7        110.32        121.23         2.46 o                         
   1  11   7        286.77        271.13         4.92 o                         
   2  11   7         12.27          9.61         0.87 o                         
   3  11   7        306.74        304.26         4.47 o                         
   4  11   7         25.40         23.28         2.63 o                         
   5  11   7          3.69          3.55         0.76 o                         
   6  11   7          1.28         -0.05         2.26 o                         
   7  11   7         49.43         42.00         8.52 o                         
   8  11   7          0.09         -4.38        14.71 o                         
  -9  12   7         63.55         66.45        10.70 o                         
  -8  12   7         15.04         12.57         3.27 o                         
  -7  12   7          3.46          1.87         2.88 o                         
  -6  12   7         38.34         34.11         2.40 o                         
  -5  12   7        405.52        401.59         5.17 o                         
  -4  12   7        724.49        699.53         7.68 o                         
  -3  12   7       1329.29       1333.57        12.95 o                         
  -2  12   7          0.58         -0.66         0.66 o                         
  -1  12   7         16.33         13.77         0.94 o                         
   0  12   7          7.61         11.29         1.02 o                         
   1  12   7        365.36        311.66         6.79 o                         
   2  12   7         38.22         26.73         1.41 o                         
   3  12   7          3.90          3.95         0.83 o                         
   4  12   7        175.71        155.54         3.05 o                         
   5  12   7         18.10         17.68         1.34 o                         
   6  12   7         82.92         86.76         2.89 o                         
   7  12   7         21.04         21.75         3.69 o                         
  -9  13   7         25.30         28.87         4.39 o                         
  -8  13   7         14.27          8.09         1.87 o                         
  -7  13   7         71.06         63.78         3.92 o                         
  -6  13   7        376.53        360.16         7.08 o                         
  -5  13   7         47.81         56.24         2.14 o                         
  -4  13   7        284.11        263.49         3.87 o                         
  -3  13   7        689.80        744.26         8.00 o                         
  -2  13   7         13.09          3.25         0.90 o                         
  -1  13   7        733.58        755.66         8.43 o                         
   0  13   7         44.15         54.73         2.79 o                         
   1  13   7          0.21          0.82         0.77 o                         
   2  13   7         16.21         22.25         1.54 o                         
   3  13   7        469.04        433.89        10.78 o                         
   4  13   7        126.05        124.01         2.49 o                         
   5  13   7         49.16         46.51         1.83 o                         
   6  13   7         22.34         18.88         1.62 o                         
   7  13   7          0.27        -13.98        20.91 o                         
  -9  14   7          2.65         32.72        29.07 o                         
  -8  14   7          1.12          2.38         6.23 o                         
  -7  14   7         13.03         11.27         2.66 o                         
  -6  14   7          2.65          5.19         1.59 o                         
  -5  14   7         84.76         77.60         2.76 o                         
  -4  14   7        444.63        484.46         6.04 o                         
  -3  14   7         18.27         16.65         1.84 o                         
  -2  14   7          0.90         -0.12         0.77 o                         
  -1  14   7        446.53        416.99         5.33 o                         
   0  14   7        167.83        159.75         2.56 o                         
   1  14   7          1.09          2.02         1.37 o                         
   2  14   7          5.86          5.55         0.92 o                         
   3  14   7         57.54         61.63         3.22 o                         
   4  14   7         49.46         48.70         2.60 o                         
   5  14   7          2.87          5.33         1.22 o                         
   6  14   7         50.20         59.59         5.84 o                         
   7  14   7          0.26         56.19        16.88 o                         
  -8  15   7         50.77         53.63         9.79 o                         
  -7  15   7         72.71         67.03         3.94 o                         
  -6  15   7         13.91         16.19         1.72 o                         
  -5  15   7         50.77         53.68         2.70 o                         
  -4  15   7        478.25        466.20         6.57 o                         
  -3  15   7        108.11         87.63         2.13 o                         
  -2  15   7        877.32        874.16        10.91 o                         
  -1  15   7        146.30        150.12         2.79 o                         
   0  15   7        508.54        483.37         5.88 o                         
   1  15   7          7.25          7.42         1.26 o                         
   2  15   7         85.26         82.95         2.33 o                         
   3  15   7         11.99         10.63         2.06 o                         
   4  15   7        117.79        107.83         4.16 o                         
   5  15   7          3.27          3.51         0.92 o                         
   6  15   7         27.25         29.95         2.57 o                         
  -8  16   7         91.29         99.54        15.14 o                         
  -7  16   7         22.67         19.62         3.21 o                         
  -6  16   7          2.22          2.30         1.85 o                         
  -5  16   7         36.01         32.98         1.93 o                         
  -4  16   7         96.03         94.74         3.57 o                         
  -3  16   7         33.22         25.47         1.64 o                         
  -2  16   7        187.01        162.77         3.35 o                         
  -1  16   7          0.10         -1.09         1.09 o                         
   0  16   7          6.43         10.43         1.35 o                         
   1  16   7         50.37         50.49         2.40 o                         
   2  16   7          7.73          4.36         1.87 o                         
   3  16   7         27.32         21.71         1.80 o                         
   4  16   7        104.26        102.13         3.80 o                         
   5  16   7          3.89          6.86         2.06 o                         
   6  16   7        155.58        159.72        11.33 o                         
  -8  17   7        143.41        140.40        24.96 o                         
  -7  17   7        102.84         98.18         5.14 o                         
  -6  17   7        119.50        134.57         4.61 o                         
  -5  17   7          2.81          6.28         1.62 o                         
  -4  17   7          4.71          4.53         1.38 o                         
  -3  17   7        153.26        142.08         3.91 o                         
  -2  17   7        185.26        189.26         3.53 o                         
  -1  17   7        322.81        275.36         4.82 o                         
   0  17   7          3.83          3.54         1.08 o                         
   1  17   7        233.91        211.28         3.90 o                         
   2  17   7        190.31        172.75         4.15 o                         
   3  17   7         29.34          3.73         7.04 o                         
   4  17   7         18.71         15.21         1.34 o                         
   5  17   7          8.85         10.39         2.49 o                         
   6  17   7          7.42          3.57         7.51 o                         
  -8  18   7          6.69          0.47        18.21 o                         
  -7  18   7          1.11         -3.15         5.21 o                         
  -6  18   7        306.88        327.67         7.56 o                         
  -5  18   7         38.17         39.22         3.08 o                         
  -4  18   7         72.80         78.04         2.88 o                         
  -3  18   7         48.11         48.80         2.54 o                         
  -2  18   7         29.94         31.98         1.71 o                         
  -1  18   7         56.90         46.78         2.30 o                         
   0  18   7        209.27        201.12         3.34 o                         
   1  18   7          8.44          4.88         1.17 o                         
   2  18   7        209.17        193.08         4.04 o                         
   3  18   7          0.04          1.02         1.17 o                         
   4  18   7          0.16          0.10         1.92 o                         
   5  18   7         48.79         44.51         2.58 o                         
   6  18   7         90.49         98.57         4.48 o                         
  -7  19   7         48.51         56.55         7.90 o                         
  -6  19   7          5.76          2.93         2.19 o                         
  -5  19   7         64.63         85.75         3.44 o                         
  -4  19   7          8.15          8.51         1.89 o                         
  -3  19   7         39.60         37.67         2.46 o                         
  -2  19   7        107.11        111.59         2.86 o                         
  -1  19   7          1.34          0.96         1.16 o                         
   0  19   7          0.08          0.76         1.13 o                         
   1  19   7         80.68         88.03         3.58 o                         
   2  19   7          2.50          2.03         1.47 o                         
   3  19   7        230.66        217.76         4.44 o                         
   4  19   7          4.40          1.34         3.21 o                         
   5  19   7          1.55          1.77         4.17 o                         
   6  19   7         12.41         16.11         2.17 o                         
  -7  20   7          0.18         -3.01         3.01 o                         
  -6  20   7         54.30         57.04         3.32 o                         
  -5  20   7         87.39         84.54         6.64 o                         
  -4  20   7          1.69          2.06         1.48 o                         
  -3  20   7         15.90         19.60         1.81 o                         
  -2  20   7          1.26          2.69         1.40 o                         
  -1  20   7         14.65         15.52         1.59 o                         
   0  20   7          9.66          9.01         1.75 o                         
   1  20   7         86.50         80.91         2.70 o                         
   2  20   7          8.44          7.68         1.38 o                         
   3  20   7        104.56        109.60         3.69 o                         
   4  20   7          6.18          2.23         1.95 o                         
   5  20   7         98.17        103.36         5.41 o                         
  -7  21   7         58.88        -12.90        27.89 o                         
  -6  21   7          9.23         10.39         2.39 o                         
  -5  21   7         19.13         24.45         2.66 o                         
  -4  21   7         14.33         15.73         3.20 o                         
  -3  21   7         86.41         83.74         5.44 o                         
  -2  21   7         10.69         11.08         1.69 o                         
  -1  21   7         25.55         22.51         2.10 o                         
   0  21   7         10.43          7.67         0.91 o                         
   1  21   7          1.43         -0.93         2.70 o                         
   2  21   7         27.50         29.16         3.21 o                         
   3  21   7         46.82         49.42         4.79 o                         
   4  21   7        104.10         98.29        11.16 o                         
   5  21   7          2.77         10.95        10.73 o                         
  -6  22   7          0.26         -0.39         2.14 o                         
  -5  22   7        111.77        109.62         9.09 o                         
  -4  22   7         12.98         10.33         3.12 o                         
  -3  22   7         42.39         44.95         3.28 o                         
  -2  22   7         56.09         60.29         5.15 o                         
  -1  22   7         55.34         56.17         4.85 o                         
   0  22   7         44.95         34.66         2.56 o                         
   1  22   7         80.18         80.48         6.79 o                         
   2  22   7        160.48        158.14         4.93 o                         
   3  22   7          2.53          2.95         2.79 o                         
   4  22   7         67.34         74.74         9.65 o                         
   5  22   7        105.32        107.62         5.01 o                         
  -6  23   7         17.39         18.29         6.67 o                         
  -5  23   7          3.54          5.22         2.59 o                         
  -4  23   7          5.29          3.73         4.88 o                         
  -3  23   7         15.67          7.92         2.91 o                         
  -2  23   7         47.59         44.13         3.88 o                         
  -1  23   7         40.93         37.91         4.37 o                         
   0  23   7          3.64          4.01         2.54 o                         
   1  23   7          2.19          0.71         1.73 o                         
   2  23   7        230.49        234.53         7.28 o                         
   3  23   7         39.34         40.36         2.93 o                         
   4  23   7          7.08          7.12         2.18 o                         
  -5  24   7         28.86         27.91         7.54 o                         
  -4  24   7         10.75         11.33         4.27 o                         
  -3  24   7          9.62          6.58         1.74 o                         
  -2  24   7          8.90         10.06         1.88 o                         
  -1  24   7         97.73         96.82         5.52 o                         
   0  24   7         18.95         16.89         3.86 o                         
   1  24   7         63.87         68.78         6.63 o                         
   2  24   7         34.57         30.31         4.60 o                         
   3  24   7          1.37          1.01         5.44 o                         
   4  24   7         72.81         76.40         4.84 o                         
  -5  25   7         12.47         16.13         3.77 o                         
  -4  25   7         15.46         15.18         5.42 o                         
  -3  25   7          0.06          1.22         3.80 o                         
  -2  25   7         70.85         69.99         3.46 o                         
  -1  25   7         40.18         39.77         3.58 o                         
   0  25   7        109.97        112.45         7.84 o                         
   1  25   7          0.01         -0.98         1.85 o                         
   2  25   7          3.55          0.62         9.91 o                         
   3  25   7         10.35         12.47         2.67 o                         
  -4  26   7         47.96         55.19         4.02 o                         
  -3  26   7          1.79         -1.14         5.97 o                         
  -2  26   7         38.39         33.59         5.89 o                         
  -1  26   7          3.16          3.98         5.02 o                         
   0  26   7        276.16        295.31         7.80 o                         
   1  26   7          0.65          3.56         4.36 o                         
   2  26   7         17.76         14.19         3.59 o                         
  -3  27   7          1.97          0.82         2.19 o                         
  -2  27   7          0.61         -0.09         2.16 o                         
  -1  27   7          1.51          0.69         5.22 o                         
   0  27   7         35.98         39.20         4.74 o                         
   1  27   7         61.68         65.73         6.40 o                         
  -8   0   8        149.99        168.03         5.17 o                         
  -6   0   8        519.79        564.35        13.08 o                         
  -4   0   8         24.69         28.31         2.52 o                         
  -2   0   8       3391.99       3338.48        46.47 o                         
   0   0   8       3159.43       3465.79        51.57 o                         
   2   0   8        338.76        331.28         7.54 o                         
   4   0   8        355.23        348.89         8.07 o                         
   6   0   8        101.85        105.52         4.18 o                         
   8   0   8         41.76         43.76         7.81 o                         
  -9   1   8         51.17         41.96         2.26 o                         
  -8   1   8          3.12          3.61         1.38 o                         
  -7   1   8        467.83        487.47         6.13 o                         
  -6   1   8          1.52          4.27         0.87 o                         
  -5   1   8        344.78        378.36         5.31 o                         
  -4   1   8        921.31        909.69         9.18 o                         
  -3   1   8        442.13        419.23         4.72 o                         
  -2   1   8       1132.06       1223.96        15.13 o                         
  -1   1   8        422.48        406.64         4.68 o                         
   0   1   8        681.46        698.18         6.75 o                         
   1   1   8         82.93         77.61         1.48 o                         
   2   1   8        934.02        847.36        10.36 o                         
   3   1   8         91.17         92.83         3.16 o                         
   4   1   8         64.74         58.89         1.82 o                         
   5   1   8          7.31         12.42         1.07 o                         
   6   1   8        242.74        270.09         5.20 o                         
   7   1   8         12.42         12.91         2.32 o                         
   8   1   8         56.17         53.57         6.22 o                         
  -9   2   8         52.75         49.65         3.26 o                         
  -8   2   8         24.79         23.19         2.25 o                         
  -7   2   8        240.86        245.20         5.60 o                         
  -6   2   8        103.54        109.30         2.44 o                         
  -5   2   8       1018.93       1024.31        10.58 o                         
  -4   2   8        160.23        169.16         3.21 o                         
  -3   2   8        235.31        228.37         3.29 o                         
  -2   2   8        283.80        265.24         3.39 o                         
  -1   2   8       1764.38       1645.69        16.90 o                         
   0   2   8        593.90        577.36         6.77 o                         
   1   2   8        347.88        413.62         7.36 o                         
   2   2   8        176.03        180.74         3.00 o                         
   3   2   8        181.83        175.55         3.25 o                         
   4   2   8        436.69        405.76         8.20 o                         
   5   2   8         30.15         32.77         1.59 o                         
   6   2   8         20.34         21.28         1.51 o                         
   7   2   8         34.61         41.82         4.03 o                         
   8   2   8         34.29         40.84         5.09 o                         
  -9   3   8        223.11        231.01         9.77 o                         
  -8   3   8        156.25        154.95         6.48 o                         
  -7   3   8        145.59        148.63         2.90 o                         
  -6   3   8          0.45          0.48         0.98 o                         
  -5   3   8        171.33        170.47         2.86 o                         
  -4   3   8        454.75        472.83         5.90 o                         
  -3   3   8         63.32         67.69         3.13 o                         
  -2   3   8        183.95        197.71         2.85 o                         
  -1   3   8        157.04        229.37         3.51 o                         
   0   3   8        183.40        148.02         2.64 o                         
   1   3   8         42.84         22.56         1.12 o                         
   2   3   8        735.83        738.74         9.59 o                         
   3   3   8        658.61        672.67        11.73 o                         
   4   3   8          1.28          1.24         0.69 o                         
   5   3   8         21.17         17.62         2.04 o                         
   6   3   8          8.68         10.17         2.30 o                         
   7   3   8          1.86          0.26         1.55 o                         
   8   3   8          0.20         -2.49         3.59 o                         
  -9   4   8          5.32          4.96         2.57 o                         
  -8   4   8         55.26         58.53         2.38 o                         
  -7   4   8         64.96         63.58         2.30 o                         
  -6   4   8          4.84          6.84         0.96 o                         
  -5   4   8        170.02        155.95         4.42 o                         
  -4   4   8         88.71        109.14         2.16 o                         
  -3   4   8       1199.86       1291.59        15.29 o                         
  -2   4   8        202.81        234.54         3.77 o                         
  -1   4   8       1471.55       1421.63        26.27 o                         
   0   4   8        206.75        173.34         2.69 o                         
   1   4   8         22.40         20.69         1.03 o                         
   2   4   8        508.83        509.74         9.66 o                         
   3   4   8       1414.67       1470.54        17.91 o                         
   4   4   8        190.66        190.66         3.34 o                         
   5   4   8        426.06        426.64         7.81 o                         
   6   4   8          5.00          7.46         1.13 o                         
   7   4   8         17.78         11.62         1.40 o                         
   8   4   8          0.44          0.99         2.68 o                         
  -9   5   8         42.52         49.04         3.46 o                         
  -8   5   8          4.12          3.75         1.28 o                         
  -7   5   8         26.76         34.22         3.01 o                         
  -6   5   8        219.68        202.24         3.92 o                         
  -5   5   8        541.01        547.38         6.48 o                         
  -4   5   8        175.03        187.93         2.86 o                         
  -3   5   8       2317.37       2273.63        21.89 o                         
  -2   5   8        185.04        149.97         2.50 o                         
  -1   5   8          6.28         10.27         1.05 o                         
   0   5   8         15.95         18.36         1.62 o                         
   1   5   8       2019.91       1928.81        21.33 o                         
   2   5   8        229.85        203.06         5.73 o                         
   3   5   8        375.76        373.89        12.04 o                         
   4   5   8        679.58        663.81         9.99 o                         
   5   5   8          0.04          0.24         1.89 o                         
   6   5   8         75.47         70.08         2.39 o                         
   7   5   8        104.59         99.39         3.23 o                         
   8   5   8          0.30          1.92         1.12 o                         
  -9   6   8          6.87          3.48         2.43 o                         
  -8   6   8         29.16         22.03         2.09 o                         
  -7   6   8         36.14         42.10         2.01 o                         
  -6   6   8         29.36         20.33         1.90 o                         
  -5   6   8        659.93        668.66         7.40 o                         
  -4   6   8         58.36         44.01         2.35 o                         
  -3   6   8         15.35         15.13         1.31 o                         
  -2   6   8        268.95        283.34         3.84 o                         
  -1   6   8        252.25        239.13         3.15 o                         
   0   6   8          5.07          4.30         0.64 o                         
   1   6   8       1198.26       1146.60        13.01 o                         
   2   6   8        445.49        472.81         6.48 o                         
   3   6   8        156.96        168.47         4.93 o                         
   4   6   8         23.29         27.22         3.94 o                         
   5   6   8         45.48         49.60         2.00 o                         
   6   6   8          0.32         -0.78         1.35 o                         
   7   6   8          0.44          1.43         4.19 o                         
   8   6   8         58.68         66.56         3.47 o                         
  -9   7   8         33.11         22.44         3.90 o                         
  -8   7   8         11.20         14.84         2.01 o                         
  -7   7   8         45.81         52.28         2.14 o                         
  -6   7   8          3.03          0.65         0.85 o                         
  -5   7   8        331.63        328.79         4.78 o                         
  -4   7   8        705.16        690.61         8.06 o                         
  -3   7   8       1031.58       1000.39        10.67 o                         
  -2   7   8        187.50        224.83         2.97 o                         
  -1   7   8        641.62        747.25         7.37 o                         
   0   7   8         89.60         93.62         1.97 o                         
   1   7   8       2659.64       2608.78        28.00 o                         
   2   7   8         13.66         15.93         1.27 o                         
   3   7   8         19.69         14.02         1.22 o                         
   4   7   8          9.60          6.26         3.44 o                         
   5   7   8         32.16         31.42         1.40 o                         
   6   7   8          4.42          5.97         0.95 o                         
   7   7   8        185.38        186.73         7.64 o                         
   8   7   8          0.38          1.88         1.34 o                         
  -9   8   8          2.13          2.56         2.90 o                         
  -8   8   8         52.15         61.51         6.99 o                         
  -7   8   8         17.31         20.13         2.78 o                         
  -6   8   8         49.92         42.76         2.28 o                         
  -5   8   8        174.90        187.28         3.79 o                         
  -4   8   8        285.02        263.24         3.98 o                         
  -3   8   8         37.18         22.69         1.11 o                         
  -2   8   8        244.69        259.08         3.32 o                         
  -1   8   8        482.72        475.85         5.31 o                         
   0   8   8       2091.99       2131.27        23.67 o                         
   1   8   8        218.50        200.41         3.30 o                         
   2   8   8        945.11        929.29        10.84 o                         
   3   8   8         14.05         17.43         1.74 o                         
   4   8   8         36.49         33.39         2.05 o                         
   5   8   8        193.80        197.00         5.14 o                         
   6   8   8         24.62         28.06         3.45 o                         
   7   8   8         23.73         23.32         2.57 o                         
   8   8   8          0.88          1.87         1.26 o                         
  -9   9   8         37.86         38.96        10.47 o                         
  -8   9   8         68.73         62.87         3.83 o                         
  -7   9   8         72.80         80.31         2.93 o                         
  -6   9   8         17.23         13.10         1.53 o                         
  -5   9   8          9.50          9.90         1.58 o                         
  -4   9   8        657.48        672.22         7.98 o                         
  -3   9   8        139.48        143.77         2.41 o                         
  -2   9   8         65.42         66.00         1.58 o                         
  -1   9   8          3.64          2.16         1.12 o                         
   0   9   8       2209.18       2155.54        24.03 o                         
   1   9   8         19.01         20.00         1.18 o                         
   2   9   8       2187.49       2119.06        23.13 o                         
   3   9   8          2.10          1.01         0.72 o                         
   4   9   8          6.31          5.24         1.66 o                         
   5   9   8         44.99         43.99         6.87 o                         
   6   9   8        119.36        139.97         9.20 o                         
   7   9   8          1.55         -2.42         2.78 o                         
  -9  10   8          5.07         -3.41         9.29 o                         
  -8  10   8         29.94         29.04         3.35 o                         
  -7  10   8         23.45         16.14         1.91 o                         
  -6  10   8        111.11        109.56         4.65 o                         
  -5  10   8          2.34          1.77         1.30 o                         
  -4  10   8         87.45         82.77         2.02 o                         
  -3  10   8         74.72         68.71         1.75 o                         
  -2  10   8          0.92          0.15         0.65 o                         
  -1  10   8        160.22        147.18         2.42 o                         
   0  10   8        292.97        310.84         4.45 o                         
   1  10   8        350.37        397.92         5.86 o                         
   2  10   8         46.34         43.65         4.25 o                         
   3  10   8         42.54         38.74         1.38 o                         
   4  10   8        345.95        340.65         5.24 o                         
   5  10   8          0.33          0.24         0.80 o                         
   6  10   8         45.60         56.01         7.09 o                         
   7  10   8         10.79          0.68         8.32 o                         
  -9  11   8         15.01         19.47        13.23 o                         
  -8  11   8        110.42        109.41         9.65 o                         
  -7  11   8          7.79          5.12         3.53 o                         
  -6  11   8          1.24          0.59         1.88 o                         
  -5  11   8         26.27         26.91         1.46 o                         
  -4  11   8        619.67        662.36         7.39 o                         
  -3  11   8        208.68        233.16         3.45 o                         
  -2  11   8       1069.30       1006.19        10.02 o                         
  -1  11   8         31.60         22.23         1.27 o                         
   0  11   8          6.11          6.57         1.59 o                         
   1  11   8        141.61        125.21         4.16 o                         
   2  11   8        885.24        850.03        10.40 o                         
   3  11   8         78.36         91.89         4.43 o                         
   4  11   8         23.60         26.59         1.26 o                         
   5  11   8         43.50         52.15         4.88 o                         
   6  11   8         30.35         31.92         3.14 o                         
   7  11   8          3.27          5.71        10.21 o                         
  -9  12   8         37.34         10.84        17.68 o                         
  -8  12   8         34.67         34.33         3.62 o                         
  -7  12   8          0.02          3.59         1.54 o                         
  -6  12   8        138.07        148.55         6.15 o                         
  -5  12   8         65.46         63.46         2.19 o                         
  -4  12   8        216.45        210.83         3.40 o                         
  -3  12   8          0.81          0.30         0.89 o                         
  -2  12   8        906.76        940.89        10.25 o                         
  -1  12   8          5.76          6.28         0.94 o                         
   0  12   8        654.40        602.87         7.54 o                         
   1  12   8        292.07        295.89         5.36 o                         
   2  12   8         66.45         64.88         1.98 o                         
   3  12   8          3.71          2.15         0.94 o                         
   4  12   8        269.26        273.40         4.62 o                         
   5  12   8         44.96         46.03         4.78 o                         
   6  12   8         11.42          7.08         3.85 o                         
   7  12   8          2.16          2.95        13.79 o                         
  -9  13   8         48.66         58.07         6.25 o                         
  -8  13   8         40.11         21.64         8.77 o                         
  -7  13   8          8.54          8.16         1.70 o                         
  -6  13   8         11.62         11.34         2.39 o                         
  -5  13   8         83.72         86.52         2.88 o                         
  -4  13   8         26.04         24.38         1.51 o                         
  -3  13   8        811.84        831.12         8.79 o                         
  -2  13   8         39.66         40.36         2.04 o                         
  -1  13   8        134.97        122.33         2.34 o                         
   0  13   8         16.29         14.13         1.16 o                         
   1  13   8        121.42        114.06         3.38 o                         
   2  13   8        180.41        170.58         3.35 o                         
   3  13   8         21.07         21.53         1.25 o                         
   4  13   8         99.87        104.79         3.98 o                         
   5  13   8         10.96          8.58         1.02 o                         
   6  13   8         16.16          3.59         8.93 o                         
   7  13   8         26.20         34.51        16.02 o                         
  -8  14   8          0.00         -1.49         6.59 o                         
  -7  14   8         44.21         39.52         3.76 o                         
  -6  14   8        257.95        259.67         6.08 o                         
  -5  14   8        216.61        234.30         4.79 o                         
  -4  14   8        194.53        184.55         3.59 o                         
  -3  14   8         83.37         88.77         2.87 o                         
  -2  14   8          1.32          1.36         0.89 o                         
  -1  14   8        478.95        479.36         5.97 o                         
   0  14   8        111.95         95.21         2.45 o                         
   1  14   8         52.10         51.34         2.06 o                         
   2  14   8         14.44         11.33         1.90 o                         
   3  14   8        243.65        222.36         4.31 o                         
   4  14   8         16.32         16.65         1.89 o                         
   5  14   8        165.89        169.07         5.29 o                         
   6  14   8          6.93         21.89         9.57 o                         
  -8  15   8         43.55         36.05         4.23 o                         
  -7  15   8          2.29          4.40         2.65 o                         
  -6  15   8        117.96        122.76         4.26 o                         
  -5  15   8          8.02         10.01         2.34 o                         
  -4  15   8          0.06         -1.57         1.92 o                         
  -3  15   8        235.39        255.52         4.20 o                         
  -2  15   8          0.05          0.03         0.94 o                         
  -1  15   8         37.55         40.23         1.62 o                         
   0  15   8          4.58          1.72         0.99 o                         
   1  15   8        102.65        108.34         3.62 o                         
   2  15   8          1.33          2.85         3.00 o                         
   3  15   8        254.56        243.31         5.32 o                         
   4  15   8         32.42         29.93         1.56 o                         
   5  15   8          3.60          0.63         1.56 o                         
   6  15   8         12.15         16.47        11.01 o                         
  -8  16   8          1.28          0.62         3.21 o                         
  -7  16   8        149.62        140.10         7.89 o                         
  -6  16   8         55.73         51.24         3.34 o                         
  -5  16   8         77.73         96.87         3.15 o                         
  -4  16   8         22.91         24.25         1.98 o                         
  -3  16   8        152.30        150.71         3.26 o                         
  -2  16   8          0.05         -1.02         1.02 o                         
  -1  16   8        817.71        792.94         9.14 o                         
   0  16   8          0.12         -0.14         1.00 o                         
   1  16   8         65.88         63.36         2.44 o                         
   2  16   8          6.77          4.66         2.43 o                         
   3  16   8        154.82        145.12         5.56 o                         
   4  16   8          5.69          4.89         2.91 o                         
   5  16   8         47.11         47.54         2.14 o                         
   6  16   8          2.86         -5.77        16.75 o                         
  -8  17   8         53.74         -7.72        26.69 o                         
  -7  17   8          8.04         11.17         2.19 o                         
  -6  17   8         43.38         43.02         3.44 o                         
  -5  17   8        174.37        163.93         6.63 o                         
  -4  17   8        167.81        166.94         5.05 o                         
  -3  17   8        346.91        341.92         5.24 o                         
  -2  17   8         32.68         32.78         2.04 o                         
  -1  17   8        139.33        139.20         3.39 o                         
   0  17   8          9.93          6.36         1.98 o                         
   1  17   8         14.17         19.19         1.46 o                         
   2  17   8         66.75         78.72         2.48 o                         
   3  17   8         70.17         60.93         4.28 o                         
   4  17   8         13.29         10.48         1.88 o                         
   5  17   8         27.99         30.18         3.11 o                         
  -7  18   8         44.47         36.47         4.52 o                         
  -6  18   8        124.76        137.75         4.05 o                         
  -5  18   8         20.51         22.45         4.43 o                         
  -4  18   8          8.55         12.26         2.28 o                         
  -3  18   8         10.11         10.63         1.89 o                         
  -2  18   8        399.58        390.03         5.89 o                         
  -1  18   8         41.19         39.61         2.04 o                         
   0  18   8        329.05        306.47         5.36 o                         
   1  18   8          1.64          2.14         1.19 o                         
   2  18   8         14.63         11.89         1.93 o                         
   3  18   8         39.52         34.23         2.67 o                         
   4  18   8          2.53          2.40         2.19 o                         
   5  18   8          0.54          0.64         1.64 o                         
   6  18   8         10.94         17.44         1.98 o                         
  -7  19   8         58.75         62.05        17.21 o                         
  -6  19   8         31.52         29.40         4.84 o                         
  -5  19   8         60.44         68.69         3.72 o                         
  -4  19   8         77.00         72.90         2.94 o                         
  -3  19   8         11.73         14.40         1.70 o                         
  -2  19   8         64.61         55.39         2.43 o                         
  -1  19   8          5.90          3.36         1.25 o                         
   0  19   8          2.54          0.81         1.14 o                         
   1  19   8         58.65         53.98         3.10 o                         
   2  19   8          9.72         13.64         2.16 o                         
   3  19   8          4.59          3.88         2.95 o                         
   4  19   8         76.09         85.20         4.62 o                         
   5  19   8          0.24          0.85         7.10 o                         
  -7  20   8          0.35         22.22        23.97 o                         
  -6  20   8         18.90         19.61         2.77 o                         
  -5  20   8          1.83          2.10         1.88 o                         
  -4  20   8         11.67         13.33         2.14 o                         
  -3  20   8          5.34          5.53         3.49 o                         
  -2  20   8        212.89        205.19         4.67 o                         
  -1  20   8          5.60         10.53         2.84 o                         
   0  20   8         70.78         72.71         4.05 o                         
   1  20   8          1.34          0.67         2.40 o                         
   2  20   8         67.26         67.19         6.04 o                         
   3  20   8          0.16         -1.63         2.25 o                         
   4  20   8        236.75        252.00         6.14 o                         
   5  20   8         44.57         51.17         3.61 o                         
  -6  21   8          8.56          6.40         3.73 o                         
  -5  21   8         19.94         17.41         3.18 o                         
  -4  21   8        148.77        156.16         4.17 o                         
  -3  21   8          1.19          1.28         2.77 o                         
  -2  21   8         13.82         15.29         2.14 o                         
  -1  21   8          7.84          6.20         3.77 o                         
   0  21   8        315.07        315.00        10.03 o                         
   1  21   8         11.67         12.20         4.84 o                         
   2  21   8        115.21        115.98         3.54 o                         
   3  21   8        154.00        152.86         3.98 o                         
   4  21   8         10.44          0.08        13.44 o                         
   5  21   8         68.62         92.90         4.66 o                         
  -6  22   8         33.60         30.28         4.13 o                         
  -5  22   8          2.05          1.37         1.58 o                         
  -4  22   8         50.35         52.88         3.09 o                         
  -3  22   8          0.50         13.22         7.75 o                         
  -2  22   8         28.52         27.11         4.61 o                         
  -1  22   8         15.59          9.20         2.82 o                         
   0  22   8         87.22         93.66         6.14 o                         
   1  22   8         17.67         18.15         4.55 o                         
   2  22   8        174.23        164.09         5.03 o                         
   3  22   8         98.84        105.28         4.03 o                         
   4  22   8         11.72          7.75         2.15 o                         
  -5  23   8         42.48         36.53         3.16 o                         
  -4  23   8         72.96         73.28         4.23 o                         
  -3  23   8          4.90          6.69         2.02 o                         
  -2  23   8         81.55         77.11         3.45 o                         
  -1  23   8         12.16         10.94         2.74 o                         
   0  23   8         43.47         51.20         5.76 o                         
   1  23   8         11.32          9.25         2.49 o                         
   2  23   8         42.00         44.29         3.02 o                         
   3  23   8          0.21         -1.51         1.51 o                         
   4  23   8          1.90          3.14         1.91 o                         
  -5  24   8         26.15         23.97         3.23 o                         
  -4  24   8          7.71          4.01         3.82 o                         
  -3  24   8          0.26         -0.05         2.88 o                         
  -2  24   8          2.49          1.47         1.98 o                         
  -1  24   8        119.48        144.89         4.39 o                         
   0  24   8          3.58          0.31         3.82 o                         
   1  24   8        307.19        329.19        10.93 o                         
   2  24   8          9.42         -3.45        22.41 o                         
   3  24   8          9.86         10.60         2.39 o                         
  -4  25   8         12.09         12.14         4.55 o                         
  -3  25   8         10.88          5.11         3.53 o                         
  -2  25   8          0.90         -0.48         2.48 o                         
  -1  25   8         16.82         16.58         3.92 o                         
   0  25   8          3.37          0.81         5.24 o                         
   1  25   8        263.51        289.44        14.06 o                         
   2  25   8          8.33         10.42         2.20 o                         
  -3  26   8          0.18         -2.83         4.72 o                         
  -2  26   8          0.04         21.24        20.88 o                         
  -1  26   8          3.82          2.25         4.55 o                         
   0  26   8          2.32         -0.25         3.99 o                         
   1  26   8          1.27          2.98         4.76 o                         
  -2  27   8         27.53        -13.05        25.16 o                         
  -1  27   8         24.94         30.28         2.58 o                         
   0  27   8          5.76          9.33         2.31 o                         
  -9   0   9        112.36        118.43        10.10 o                         
  -7   0   9         82.62         87.63         4.12 o                         
  -5   0   9        108.56         93.63         3.74 o                         
  -3   0   9       3310.31       3227.87        37.96 o                         
  -1   0   9       1051.88       1169.24        14.96 o                         
   1   0   9        216.59        154.10         3.50 o                         
   3   0   9        822.67        862.87        17.17 o                         
   5   0   9        119.06         91.83         3.60 o                         
   7   0   9         45.29         33.53         3.21 o                         
  -9   1   9        141.78        130.16         8.96 o                         
  -8   1   9        302.31        300.01         6.16 o                         
  -7   1   9         12.46         17.99         1.49 o                         
  -6   1   9        460.25        441.82         5.86 o                         
  -5   1   9        122.32        144.97         3.32 o                         
  -4   1   9          8.22         10.09         1.09 o                         
  -3   1   9        278.46        324.63         3.70 o                         
  -2   1   9          5.31          7.11         0.94 o                         
  -1   1   9        312.42        295.70         3.58 o                         
   0   1   9          1.15          5.64         0.83 o                         
   1   1   9        259.42        278.99         4.07 o                         
   2   1   9          3.69          4.20         0.78 o                         
   3   1   9         30.06         30.87         1.46 o                         
   4   1   9          8.57          4.56         0.85 o                         
   5   1   9        237.94        234.44         4.45 o                         
   6   1   9         35.31         28.98         3.09 o                         
   7   1   9         79.16         80.64         3.51 o                         
   8   1   9         83.65         88.37         4.55 o                         
  -9   2   9         32.24         36.61         3.34 o                         
  -8   2   9         13.56         14.16         1.46 o                         
  -7   2   9         64.64         72.23         3.52 o                         
  -6   2   9          0.32          0.79         0.94 o                         
  -5   2   9         14.93         14.70         1.39 o                         
  -4   2   9       1389.36       1415.96        13.63 o                         
  -3   2   9        325.71        304.21         4.04 o                         
  -2   2   9        352.16        328.58         4.66 o                         
  -1   2   9          1.94          0.51         0.81 o                         
   0   2   9        105.35        125.88         2.10 o                         
   1   2   9        319.26        322.17         5.26 o                         
   2   2   9        767.61        794.89        12.06 o                         
   3   2   9        410.09        419.70         7.33 o                         
   4   2   9        212.93        197.60         3.74 o                         
   5   2   9         29.50         27.59         1.55 o                         
   6   2   9          1.80         -1.82         2.98 o                         
   7   2   9         63.29         66.83         3.11 o                         
   8   2   9          9.17          5.45         1.27 o                         
  -9   3   9         22.12         17.61         1.88 o                         
  -8   3   9          0.39         -1.52         1.52 o                         
  -7   3   9         50.39         50.62         2.02 o                         
  -6   3   9        108.63        116.58         2.56 o                         
  -5   3   9        845.91        876.30         9.26 o                         
  -4   3   9       1451.79       1467.97        15.11 o                         
  -3   3   9         20.90         31.36         1.41 o                         
  -2   3   9          0.58          0.37         1.49 o                         
  -1   3   9         21.99         12.13         1.60 o                         
   0   3   9        248.72        262.05         3.76 o                         
   1   3   9        128.63        126.07         2.64 o                         
   2   3   9         60.27         59.08         1.71 o                         
   3   3   9        112.15         99.84         2.44 o                         
   4   3   9        668.98        656.70        10.99 o                         
   5   3   9        436.77        416.88         6.50 o                         
   6   3   9        267.63        280.81         7.31 o                         
   7   3   9        102.62         91.54         5.43 o                         
   8   3   9          6.07          3.14         1.14 o                         
  -9   4   9         16.78         40.39        10.37 o                         
  -8   4   9         65.42         71.52         2.94 o                         
  -7   4   9         33.38         39.54         2.57 o                         
  -6   4   9        468.15        449.94         5.79 o                         
  -5   4   9         89.72         95.96         2.35 o                         
  -4   4   9         62.71         60.74         2.31 o                         
  -3   4   9         27.84         37.15         1.61 o                         
  -2   4   9         11.06          3.09         1.14 o                         
  -1   4   9          4.42          7.69         0.87 o                         
   0   4   9         45.06         36.10         1.47 o                         
   1   4   9         40.36         30.09         1.70 o                         
   2   4   9        855.53        869.64        11.35 o                         
   3   4   9          0.04          0.08         1.64 o                         
   4   4   9          0.18          0.55         0.71 o                         
   5   4   9         11.28          7.48         1.01 o                         
   6   4   9        102.66        106.20         6.39 o                         
   7   4   9         42.99         48.53         2.23 o                         
   8   4   9         29.03         26.45         2.53 o                         
  -9   5   9         13.03         16.25         2.95 o                         
  -8   5   9          0.59         -1.31         1.31 o                         
  -7   5   9          2.04          0.37         1.33 o                         
  -6   5   9         25.29         22.06         1.28 o                         
  -5   5   9         38.68         45.67         1.69 o                         
  -4   5   9        185.46        194.34         4.56 o                         
  -3   5   9        456.65        445.57         5.71 o                         
  -2   5   9       1321.48       1303.16        13.16 o                         
  -1   5   9         12.15         13.65         1.94 o                         
   0   5   9       2581.64       2560.96        24.16 o                         
   1   5   9         46.95         47.46         2.90 o                         
   2   5   9       1077.34       1059.15        13.72 o                         
   3   5   9         32.92         38.91         1.95 o                         
   4   5   9         43.38         34.03         1.25 o                         
   5   5   9          1.06          0.34         2.36 o                         
   6   5   9         68.87         61.79         6.37 o                         
   7   5   9          0.50         21.79        12.28 o                         
  -9   6   9          3.86          3.32         2.94 o                         
  -8   6   9         72.72         75.60         3.00 o                         
  -7   6   9          4.03          3.52         1.58 o                         
  -6   6   9          2.88          3.24         1.73 o                         
  -5   6   9        187.59        164.04         3.18 o                         
  -4   6   9        132.49        134.09         2.73 o                         
  -3   6   9        154.30        142.29         2.62 o                         
  -2   6   9       2725.76       2787.37        26.34 o                         
  -1   6   9        105.98        105.22         2.29 o                         
   0   6   9         54.91         54.54         1.66 o                         
   1   6   9        254.92        271.76         4.39 o                         
   2   6   9       1474.36       1457.95        18.35 o                         
   3   6   9          9.28          5.71         1.27 o                         
   4   6   9        421.93        433.72         9.25 o                         
   5   6   9         35.63         38.40         1.49 o                         
   6   6   9          1.77          0.14         1.87 o                         
   7   6   9          6.66          5.18         1.19 o                         
  -9   7   9         39.92         39.80         7.39 o                         
  -8   7   9          0.03          0.76         2.43 o                         
  -7   7   9          0.21          1.10         2.84 o                         
  -6   7   9         33.40         28.91         1.41 o                         
  -5   7   9         21.42         20.93         1.66 o                         
  -4   7   9        255.78        261.60         3.99 o                         
  -3   7   9        220.80        216.75         3.46 o                         
  -2   7   9         18.52          9.42         0.88 o                         
  -1   7   9       1320.71       1285.15        13.98 o                         
   0   7   9        149.60        167.64         2.68 o                         
   1   7   9       1479.49       1556.31        16.40 o                         
   2   7   9        115.67        112.59         2.73 o                         
   3   7   9         16.57         12.47         1.80 o                         
   4   7   9        225.19        223.30         6.27 o                         
   5   7   9         29.40         17.56         4.59 o                         
   6   7   9         29.14         30.96         5.44 o                         
   7   7   9         17.42         16.06         3.75 o                         
  -9   8   9         15.05          4.62         5.52 o                         
  -8   8   9        117.96        117.37         7.14 o                         
  -7   8   9         22.62         19.70         2.10 o                         
  -6   8   9         71.86         83.32         2.63 o                         
  -5   8   9         56.34         45.14         2.28 o                         
  -4   8   9         81.30         74.34         2.31 o                         
  -3   8   9        512.82        522.20         6.39 o                         
  -2   8   9        406.24        418.73         4.85 o                         
  -1   8   9        206.19        234.45         3.39 o                         
   0   8   9          5.63          3.17         0.79 o                         
   1   8   9        104.56        100.25         3.54 o                         
   2   8   9         97.61         83.09         3.14 o                         
   3   8   9        250.95        240.46         4.77 o                         
   4   8   9         12.16         12.89         2.15 o                         
   5   8   9          5.49         14.57         5.09 o                         
   6   8   9         19.93         18.31         3.14 o                         
   7   8   9         39.95         52.93        12.50 o                         
  -9   9   9         32.27         33.60         6.65 o                         
  -8   9   9          0.54         -2.03         3.91 o                         
  -7   9   9          0.31          0.16         1.79 o                         
  -6   9   9         10.57         11.81         2.53 o                         
  -5   9   9        446.30        441.40         6.98 o                         
  -4   9   9          0.98         -0.39         0.89 o                         
  -3   9   9          2.34          3.00         1.10 o                         
  -2   9   9         14.10         14.50         0.94 o                         
  -1   9   9          1.71          0.09         0.88 o                         
   0   9   9       1502.36       1442.46        22.66 o                         
   1   9   9         78.51         72.40         3.40 o                         
   2   9   9         36.15         31.93         2.24 o                         
   3   9   9        226.84        237.86         3.87 o                         
   4   9   9          8.43          3.91         1.86 o                         
   5   9   9        191.61        195.40         6.86 o                         
   6   9   9         16.76         18.51         6.09 o                         
   7   9   9         16.28          8.18         2.94 o                         
  -9  10   9          8.18          2.42        13.56 o                         
  -8  10   9          0.48          3.81         4.65 o                         
  -7  10   9        160.37        176.04         5.69 o                         
  -6  10   9          1.53          1.99         3.73 o                         
  -5  10   9         24.26         19.70         1.37 o                         
  -4  10   9          0.13         -0.56         0.92 o                         
  -3  10   9        834.70        881.83         9.11 o                         
  -2  10   9         70.41         70.16         2.11 o                         
  -1  10   9         73.93         90.60         3.03 o                         
   0  10   9         70.84         74.97         2.34 o                         
   1  10   9         56.89         50.31         1.78 o                         
   2  10   9         13.39         10.43         1.58 o                         
   3  10   9        903.11        856.93        11.42 o                         
   4  10   9          2.78          2.93         1.95 o                         
   5  10   9         57.74         63.36         3.95 o                         
   6  10   9          7.97          3.35         3.74 o                         
   7  10   9         48.38         27.76        13.88 o                         
  -9  11   9         16.56         14.20         4.65 o                         
  -8  11   9         14.82         15.10         2.21 o                         
  -7  11   9          5.82          1.61         2.19 o                         
  -6  11   9          2.78          2.02         1.67 o                         
  -5  11   9        163.59        151.80         3.65 o                         
  -4  11   9          0.48          2.21         0.91 o                         
  -3  11   9        118.95        120.08         2.87 o                         
  -2  11   9        247.67        271.76         3.66 o                         
  -1  11   9       1206.80       1180.72        11.68 o                         
   0  11   9          7.66         10.22         1.20 o                         
   1  11   9       1318.61       1243.21        15.69 o                         
   2  11   9          2.65          3.40         0.95 o                         
   3  11   9         83.82         78.07         2.39 o                         
   4  11   9         54.33         57.74         2.82 o                         
   5  11   9         59.57         56.50         3.92 o                         
   6  11   9         39.86         21.46         8.53 o                         
   7  11   9         20.43         13.81        11.97 o                         
  -9  12   9          0.02          1.79        13.40 o                         
  -8  12   9          7.91         11.27         3.08 o                         
  -7  12   9        159.24        152.00         4.73 o                         
  -6  12   9         22.28         18.38         2.37 o                         
  -5  12   9         11.41         14.07         1.49 o                         
  -4  12   9         65.92         73.18         3.81 o                         
  -3  12   9        102.88        137.08         2.57 o                         
  -2  12   9          1.38          0.85         0.75 o                         
  -1  12   9         21.60         15.08         1.52 o                         
   0  12   9         36.76         36.35         1.62 o                         
   1  12   9         18.37         19.93         1.46 o                         
   2  12   9         44.61         43.73         1.64 o                         
   3  12   9        243.64        235.40         4.17 o                         
   4  12   9         10.18          9.25         1.50 o                         
   5  12   9          1.74         -0.83         3.20 o                         
   6  12   9         11.55          2.00         9.24 o                         
   7  12   9         48.52         14.95        13.88 o                         
  -8  13   9          0.31          1.56         2.66 o                         
  -7  13   9          1.95          3.37         4.37 o                         
  -6  13   9         13.94         14.13         2.07 o                         
  -5  13   9         98.86        114.10         4.93 o                         
  -4  13   9        167.47        166.41         4.85 o                         
  -3  13   9        200.93        210.35         3.72 o                         
  -2  13   9          2.96          0.70         1.11 o                         
  -1  13   9          8.23          5.86         0.87 o                         
   0  13   9        394.17        366.45         5.28 o                         
   1  13   9          1.86          0.25         3.01 o                         
   2  13   9          2.35          2.64         0.90 o                         
   3  13   9          3.61          3.38         1.08 o                         
   4  13   9         90.60         92.70         4.25 o                         
   5  13   9        119.30        113.36         4.31 o                         
   6  13   9         67.73         63.58        11.67 o                         
  -8  14   9         63.52         66.22         5.61 o                         
  -7  14   9         42.65         42.10         2.82 o                         
  -6  14   9          1.46         -2.57         4.40 o                         
  -5  14   9        168.64        155.51         3.98 o                         
  -4  14   9        243.16        256.31         4.87 o                         
  -3  14   9        187.66        197.65         4.43 o                         
  -2  14   9        258.89        280.03         4.36 o                         
  -1  14   9        131.11        132.95         2.47 o                         
   0  14   9          0.73         -0.16         0.90 o                         
   1  14   9         22.69         22.19         1.90 o                         
   2  14   9        268.99        266.89         4.63 o                         
   3  14   9         44.33         33.60         1.53 o                         
   4  14   9        136.80        128.41         5.91 o                         
   5  14   9         50.21         46.83         4.21 o                         
   6  14   9          0.01          7.29        14.73 o                         
  -8  15   9         14.85         13.83         9.96 o                         
  -7  15   9         17.54         21.83         4.90 o                         
  -6  15   9         18.91         25.87         2.43 o                         
  -5  15   9          1.99         -0.29         1.79 o                         
  -4  15   9        197.79        198.35         3.92 o                         
  -3  15   9          1.69          2.30         1.16 o                         
  -2  15   9         17.28         14.38         2.00 o                         
  -1  15   9         12.20         13.01         1.63 o                         
   0  15   9        169.11        169.34         3.41 o                         
   1  15   9          0.32         -0.34         2.73 o                         
   2  15   9          1.44          0.77         0.97 o                         
   3  15   9         69.18         59.41         3.11 o                         
   4  15   9        115.41        104.82         3.38 o                         
   5  15   9          0.29         -2.14         3.41 o                         
   6  15   9        113.45        121.72        19.28 o                         
  -8  16   9         50.43         11.86        22.99 o                         
  -7  16   9          9.87         12.49         4.81 o                         
  -6  16   9         25.89         28.70         3.95 o                         
  -5  16   9          5.22          7.97         1.75 o                         
  -4  16   9        210.31        204.34         4.48 o                         
  -3  16   9        176.92        173.31         3.55 o                         
  -2  16   9        337.93        341.74         5.12 o                         
  -1  16   9          0.03          2.14         1.66 o                         
   0  16   9         20.35         21.49         1.79 o                         
   1  16   9          0.16          0.28         1.63 o                         
   2  16   9        270.57        248.96         7.49 o                         
   3  16   9        122.78        131.60         8.57 o                         
   4  16   9         89.36         84.74         4.83 o                         
   5  16   9          5.79          6.87         3.68 o                         
  -8  17   9         36.93         35.81         5.06 o                         
  -7  17   9        175.70        161.89         7.42 o                         
  -6  17   9         52.75         66.93         3.66 o                         
  -5  17   9         36.16         42.25         2.70 o                         
  -4  17   9         64.40         75.36         3.74 o                         
  -3  17   9         39.81         26.20         2.96 o                         
  -2  17   9         29.99         29.27         1.64 o                         
  -1  17   9          8.45          3.11         1.53 o                         
   0  17   9         87.33         88.70         2.63 o                         
   1  17   9         10.43          3.07         1.52 o                         
   2  17   9        116.56        109.50         3.41 o                         
   3  17   9        112.75        110.69         3.46 o                         
   4  17   9         42.04         45.20         3.55 o                         
   5  17   9          8.27         24.98        12.46 o                         
  -7  18   9         14.52         14.25        13.84 o                         
  -6  18   9         21.48         23.24         5.38 o                         
  -5  18   9         23.37         23.80         4.60 o                         
  -4  18   9          1.15          1.22         1.51 o                         
  -3  18   9        120.90        126.12         3.70 o                         
  -2  18   9         40.86         38.45         2.62 o                         
  -1  18   9         11.45         10.33         1.41 o                         
   0  18   9          0.00         -1.02         1.02 o                         
   1  18   9        105.17        104.61         4.97 o                         
   2  18   9         61.33         57.30         3.51 o                         
   3  18   9        133.62        133.05         5.11 o                         
   4  18   9         15.84         19.41         1.45 o                         
   5  18   9         11.83         16.53         1.87 o                         
  -7  19   9         33.38         28.76         4.49 o                         
  -6  19   9        137.14        134.14         4.29 o                         
  -5  19   9        154.76        163.09         6.33 o                         
  -4  19   9         70.63         84.17         4.81 o                         
  -3  19   9         44.55         45.43         3.55 o                         
  -2  19   9          0.06         -0.81         1.61 o                         
  -1  19   9        378.71        370.61         7.07 o                         
   0  19   9          9.55          9.05         1.47 o                         
   1  19   9        384.08        401.85         7.74 o                         
   2  19   9         12.47         11.32         2.82 o                         
   3  19   9          0.26          0.97         1.67 o                         
   4  19   9         67.64         72.00         5.66 o                         
   5  19   9        135.65        140.25         5.26 o                         
  -7  20   9         36.47         49.63         5.48 o                         
  -6  20   9         29.87         32.89         4.99 o                         
  -5  20   9         70.07         72.03         3.88 o                         
  -4  20   9         15.79         12.94         2.14 o                         
  -3  20   9         10.26         15.27         1.99 o                         
  -2  20   9         13.61         14.74         2.05 o                         
  -1  20   9         36.85         30.12         2.38 o                         
   0  20   9         11.78         13.37         2.44 o                         
   1  20   9        105.25        120.67         5.08 o                         
   2  20   9         12.30         12.45         1.50 o                         
   3  20   9          0.03          0.44         2.01 o                         
   4  20   9          2.13          1.29         3.39 o                         
  -6  21   9          1.86          5.88         2.33 o                         
  -5  21   9         21.42         20.68         3.87 o                         
  -4  21   9         11.26          4.86         2.93 o                         
  -3  21   9          6.53          7.45         1.68 o                         
  -2  21   9         13.23         15.09         1.93 o                         
  -1  21   9         97.01        110.01         3.44 o                         
   0  21   9          4.67          7.65         3.49 o                         
   1  21   9        102.02        100.42         3.37 o                         
   2  21   9          4.31          1.97         3.27 o                         
   3  21   9          0.54         -1.41        10.80 o                         
   4  21   9          3.07         -0.62         3.72 o                         
  -6  22   9         42.30         36.52         5.13 o                         
  -5  22   9         15.66         16.51         2.39 o                         
  -4  22   9         33.75         33.09         6.82 o                         
  -3  22   9        186.68        200.66        11.07 o                         
  -2  22   9         62.83         62.97         3.29 o                         
  -1  22   9        209.51        229.13         7.91 o                         
   0  22   9         22.25         19.90         3.41 o                         
   1  22   9         95.57         93.44         3.98 o                         
   2  22   9          6.37          5.67         2.19 o                         
   3  22   9        177.93        181.57        10.94 o                         
   4  22   9          3.16          3.33         1.85 o                         
  -5  23   9          1.62          1.71         2.14 o                         
  -4  23   9          0.11         -1.75         4.02 o                         
  -3  23   9          1.39          2.17         4.56 o                         
  -2  23   9        132.34        126.20         5.25 o                         
  -1  23   9          4.29          5.40         2.76 o                         
   0  23   9         34.30         41.19         6.84 o                         
   1  23   9          0.22          0.32         2.49 o                         
   2  23   9         53.41         48.80         3.28 o                         
   3  23   9         11.19         11.88         2.37 o                         
  -4  24   9         77.92         75.65         3.84 o                         
  -3  24   9          5.16          0.15         1.81 o                         
  -2  24   9         77.98         77.66         3.64 o                         
  -1  24   9         10.16          9.78         2.72 o                         
   0  24   9          3.43         -0.69         1.85 o                         
   1  24   9         14.42         10.02         6.96 o                         
   2  24   9         21.32         23.73        15.23 o                         
  -4  25   9         11.11         12.80         4.90 o                         
  -3  25   9          0.63         -2.03         2.03 o                         
  -2  25   9          2.48         -0.93         7.48 o                         
  -1  25   9         16.79         11.58         3.89 o                         
   0  25   9         13.80          9.23         6.52 o                         
   1  25   9         19.87         25.10        15.20 o                         
   2  25   9          5.05          1.60         2.04 o                         
  -2  26   9         15.38         15.30         2.19 o                         
  -1  26   9         24.12         24.03         3.81 o                         
   0  26   9          1.81         -5.06        18.79 o                         
  -8   0  10         53.56         59.00         4.78 o                         
  -6   0  10         31.99         42.83         2.52 o                         
  -4   0  10       1427.91       1428.34        18.28 o                         
  -2   0  10        594.89        693.34        11.99 o                         
   0   0  10          7.91          5.42         0.82 o                         
   2   0  10        990.62        959.42        24.92 o                         
   4   0  10         47.73         50.62         6.62 o                         
   6   0  10        148.58        156.25         7.53 o                         
  -9   1  10         14.33         12.41         4.41 o                         
  -8   1  10         96.42        109.49         6.30 o                         
  -7   1  10         59.78         62.70         2.33 o                         
  -6   1  10        578.95        585.33         7.23 o                         
  -5   1  10         58.35         55.25         1.65 o                         
  -4   1  10          9.03         11.64         0.94 o                         
  -3   1  10         92.00        116.63         2.14 o                         
  -2   1  10        632.31        587.49         6.47 o                         
  -1   1  10         10.25         17.55         0.93 o                         
   0   1  10         28.06         32.79         1.08 o                         
   1   1  10        112.37         93.54         1.76 o                         
   2   1  10        474.97        512.96         9.85 o                         
   3   1  10         25.43         29.15         1.57 o                         
   4   1  10          1.61          1.33         1.61 o                         
   5   1  10         88.10         77.25         2.77 o                         
   6   1  10          0.02         -1.57         2.11 o                         
   7   1  10         64.41         60.06         4.24 o                         
  -9   2  10         67.93         71.01         3.95 o                         
  -8   2  10        126.84        123.19         3.92 o                         
  -7   2  10          2.68          1.14         1.12 o                         
  -6   2  10         15.60         12.59         1.67 o                         
  -5   2  10         24.79         27.57         1.49 o                         
  -4   2  10        660.27        628.90         6.96 o                         
  -3   2  10        588.95        668.05         7.43 o                         
  -2   2  10        214.61        208.79         3.62 o                         
  -1   2  10          1.69          0.05         0.73 o                         
   0   2  10         29.48         33.21         1.08 o                         
   1   2  10        247.19        239.75         3.68 o                         
   2   2  10        113.12        119.40         2.74 o                         
   3   2  10        178.98        159.91         3.63 o                         
   4   2  10         46.73         46.34         2.87 o                         
   5   2  10        247.92        235.56         4.90 o                         
   6   2  10         24.12         24.84         1.65 o                         
   7   2  10        141.62        147.54         3.90 o                         
  -9   3  10          3.47         15.69        10.88 o                         
  -8   3  10         28.35         35.23         3.19 o                         
  -7   3  10         42.87         41.24         2.82 o                         
  -6   3  10         13.04         15.69         1.08 o                         
  -5   3  10         36.83         31.02         1.85 o                         
  -4   3  10          7.60         15.98         1.22 o                         
  -3   3  10        564.99        578.12         6.89 o                         
  -2   3  10        408.20        361.62         5.15 o                         
  -1   3  10         78.22         86.19         1.96 o                         
   0   3  10         65.66         46.20         1.39 o                         
   1   3  10        106.52         97.95         2.05 o                         
   2   3  10         55.25         61.99         1.81 o                         
   3   3  10          0.45         -0.60         1.08 o                         
   4   3  10        292.38        280.34         5.50 o                         
   5   3  10         29.29         31.45         2.43 o                         
   6   3  10         37.92         38.60         3.81 o                         
   7   3  10        121.42        123.21         4.14 o                         
  -9   4  10        208.08        217.22         6.22 o                         
  -8   4  10          2.27          3.55         2.13 o                         
  -7   4  10          2.20          7.96         1.80 o                         
  -6   4  10         29.00         27.35         1.48 o                         
  -5   4  10        174.07        174.58         3.04 o                         
  -4   4  10        296.56        313.37         4.59 o                         
  -3   4  10       1713.50       1719.78        17.26 o                         
  -2   4  10         13.53         21.27         1.23 o                         
  -1   4  10         26.19         32.97         1.72 o                         
   0   4  10        406.72        397.51         5.24 o                         
   1   4  10        491.86        550.87         8.00 o                         
   2   4  10        101.32         92.37         2.84 o                         
   3   4  10        422.36        424.26         6.02 o                         
   4   4  10         13.93         13.43         1.29 o                         
   5   4  10          0.45         -0.72         0.72 o                         
   6   4  10          9.90         11.26         1.09 o                         
   7   4  10         18.09         13.51         4.22 o                         
  -9   5  10          5.60          3.59         3.91 o                         
  -8   5  10          4.19          3.22         1.44 o                         
  -7   5  10        283.94        276.96         4.88 o                         
  -6   5  10          9.25          9.98         1.88 o                         
  -5   5  10        445.43        436.88         5.98 o                         
  -4   5  10        514.98        533.44         6.72 o                         
  -3   5  10         56.21         42.12         1.67 o                         
  -2   5  10         28.11         20.65         1.26 o                         
  -1   5  10        239.75        250.55         3.82 o                         
   0   5  10         12.30         10.42         1.12 o                         
   1   5  10         30.47         23.68         1.45 o                         
   2   5  10         71.61         84.64         2.81 o                         
   3   5  10        672.19        659.18         9.02 o                         
   4   5  10         96.62         93.49         5.32 o                         
   5   5  10        210.29        211.88         4.50 o                         
   6   5  10         41.38         42.75         2.68 o                         
   7   5  10         20.69         25.05         5.27 o                         
  -9   6  10        115.42        117.29         5.73 o                         
  -8   6  10         77.85         79.16         3.60 o                         
  -7   6  10         30.49         25.52         1.84 o                         
  -6   6  10         27.18         21.57         1.49 o                         
  -5   6  10         72.97         86.18         2.82 o                         
  -4   6  10         80.31         76.08         2.17 o                         
  -3   6  10          1.86          1.64         0.97 o                         
  -2   6  10         91.86        111.87         3.36 o                         
  -1   6  10        224.13        203.73         3.57 o                         
   0   6  10          4.41          3.99         1.02 o                         
   1   6  10        153.03        163.41         3.70 o                         
   2   6  10        379.88        390.35         6.20 o                         
   3   6  10        161.56        175.30         2.78 o                         
   4   6  10          3.22          5.29         2.04 o                         
   5   6  10        142.83        130.16         5.29 o                         
   6   6  10          1.40          3.24         3.19 o                         
   7   6  10         19.05         18.00         3.28 o                         
  -9   7  10          0.55         -0.49         4.81 o                         
  -8   7  10         16.36         15.08         3.11 o                         
  -7   7  10        229.91        226.95         5.71 o                         
  -6   7  10         29.43         15.12         1.54 o                         
  -5   7  10        222.60        210.95         5.62 o                         
  -4   7  10         76.54         72.00         3.32 o                         
  -3   7  10         36.55         46.97         2.37 o                         
  -2   7  10          3.97          1.63         0.76 o                         
  -1   7  10       1355.85       1507.70        16.40 o                         
   0   7  10          8.49          4.92         0.95 o                         
   1   7  10       1874.13       1900.66        21.69 o                         
   2   7  10         61.65         67.44         2.68 o                         
   3   7  10        104.25         89.08         2.43 o                         
   4   7  10        100.03         88.92         3.66 o                         
   5   7  10         58.63         59.60         4.92 o                         
   6   7  10          1.46         -0.33         7.00 o                         
   7   7  10          3.09          4.84         0.79 o                         
  -9   8  10         12.22         15.84         5.99 o                         
  -8   8  10         16.56          2.14         7.51 o                         
  -7   8  10         15.74         10.40         2.37 o                         
  -6   8  10         11.95         19.11         2.79 o                         
  -5   8  10        496.88        500.63         9.54 o                         
  -4   8  10        311.68        306.94         5.46 o                         
  -3   8  10          5.72          6.53         0.95 o                         
  -2   8  10        185.92        198.68         3.21 o                         
  -1   8  10         18.03         19.23         1.78 o                         
   0   8  10        832.47        819.75         8.33 o                         
   1   8  10        323.53        308.03         5.07 o                         
   2   8  10         66.38         72.46         2.98 o                         
   3   8  10         19.11         19.32         2.70 o                         
   4   8  10        113.87        129.20         7.84 o                         
   5   8  10         37.96         37.43         2.78 o                         
   6   8  10         33.72         29.20         2.95 o                         
  -9   9  10          5.35          0.21         9.89 o                         
  -8   9  10        119.54        127.75         4.57 o                         
  -7   9  10          4.91         -0.08         4.43 o                         
  -6   9  10        239.64        220.53         5.71 o                         
  -5   9  10         12.19         10.33         1.46 o                         
  -4   9  10        282.92        260.01         5.51 o                         
  -3   9  10         14.85         10.27         1.11 o                         
  -2   9  10       1262.81       1347.94        13.87 o                         
  -1   9  10         13.78         17.77         1.45 o                         
   0   9  10       1513.87       1558.82        15.30 o                         
   1   9  10         55.11         49.71         1.64 o                         
   2   9  10        310.35        314.70         4.51 o                         
   3   9  10        296.24        296.65         7.75 o                         
   4   9  10         64.17         61.45         7.74 o                         
   5   9  10          8.17          2.07         3.75 o                         
   6   9  10          0.76          2.54         1.89 o                         
  -9  10  10         29.61         24.78        16.26 o                         
  -8  10  10         57.16         63.89         5.58 o                         
  -7  10  10         50.78         58.89         4.63 o                         
  -6  10  10          2.76          3.31         3.16 o                         
  -5  10  10          9.73         12.58         1.50 o                         
  -4  10  10        508.12        516.87         7.51 o                         
  -3  10  10          3.93          1.16         1.01 o                         
  -2  10  10         42.97         42.78         1.82 o                         
  -1  10  10        114.27        106.56         2.83 o                         
   0  10  10         29.73         28.04         1.44 o                         
   1  10  10         42.79         39.03         1.59 o                         
   2  10  10         58.74         67.36         1.95 o                         
   3  10  10        392.74        404.89         6.09 o                         
   4  10  10         21.18         20.96         2.91 o                         
   5  10  10          0.41         -3.29         3.29 o                         
   6  10  10         45.90         46.24         3.78 o                         
  -9  11  10          7.79          3.94         3.56 o                         
  -8  11  10         20.07         19.37         2.79 o                         
  -7  11  10          0.78         -0.48         2.00 o                         
  -6  11  10        138.10        128.51         4.94 o                         
  -5  11  10        203.04        186.31         5.42 o                         
  -4  11  10        130.54        112.09         3.93 o                         
  -3  11  10         41.51         49.42         1.85 o                         
  -2  11  10        364.25        368.99         4.60 o                         
  -1  11  10          0.05          0.05         0.84 o                         
   0  11  10          2.30          2.30         1.19 o                         
   1  11  10         40.21         41.70         2.54 o                         
   2  11  10        533.86        553.78         7.85 o                         
   3  11  10         60.65         56.70         1.74 o                         
   4  11  10        275.81        260.37        15.98 o                         
   5  11  10          6.93         11.97         2.25 o                         
   6  11  10          1.50         -1.94         4.59 o                         
  -8  12  10         71.56         67.92         9.24 o                         
  -7  12  10         11.95          9.47         2.84 o                         
  -6  12  10          0.00          2.54         3.58 o                         
  -5  12  10         68.51         69.62         2.96 o                         
  -4  12  10        224.26        237.61         5.35 o                         
  -3  12  10         22.53         21.55         2.52 o                         
  -2  12  10         68.19         74.49         1.86 o                         
  -1  12  10         40.30         39.99         2.31 o                         
   0  12  10        259.18        243.16         4.76 o                         
   1  12  10         28.08         26.67         2.46 o                         
   2  12  10        544.84        531.60         7.18 o                         
   3  12  10         66.80         68.26         1.99 o                         
   4  12  10        212.39        221.29         5.00 o                         
   5  12  10          0.11         -1.74         3.13 o                         
   6  12  10         17.11          7.14        12.29 o                         
  -8  13  10          0.31         -2.81         2.81 o                         
  -7  13  10         32.34         35.65         4.07 o                         
  -6  13  10         71.23         85.44         3.74 o                         
  -5  13  10         73.40         73.76         3.39 o                         
  -4  13  10         36.40         42.86         3.35 o                         
  -3  13  10         55.96         49.41         2.11 o                         
  -2  13  10        234.65        247.84         4.05 o                         
  -1  13  10         83.71         67.89         3.23 o                         
   0  13  10         46.06         51.17         2.16 o                         
   1  13  10          4.79          8.60         1.30 o                         
   2  13  10         25.18         20.97         2.47 o                         
   3  13  10        383.49        403.97         7.62 o                         
   4  13  10         16.32         13.79         2.87 o                         
   5  13  10         15.26         19.41        10.27 o                         
   6  13  10          3.30         -0.07        14.06 o                         
  -8  14  10          0.33          1.87         7.19 o                         
  -7  14  10         13.05          2.61         4.50 o                         
  -6  14  10          3.75          3.73         2.95 o                         
  -5  14  10        126.90        139.46         8.71 o                         
  -4  14  10         51.32         52.53         2.28 o                         
  -3  14  10        311.00        311.72         4.88 o                         
  -2  14  10        133.03        138.44         3.37 o                         
  -1  14  10         43.28         37.48         1.88 o                         
   0  14  10         24.43         27.65         2.50 o                         
   1  14  10         74.66         73.17         3.66 o                         
   2  14  10         41.20         34.33         3.99 o                         
   3  14  10         36.61         30.05         1.61 o                         
   4  14  10         66.53         70.87         2.01 o                         
   5  14  10         24.21         16.91         6.67 o                         
   6  14  10         78.55         63.76        18.94 o                         
  -8  15  10         16.00         48.79        23.60 o                         
  -7  15  10        121.97        132.12         5.18 o                         
  -6  15  10         35.73         49.12         3.94 o                         
  -5  15  10        122.95        124.02         4.20 o                         
  -4  15  10         75.09         69.28         3.94 o                         
  -3  15  10         46.63         55.12         3.31 o                         
  -2  15  10          0.01          0.60         1.68 o                         
  -1  15  10        115.44        114.83         4.41 o                         
   0  15  10          9.65         12.14         1.19 o                         
   1  15  10          1.20         -0.69         1.60 o                         
   2  15  10          0.41         -0.43         2.77 o                         
   3  15  10          8.66          8.33         2.52 o                         
   4  15  10          0.38         -0.23         1.27 o                         
   5  15  10         13.18         18.84        12.07 o                         
  -8  16  10         22.08        -25.00        25.00 o                         
  -7  16  10          0.02          3.29         2.37 o                         
  -6  16  10         22.99         26.46         4.09 o                         
  -5  16  10         86.96         92.54         3.59 o                         
  -4  16  10         31.09         27.16         2.11 o                         
  -3  16  10        444.88        451.70         7.96 o                         
  -2  16  10          0.87         -0.40         1.06 o                         
  -1  16  10         25.36         19.26         1.76 o                         
   0  16  10         64.72         65.75         3.48 o                         
   1  16  10         94.67        104.86         3.32 o                         
   2  16  10         20.58         17.37         1.36 o                         
   3  16  10         69.58         65.52         2.19 o                         
   4  16  10          2.10          0.30         2.44 o                         
   5  16  10         95.16        102.58         4.54 o                         
  -7  17  10        140.03        143.79         7.53 o                         
  -6  17  10         45.40         47.43         5.32 o                         
  -5  17  10         40.19         53.09         2.91 o                         
  -4  17  10          5.55          3.73         2.02 o                         
  -3  17  10         40.89         38.70         4.70 o                         
  -2  17  10         62.25         57.94         2.27 o                         
  -1  17  10         58.65         52.83         3.41 o                         
   0  17  10         10.74         12.86         1.42 o                         
   1  17  10         31.72         29.94         1.87 o                         
   2  17  10          8.53          3.29         2.65 o                         
   3  17  10         51.44         42.72         2.01 o                         
   4  17  10          6.11          4.96         3.63 o                         
   5  17  10         96.01        104.70         3.79 o                         
  -7  18  10         43.12         43.57        11.02 o                         
  -6  18  10         45.40         42.19         3.07 o                         
  -5  18  10          1.11         -0.56         2.27 o                         
  -4  18  10         16.88          8.77         1.67 o                         
  -3  18  10         44.40         45.86         3.28 o                         
  -2  18  10         34.67         21.10         2.16 o                         
  -1  18  10         12.86         10.95         2.31 o                         
   0  18  10         16.63         21.63         1.55 o                         
   1  18  10         48.33         48.25         2.48 o                         
   2  18  10        171.17        181.51         4.83 o                         
   3  18  10         19.98         18.94         4.38 o                         
   4  18  10          6.39          6.66         7.41 o                         
   5  18  10          4.31          2.39         1.33 o                         
  -7  19  10          1.25          0.65         3.33 o                         
  -6  19  10         13.03          9.46         5.80 o                         
  -5  19  10          9.25          7.06         4.15 o                         
  -4  19  10         39.03         46.55         3.31 o                         
  -3  19  10          9.26         11.27         1.71 o                         
  -2  19  10          0.12         -0.66         2.38 o                         
  -1  19  10         58.59         65.25         3.11 o                         
   0  19  10          1.07          2.77         2.53 o                         
   1  19  10         11.92          9.77         1.70 o                         
   2  19  10         27.65         24.78         3.00 o                         
   3  19  10         16.03         13.89         3.83 o                         
   4  19  10          2.55          0.19         1.38 o                         
  -6  20  10         23.55         12.37         8.98 o                         
  -5  20  10        133.74        149.11         5.60 o                         
  -4  20  10        219.93        231.60         6.52 o                         
  -3  20  10          6.61          7.95         1.72 o                         
  -2  20  10        200.79        208.90         4.79 o                         
  -1  20  10          1.65          1.23         1.41 o                         
   0  20  10         13.68         12.47         1.98 o                         
   1  20  10          1.07         -1.67         1.69 o                         
   2  20  10        188.75        192.13         5.71 o                         
   3  20  10          3.07          0.48        10.46 o                         
   4  20  10          0.84         -0.52         1.40 o                         
  -6  21  10        109.38        116.09         7.96 o                         
  -5  21  10         27.53         34.63         3.76 o                         
  -4  21  10          2.56          5.70         1.82 o                         
  -3  21  10        109.52        116.51         4.01 o                         
  -2  21  10         20.28         22.13         2.09 o                         
  -1  21  10          0.48          0.93         2.41 o                         
   0  21  10        157.68        168.38         9.84 o                         
   1  21  10         37.46         28.62         4.77 o                         
   2  21  10          0.03         -3.57         5.33 o                         
   3  21  10          0.31          1.54         1.64 o                         
  -5  22  10          4.68          3.73         1.95 o                         
  -4  22  10          0.22         -3.08         3.64 o                         
  -3  22  10        168.59        169.56         6.23 o                         
  -2  22  10         16.00         19.59         2.68 o                         
  -1  22  10          0.13         -0.52         4.30 o                         
   0  22  10         34.00         40.06         4.06 o                         
   1  22  10          4.68          1.65         3.72 o                         
   2  22  10          0.93          1.40         2.48 o                         
   3  22  10          0.86         -0.71         1.69 o                         
  -5  23  10         88.53         79.05         4.85 o                         
  -4  23  10         12.44         10.66         3.42 o                         
  -3  23  10         14.33         12.64         2.06 o                         
  -2  23  10         61.16         72.49         3.56 o                         
  -1  23  10          2.28          2.30         1.65 o                         
   0  23  10        130.61        147.30         6.75 o                         
   1  23  10          0.65         -0.58         1.59 o                         
   2  23  10          0.89          0.46         1.87 o                         
  -4  24  10         14.78         17.91         9.21 o                         
  -3  24  10          1.15          0.09         4.11 o                         
  -2  24  10          0.00         -0.53         2.12 o                         
  -1  24  10        130.63        130.12        10.32 o                         
   0  24  10         22.07         31.26         5.06 o                         
   1  24  10         48.07         38.67         5.96 o                         
  -3  25  10         14.41         17.07         4.51 o                         
  -2  25  10         12.32          7.24         3.34 o                         
  -1  25  10        184.51        187.12         6.16 o                         
   0  25  10          1.46         -3.60        13.51 o                         
  -9   0  11         62.20         39.67        12.10 o                         
  -7   0  11         81.87        107.86         7.78 o                         
  -5   0  11        187.68        186.86         4.43 o                         
  -3   0  11        205.00        219.41         4.86 o                         
  -1   0  11          0.56          6.29         1.81 o                         
   1   0  11         42.62         61.63         2.59 o                         
   3   0  11        249.65        239.21         7.41 o                         
   5   0  11         81.76         77.77         3.27 o                         
   7   0  11         55.55         53.68         3.44 o                         
  -9   1  11         25.90         33.59         5.32 o                         
  -8   1  11          7.29          5.84         3.78 o                         
  -7   1  11         20.33         18.06         2.10 o                         
  -6   1  11          0.07         -0.79         0.79 o                         
  -5   1  11         41.89         29.07         1.23 o                         
  -4   1  11        211.86        214.59         3.31 o                         
  -3   1  11       1193.73       1194.51        12.08 o                         
  -2   1  11         67.88         75.64         2.07 o                         
  -1   1  11          0.22          0.79         0.92 o                         
   0   1  11        107.32         87.09         1.73 o                         
   1   1  11        159.08        158.08         2.59 o                         
   2   1  11         69.97         62.46         2.26 o                         
   3   1  11        366.99        362.96         7.36 o                         
   4   1  11          0.02         -0.65         0.85 o                         
   5   1  11          1.30         -0.01         1.98 o                         
   6   1  11          6.22          2.87         0.98 o                         
   7   1  11          9.88          9.53         1.29 o                         
  -9   2  11          6.72          3.02         3.79 o                         
  -8   2  11         23.16         20.27         3.44 o                         
  -7   2  11        132.60        144.27         4.52 o                         
  -6   2  11         30.98         31.72         1.43 o                         
  -5   2  11        234.53        238.42         3.88 o                         
  -4   2  11         87.06         81.52         2.16 o                         
  -3   2  11          0.45          1.19         1.04 o                         
  -2   2  11         10.78          9.39         1.23 o                         
  -1   2  11        605.62        548.70         6.04 o                         
   0   2  11         91.66        139.87         2.26 o                         
   1   2  11        531.17        519.14         6.96 o                         
   2   2  11         42.33         30.61         1.50 o                         
   3   2  11         24.45         27.04         1.64 o                         
   4   2  11          6.01          5.68         1.00 o                         
   5   2  11        129.01        118.33         4.29 o                         
   6   2  11          1.43          1.60         1.25 o                         
   7   2  11         36.26         31.94         6.01 o                         
  -9   3  11         20.80         23.10         5.92 o                         
  -8   3  11         46.37         44.10         3.83 o                         
  -7   3  11         16.90         17.28         2.09 o                         
  -6   3  11          0.61          1.95         0.93 o                         
  -5   3  11         22.35         23.93         2.00 o                         
  -4   3  11        600.97        573.51         7.15 o                         
  -3   3  11          5.02          2.63         0.89 o                         
  -2   3  11        397.24        419.90         5.86 o                         
  -1   3  11         33.57         41.83         1.58 o                         
   0   3  11         98.21         91.73         1.81 o                         
   1   3  11        103.65        128.31         2.51 o                         
   2   3  11        247.23        257.88         4.13 o                         
   3   3  11         48.51         44.99         1.85 o                         
   4   3  11         91.22         76.04         2.36 o                         
   5   3  11          9.21          7.97         1.14 o                         
   6   3  11         46.15         49.75         2.36 o                         
   7   3  11          0.66          0.65         2.95 o                         
  -9   4  11         10.96          8.32         7.20 o                         
  -8   4  11          6.89          4.97         1.92 o                         
  -7   4  11          8.26         13.12         2.68 o                         
  -6   4  11        103.41         96.08         2.39 o                         
  -5   4  11         41.17         44.37         1.90 o                         
  -4   4  11         73.51         71.60         3.02 o                         
  -3   4  11          4.07          1.43         0.88 o                         
  -2   4  11        819.14        737.48         9.59 o                         
  -1   4  11        135.63        138.20         2.67 o                         
   0   4  11        622.99        604.39         6.73 o                         
   1   4  11          2.33          3.51         0.71 o                         
   2   4  11         22.57         17.93         1.04 o                         
   3   4  11         26.40         21.48         1.58 o                         
   4   4  11         81.28         71.64         3.21 o                         
   5   4  11          5.02          6.42         3.62 o                         
   6   4  11         78.91         74.42         6.28 o                         
   7   4  11         25.72         24.64         5.76 o                         
  -9   5  11         26.46         23.20         5.08 o                         
  -8   5  11        160.93        173.07         6.25 o                         
  -7   5  11          0.03          1.98         1.85 o                         
  -6   5  11         29.14         24.02         2.13 o                         
  -5   5  11         33.19         27.85         1.77 o                         
  -4   5  11         27.34         22.84         1.46 o                         
  -3   5  11         21.00         13.41         1.48 o                         
  -2   5  11         71.89         90.62         4.92 o                         
  -1   5  11        455.92        451.19         5.71 o                         
   0   5  11          0.61          2.00         0.89 o                         
   1   5  11         22.20         19.65         2.06 o                         
   2   5  11         43.77         51.35         1.94 o                         
   3   5  11         23.48         23.11         1.04 o                         
   4   5  11          5.01         -0.84         3.09 o                         
   5   5  11          6.82         -4.89         8.81 o                         
   6   5  11         32.89         25.79         1.46 o                         
   7   5  11          0.39          0.62         0.73 o                         
  -9   6  11          0.84         -2.87         3.34 o                         
  -8   6  11          0.57          1.03         2.23 o                         
  -7   6  11         48.04         44.11         3.17 o                         
  -6   6  11        334.80        327.56         5.81 o                         
  -5   6  11         26.02         19.70         1.61 o                         
  -4   6  11        333.74        329.62         4.83 o                         
  -3   6  11        177.58        170.91         3.09 o                         
  -2   6  11        704.45        749.18         9.27 o                         
  -1   6  11        327.42        311.81         6.25 o                         
   0   6  11        177.06        181.62         3.05 o                         
   1   6  11        285.37        283.12         6.29 o                         
   2   6  11         24.99         35.15         1.44 o                         
   3   6  11         32.54         29.45         1.47 o                         
   4   6  11         43.69         36.02         3.24 o                         
   5   6  11          7.83         15.48         9.74 o                         
   6   6  11         44.57         38.59         4.00 o                         
  -9   7  11         41.54         49.87         4.97 o                         
  -8   7  11         72.02         74.04         3.86 o                         
  -7   7  11         16.60         10.14         2.02 o                         
  -6   7  11          6.31          8.01         1.54 o                         
  -5   7  11         11.86         12.25         1.51 o                         
  -4   7  11        456.11        446.64         6.20 o                         
  -3   7  11        430.18        414.82         5.51 o                         
  -2   7  11        359.54        364.99         5.45 o                         
  -1   7  11         93.74        116.88         2.65 o                         
   0   7  11          4.93         11.06         0.89 o                         
   1   7  11          0.01         -1.17         1.17 o                         
   2   7  11        213.31        203.91         4.01 o                         
   3   7  11         93.53         79.47         1.76 o                         
   4   7  11        187.35        179.27         6.06 o                         
   5   7  11          4.51          8.11        10.66 o                         
   6   7  11         10.84         11.07         3.60 o                         
  -9   8  11         24.62         23.62         7.25 o                         
  -8   8  11         24.99         20.69         3.58 o                         
  -7   8  11          1.06         -1.54         1.54 o                         
  -6   8  11         17.47         14.57         1.93 o                         
  -5   8  11         98.25         82.11         4.74 o                         
  -4   8  11          0.30          0.11         1.23 o                         
  -3   8  11          9.44         15.44         1.17 o                         
  -2   8  11        179.53        176.61         3.78 o                         
  -1   8  11         70.40         90.61         2.84 o                         
   0   8  11         45.51         41.30         2.15 o                         
   1   8  11          0.04         -0.14         1.57 o                         
   2   8  11         75.80         75.09         2.96 o                         
   3   8  11         38.33         40.14         1.15 o                         
   4   8  11          3.56          3.58         3.96 o                         
   5   8  11          5.59          2.90         2.87 o                         
   6   8  11         11.64          5.49         7.25 o                         
  -9   9  11         47.76         -4.11        36.87 o                         
  -8   9  11         13.58         12.37         2.28 o                         
  -7   9  11          0.66         -3.45         3.94 o                         
  -6   9  11         32.11         27.85         2.34 o                         
  -5   9  11         55.30         68.76         2.70 o                         
  -4   9  11        171.82        185.81         3.99 o                         
  -3   9  11        443.60        459.29         6.76 o                         
  -2   9  11         14.67          6.98         1.42 o                         
  -1   9  11         94.65        121.29         3.86 o                         
   0   9  11         26.82         31.45         2.38 o                         
   1   9  11        231.09        226.96         4.29 o                         
   2   9  11         22.76         23.86         2.62 o                         
   3   9  11        221.89        208.93         4.15 o                         
   4   9  11         29.21         38.02         3.08 o                         
   5   9  11          1.80          1.15         3.30 o                         
   6   9  11          1.62          1.42         3.24 o                         
  -9  10  11          6.68         15.02         4.30 o                         
  -8  10  11          3.26          6.66         9.46 o                         
  -7  10  11         81.56         90.70         3.98 o                         
  -6  10  11         37.07         35.25         2.54 o                         
  -5  10  11        143.77        136.78         3.58 o                         
  -4  10  11          0.68          0.75         2.07 o                         
  -3  10  11          2.40          3.09         1.23 o                         
  -2  10  11         29.06         36.04         2.09 o                         
  -1  10  11        832.10        845.34        10.25 o                         
   0  10  11         43.96         48.63         1.85 o                         
   1  10  11        536.56        522.82         6.90 o                         
   2  10  11         75.40         69.87         2.43 o                         
   3  10  11          2.20         -0.46         0.87 o                         
   4  10  11          1.72          8.48         5.33 o                         
   5  10  11          7.13          2.50         2.02 o                         
  -8  11  11         10.11          5.81         4.18 o                         
  -7  11  11         62.86         68.82         4.48 o                         
  -6  11  11         34.11         41.64         3.25 o                         
  -5  11  11          6.42          4.93         1.41 o                         
  -4  11  11         28.74         19.01         1.63 o                         
  -3  11  11        133.65        137.21         3.41 o                         
  -2  11  11         87.89         83.73         2.31 o                         
  -1  11  11         37.54         30.72         1.66 o                         
   0  11  11         10.48         12.12         1.53 o                         
   1  11  11         60.11         66.10         4.66 o                         
   2  11  11         63.23         66.31         3.39 o                         
   3  11  11          5.09          5.35         2.31 o                         
   4  11  11         21.37         17.78         2.48 o                         
   5  11  11         12.56          6.82         4.39 o                         
  -8  12  11         21.72         19.84         6.26 o                         
  -7  12  11         38.13         38.10         3.40 o                         
  -6  12  11         48.99         41.77         5.23 o                         
  -5  12  11         25.40         19.58         4.25 o                         
  -4  12  11        103.77        116.56         3.31 o                         
  -3  12  11         41.91         45.92         2.29 o                         
  -2  12  11         63.61         57.49         2.43 o                         
  -1  12  11        143.68        131.25         2.72 o                         
   0  12  11         62.12         43.72         1.88 o                         
   1  12  11         99.86         96.11         2.44 o                         
   2  12  11         50.50         41.60         2.15 o                         
   3  12  11         83.25         80.22         2.34 o                         
   4  12  11         28.88         25.48         7.57 o                         
   5  12  11        132.61        119.47         5.66 o                         
   6  12  11         13.47         19.15        17.71 o                         
  -8  13  11         26.48         18.31         3.69 o                         
  -7  13  11         13.63         10.59         2.24 o                         
  -6  13  11         21.10         15.20         2.17 o                         
  -5  13  11         50.59         51.87         3.82 o                         
  -4  13  11         80.91         76.81         2.88 o                         
  -3  13  11        257.70        281.53         4.61 o                         
  -2  13  11         17.79         13.82         1.60 o                         
  -1  13  11         60.03         61.03         3.11 o                         
   0  13  11         33.79         40.91         2.60 o                         
   1  13  11        145.20        135.22         4.54 o                         
   2  13  11         63.11         72.73         2.88 o                         
   3  13  11        210.06        198.82         3.83 o                         
   4  13  11          7.82         14.24         8.46 o                         
   5  13  11         22.51         31.36        10.55 o                         
  -8  14  11          5.34         36.87        26.49 o                         
  -7  14  11          0.12         -0.28         1.80 o                         
  -6  14  11         30.72         29.95         3.35 o                         
  -5  14  11          7.97         11.90         3.08 o                         
  -4  14  11         29.78         22.99         2.10 o                         
  -3  14  11          5.88          1.76         1.22 o                         
  -2  14  11         35.11         29.24         1.58 o                         
  -1  14  11         36.17         39.54         1.78 o                         
   0  14  11        128.50        140.38         3.75 o                         
   1  14  11        143.83        154.73         4.19 o                         
   2  14  11         39.83         42.43         2.81 o                         
   3  14  11         38.92         38.62         4.07 o                         
   4  14  11         52.26         47.64         6.81 o                         
   5  14  11          1.94        -11.26        14.57 o                         
  -7  15  11          0.29          1.12         1.96 o                         
  -6  15  11          6.53          4.08         2.99 o                         
  -5  15  11          0.83          0.46         2.46 o                         
  -4  15  11        301.49        300.34         8.64 o                         
  -3  15  11          5.76          4.24         1.80 o                         
  -2  15  11        277.88        262.68         4.40 o                         
  -1  15  11         49.86         59.60         2.16 o                         
   0  15  11          5.37          1.02         1.83 o                         
   1  15  11          0.44          1.11         1.32 o                         
   2  15  11        261.03        267.36         5.23 o                         
   3  15  11          8.93          9.43         3.40 o                         
   4  15  11         86.93         87.30         4.43 o                         
   5  15  11         26.22         28.75        18.11 o                         
  -7  16  11          2.38          2.39         3.14 o                         
  -6  16  11         66.81         54.85         6.78 o                         
  -5  16  11          9.00         12.42         3.62 o                         
  -4  16  11         98.54         96.22         3.71 o                         
  -3  16  11          0.00         -1.39         1.39 o                         
  -2  16  11          0.12         -0.85         1.07 o                         
  -1  16  11         21.08         20.09         2.07 o                         
   0  16  11         36.81         43.08         2.54 o                         
   1  16  11         25.02         27.97         1.73 o                         
   2  16  11         17.70         21.48         2.80 o                         
   3  16  11         43.30         41.81         5.75 o                         
   4  16  11         25.63         28.23         5.05 o                         
  -7  17  11          2.55         -1.16        14.26 o                         
  -6  17  11          8.19          9.63         4.59 o                         
  -5  17  11         62.41         58.86         7.15 o                         
  -4  17  11         20.53         19.37         1.98 o                         
  -3  17  11        231.74        230.63         4.89 o                         
  -2  17  11        106.23         92.75         3.19 o                         
  -1  17  11          1.88          4.87         1.14 o                         
   0  17  11          2.77          1.76         1.26 o                         
   1  17  11         28.51         28.67         3.08 o                         
   2  17  11         32.27         30.29         1.83 o                         
   3  17  11         10.63         11.31         4.12 o                         
   4  17  11         14.32         12.22         1.51 o                         
  -7  18  11         33.20         32.30         4.59 o                         
  -6  18  11        135.19        146.09        13.62 o                         
  -5  18  11         76.13         66.16         3.97 o                         
  -4  18  11         44.15         46.94         4.43 o                         
  -3  18  11          5.48          2.22         3.09 o                         
  -2  18  11         80.95         75.74         3.14 o                         
  -1  18  11         12.93         13.09         1.37 o                         
   0  18  11        261.50        263.50         7.71 o                         
   1  18  11          0.67          1.82         1.49 o                         
   2  18  11          0.32          0.60         1.40 o                         
   3  18  11          0.06         -1.03         8.16 o                         
   4  18  11         27.45         27.06         2.36 o                         
  -6  19  11         38.38         41.82         9.06 o                         
  -5  19  11          0.27          0.83         4.11 o                         
  -4  19  11         40.40         44.84         2.69 o                         
  -3  19  11         47.56         44.38         4.68 o                         
  -2  19  11          2.87         -0.01         2.15 o                         
  -1  19  11          9.18          5.96         1.71 o                         
   0  19  11          2.71          0.88         1.30 o                         
   1  19  11          3.04          3.21         2.21 o                         
   2  19  11          1.17         -0.37         5.29 o                         
   3  19  11         58.78         59.93         5.10 o                         
   4  19  11          5.32          5.10         1.48 o                         
  -6  20  11          1.88          3.47         3.01 o                         
  -5  20  11         62.87         62.68         3.36 o                         
  -4  20  11         10.89          6.60         1.87 o                         
  -3  20  11         80.02         84.57         5.58 o                         
  -2  20  11          2.19          2.70         2.71 o                         
  -1  20  11        189.02        206.52        10.56 o                         
   0  20  11          0.16         -0.15         2.93 o                         
   1  20  11         55.23         49.58         4.59 o                         
   2  20  11          0.19         -1.01         4.65 o                         
   3  20  11          0.32         -1.31         1.31 o                         
  -5  21  11          1.48          0.43         3.35 o                         
  -4  21  11         97.37        105.14         5.66 o                         
  -3  21  11         28.36         32.27         2.48 o                         
  -2  21  11         37.84         50.30         3.27 o                         
  -1  21  11         20.75         21.00         2.82 o                         
   0  21  11          0.01          0.55         2.36 o                         
   1  21  11          0.57          4.23         2.67 o                         
   2  21  11          0.65         29.80        21.60 o                         
   3  21  11         53.83         55.67         3.70 o                         
  -5  22  11         71.76         72.77         4.52 o                         
  -4  22  11          7.78          9.13         7.07 o                         
  -3  22  11          0.96         -2.77         3.00 o                         
  -2  22  11        158.71        154.64         4.65 o                         
  -1  22  11         15.16         15.44         3.23 o                         
   0  22  11        160.70        161.27         8.53 o                         
   1  22  11         31.84         29.88         6.84 o                         
   2  22  11          4.82          3.88         1.91 o                         
  -4  23  11         38.09         46.43         4.61 o                         
  -3  23  11         65.48         70.77         3.58 o                         
  -2  23  11        205.39        208.35         9.38 o                         
  -1  23  11         15.14         16.83         4.64 o                         
   0  23  11         22.86         23.98         5.06 o                         
   1  23  11          7.30          9.42         2.40 o                         
  -3  24  11         10.66          6.72         5.47 o                         
  -2  24  11         22.83         20.11         4.13 o                         
  -1  24  11          1.88          2.49         2.93 o                         
   0  24  11          4.93          1.99         8.99 o                         
  -8   0  12          7.65         10.99         3.74 o                         
  -6   0  12          0.06          0.27         1.71 o                         
  -4   0  12          2.53          7.03         2.31 o                         
  -2   0  12         44.17         31.75         2.08 o                         
   0   0  12        104.29        108.65         2.96 o                         
   2   0  12         38.40         24.91         2.49 o                         
   4   0  12        240.58        220.89         7.17 o                         
   6   0  12         72.87         80.07         3.88 o                         
  -9   1  12         36.96         41.42         7.17 o                         
  -8   1  12         64.29         66.91         3.78 o                         
  -7   1  12          6.51          4.07         1.77 o                         
  -6   1  12         36.53         40.37         1.93 o                         
  -5   1  12        119.16        106.16         3.57 o                         
  -4   1  12        488.22        461.24         5.97 o                         
  -3   1  12        156.00        164.06         3.66 o                         
  -2   1  12        110.13         79.02         1.95 o                         
  -1   1  12          3.80          2.48         0.75 o                         
   0   1  12        188.21        201.31         2.93 o                         
   1   1  12          1.81          2.49         0.67 o                         
   2   1  12         48.23         50.70         1.77 o                         
   3   1  12         17.90         18.91         3.00 o                         
   4   1  12         63.44         60.46         2.42 o                         
   5   1  12          4.13          4.03         0.97 o                         
   6   1  12        162.31        156.06         4.01 o                         
  -9   2  12          0.82         -2.07         6.02 o                         
  -8   2  12         56.77         71.75         6.04 o                         
  -7   2  12         11.20          8.35         3.14 o                         
  -6   2  12         44.35         48.96         2.10 o                         
  -5   2  12          1.00          3.37         1.11 o                         
  -4   2  12          4.18         10.16         1.14 o                         
  -3   2  12         17.56         11.09         1.14 o                         
  -2   2  12          1.52          1.04         0.78 o                         
  -1   2  12         41.43         43.32         1.56 o                         
   0   2  12         80.81         69.64         1.67 o                         
   1   2  12         49.78         55.70         1.55 o                         
   2   2  12        138.76        151.16         4.86 o                         
   3   2  12          7.95         10.12         1.19 o                         
   4   2  12        194.86        193.16         4.33 o                         
   5   2  12          0.05         -0.04         1.42 o                         
   6   2  12          0.01          2.20         0.94 o                         
  -9   3  12        138.97        134.60         6.43 o                         
  -8   3  12         11.31          7.68         4.88 o                         
  -7   3  12          0.83          0.11         1.58 o                         
  -6   3  12          8.63          5.38         2.21 o                         
  -5   3  12         46.77         42.73         2.00 o                         
  -4   3  12          9.85          3.67         1.09 o                         
  -3   3  12         66.73         74.74         2.10 o                         
  -2   3  12         46.38         37.63         1.70 o                         
  -1   3  12        382.36        373.94         4.60 o                         
   0   3  12          0.02          0.63         0.94 o                         
   1   3  12        298.74        308.19         4.72 o                         
   2   3  12        189.09        214.37         3.39 o                         
   3   3  12          5.94          7.48         0.83 o                         
   4   3  12         36.10         36.36         1.85 o                         
   5   3  12         24.52         20.51         1.44 o                         
   6   3  12          0.97          2.00         4.56 o                         
  -9   4  12          0.88          3.34         5.52 o                         
  -8   4  12         43.61         50.26         5.67 o                         
  -7   4  12         53.31         47.24         4.89 o                         
  -6   4  12         78.27         78.52         2.47 o                         
  -5   4  12          5.14          5.59         1.65 o                         
  -4   4  12         48.15         29.45         1.75 o                         
  -3   4  12         52.95         52.63         2.53 o                         
  -2   4  12        216.60        194.03         3.63 o                         
  -1   4  12         21.06         22.31         1.77 o                         
   0   4  12         18.01         12.55         0.85 o                         
   1   4  12         36.68         36.27         2.61 o                         
   2   4  12         52.85         50.04         1.54 o                         
   3   4  12        197.51        202.70         3.60 o                         
   4   4  12         20.02         22.61         2.00 o                         
   5   4  12         27.15         25.98         4.37 o                         
   6   4  12          0.37         11.56        11.57 o                         
  -9   5  12         64.89         65.74         4.84 o                         
  -8   5  12          7.17         10.31         2.25 o                         
  -7   5  12          1.91          4.02         1.80 o                         
  -6   5  12          4.59          4.17         1.28 o                         
  -5   5  12         23.30         17.02         3.93 o                         
  -4   5  12        183.10        157.75         3.60 o                         
  -3   5  12        149.82        142.58         3.28 o                         
  -2   5  12         62.34         60.36         2.11 o                         
  -1   5  12         73.74         74.27         2.61 o                         
   0   5  12        111.77        114.28         2.21 o                         
   1   5  12        190.66        221.80         3.80 o                         
   2   5  12          9.05          7.23         1.34 o                         
   3   5  12          0.63          0.60         0.68 o                         
   4   5  12         19.90         23.91         1.03 o                         
   5   5  12         16.19         12.08         3.31 o                         
   6   5  12          3.23          3.11         2.07 o                         
  -9   6  12          0.51          2.93         4.77 o                         
  -8   6  12          4.99          5.93         3.25 o                         
  -7   6  12         81.17         92.44         3.99 o                         
  -6   6  12         23.46         20.96         2.90 o                         
  -5   6  12         97.24         81.29         3.35 o                         
  -4   6  12          0.68          1.31         1.17 o
[truncated: 100,846 more chars]
